# Supplementary material for: Comparative adipose transcriptome analysis digs out genes related to fat deposition in two pig breeds
Source: Sci Rep. 2019 Sep 9;9:12925. doi: 10.1038/s41598-019-49548-5 (PMC6733950; doi:10.1038/s41598-019-49548-5)
Supplement: Supplementary file 2 — Dataset 1 [file 41598_2019_49548_MOESM2_ESM.xlsx]

## Sheet: Sheet1
GeneID	L1	L2	L3	L4	L5	L6	S1	S2	S3	S4	S5	S6
ENSSSCG00000000002	19	46	46	24	40	20	30	17	19	33	45	14
ENSSSCG00000000003	429	542	506	470	429	315	526	57	603	570	701	367
ENSSSCG00000000005	108	98	101	86	128	96	158	63	90	113	147	101
ENSSSCG00000000006	106	84	92	54	69	50	101	148	133	78	127	178
ENSSSCG00000000007	289	191	235	196	207	230	362	134	272	234	284	262
ENSSSCG00000000010	5767	6046	4918	2911	7214	2811	9046	785	4223	4237	6773	4660
ENSSSCG00000000014	309	274	211	229	263	337	448	163	272	238	470	209
ENSSSCG00000000018	2498	4874	5806	2529	3811	1981	3096	399	4721	2461	2757	5331
ENSSSCG00000000019	1252	1186	1013	1116	1150	924	1500	947	1065	977	1042	1139
ENSSSCG00000000020	4	6	11	4	2	1	7	17	2	5	2	2
ENSSSCG00000000021	9	5	0	9	1	3	27	0	11	1	9	3
ENSSSCG00000000022	92	148	117	102	128	48	210	59	145	91	166	155
ENSSSCG00000000024	258	323	319	166	253	259	510	794	348	261	317	515
ENSSSCG00000000025	189	216	163	82	203	134	146	22	133	88	120	124
ENSSSCG00000000026	0	0	0	1	0	0	0	0	1	3	1	0
ENSSSCG00000000028	2	2	3	5	1	1	13	0	3	9	1	6
ENSSSCG00000000029	103	23	15	39	13	30	55	16	37	35	62	31
ENSSSCG00000000031	244	258	202	187	196	246	202	47	170	173	227	246
ENSSSCG00000000033	6080	6319	6908	3816	4474	5319	5434	127	4583	3178	4371	7858
ENSSSCG00000000034	2121	1769	1822	1688	1761	1146	2926	1071	1837	2027	2396	2747
ENSSSCG00000000035	316	424	420	261	358	319	409	221	316	344	475	364
ENSSSCG00000000036	1815	1969	1856	1808	1551	1079	2076	363	1684	1536	1710	1820
ENSSSCG00000000037	1442	1202	1141	1160	1267	916	1576	377	1239	1427	1318	1707
ENSSSCG00000000038	3192	3836	3899	2284	3818	2009	5264	1262	4088	3628	4972	5750
ENSSSCG00000000039	2047	2150	2102	1895	2223	1412	3522	765	2141	2211	2769	2652
ENSSSCG00000000040	6	7	7	8	1	13	46	3	6	9	3	5
ENSSSCG00000000045	1440	1805	2282	906	1043	1129	796	1174	1302	1059	1025	2374
ENSSSCG00000000046	25	38	33	15	37	83	28	7	23	21	36	8
ENSSSCG00000000050	798	771	634	709	983	729	1076	184	860	932	1178	711
ENSSSCG00000000057	0	0	0	0	0	0	0	0	0	0	0	0
ENSSSCG00000000058	1829	1912	1876	1341	1758	1132	2514	3923	1770	1663	1757	2274
ENSSSCG00000000059	681	691	634	584	618	512	682	571	612	739	677	936
ENSSSCG00000000061	292	220	232	216	276	262	410	91	282	315	289	245
ENSSSCG00000000062	254	149	185	277	180	195	327	52	129	140	189	166
ENSSSCG00000000063	426	318	398	479	331	443	718	83	488	404	480	759
ENSSSCG00000000064	4364	4729	7316	2811	3861	2794	4875	9461	6823	5369	4632	10169
ENSSSCG00000000066	252	329	342	235	330	247	476	263	274	286	365	387
ENSSSCG00000000067	4	14	13	9	13	1	20	9	6	9	9	8
ENSSSCG00000000068	1512	1491	1296	1129	1499	946	2303	1980	1988	1810	2186	1730
ENSSSCG00000000071	5142	5039	4413	4613	4783	3951	5580	3915	5751	5416	5511	6894
ENSSSCG00000000072	1156	1449	1139	865	1132	822	1498	157	1451	1527	1531	1619
ENSSSCG00000000073	7	3	6	2	4	11	5	0	6	12	10	7
ENSSSCG00000000074	0	7	1	0	0	1	7	0	4	2	3	8
ENSSSCG00000000075	740	769	694	561	774	607	1357	296	660	671	850	682
ENSSSCG00000000076	254	232	208	201	193	165	320	314	240	276	252	232
ENSSSCG00000000077	598	687	581	438	550	455	717	1718	696	634	614	745
ENSSSCG00000000078	1553	1388	1286	1469	1633	1735	1323	921	1688	1658	1744	1350
ENSSSCG00000000079	0	2	5	36	1	1	41	2	14	19	1	0
ENSSSCG00000000080	26	22	14	4	19	9	23	3	15	5	12	10
ENSSSCG00000000081	1	3	0	2	1	0	1	0	1	2	0	0
ENSSSCG00000000082	0	7	11	8	5	5	4	0	7	1	5	0
ENSSSCG00000000083	425	372	358	345	353	293	547	60	271	246	389	444
ENSSSCG00000000084	7978	7583	9115	10027	10413	8350	9437	56631	9226	7661	6092	9897
ENSSSCG00000000087	620	720	602	501	600	403	1184	359	797	713	982	830
ENSSSCG00000000089	0	0	0	0	0	0	1	0	0	0	0	0
ENSSSCG00000000090	130	140	78	106	116	78	141	93	82	57	167	123
ENSSSCG00000000091	246	282	266	246	285	220	421	63	274	328	370	261
ENSSSCG00000000092	170	32	95	89	71	50	67	7	31	79	97	39
ENSSSCG00000000093	240	271	218	265	345	295	378	82	223	266	375	233
ENSSSCG00000000094	2516	2081	1870	2048	2332	2253	3289	1486	1830	1770	2527	2528
ENSSSCG00000000095	1114	760	663	703	771	766	1209	446	806	770	895	807
ENSSSCG00000000097	1358	1310	1199	1115	1332	1180	1626	1226	1131	943	1199	1237
ENSSSCG00000000103	3	10	4	3	8	4	4	2	6	10	12	5
ENSSSCG00000000104	8274	7310	6986	8336	9328	4494	9605	4577	7893	7899	11725	6504
ENSSSCG00000000105	961	782	857	534	989	545	1452	189	911	1214	1124	1227
ENSSSCG00000000106	6	1	2	0	0	1	1	0	0	0	0	3
ENSSSCG00000000107	1121	1100	922	1045	1117	1139	1539	593	805	1049	1195	954
ENSSSCG00000000108	1467	1080	1124	1008	1159	774	1685	565	1093	1262	1220	1101
ENSSSCG00000000110	485	543	355	380	513	387	638	86	580	555	519	734
ENSSSCG00000000111	1	4	6	40	5	5	16	89	3	9	8	4
ENSSSCG00000000113	0	4	0	2	2	0	2	1	1	1	5	2
ENSSSCG00000000114	238	315	245	222	283	216	377	196	197	235	294	243
ENSSSCG00000000116	342	342	295	237	207	280	413	426	256	234	351	465
ENSSSCG00000000117	106	89	95	80	84	67	89	23	57	69	90	60
ENSSSCG00000000118	199	187	274	144	126	138	267	172	185	120	201	190
ENSSSCG00000000119	4367	3828	3058	3393	3714	2909	4009	3844	3144	3827	3656	3918
ENSSSCG00000000120	300	198	194	252	233	229	380	71	242	261	282	242
ENSSSCG00000000121	10	6	5	2	10	8	20	0	17	13	19	8
ENSSSCG00000000130	358	272	304	181	332	258	514	79	242	254	289	240
ENSSSCG00000000131	0	0	1	0	1	0	0	0	0	0	0	0
ENSSSCG00000000132	15	84	22	14	23	186	24	0	17	30	0	1
ENSSSCG00000000133	2452	2460	2214	2010	2004	5232	4452	468	2966	3323	1597	1975
ENSSSCG00000000135	25	99	93	50	107	54	362	11	203	187	231	128
ENSSSCG00000000136	472	280	454	183	381	220	376	103	190	176	151	172
ENSSSCG00000000137	223	184	196	88	285	133	158	45	131	143	155	107
ENSSSCG00000000138	0	0	1	0	4	0	1	1013	5	0	1	0
ENSSSCG00000000139	69	80	59	60	61	58	91	16	63	58	97	93
ENSSSCG00000000141	3078	2293	2327	2219	2226	2318	3329	1520	2918	3070	3226	3230
ENSSSCG00000000142	392	296	248	266	355	190	492	128	160	207	310	210
ENSSSCG00000000144	1044	1361	1272	859	1019	1072	1517	694	1156	1064	1252	1603
ENSSSCG00000000145	6935	8272	7190	4455	5777	3252	10145	2500	8417	5651	10275	7556
ENSSSCG00000000146	5992	3262	2909	2088	2193	3519	6348	684	3879	2652	10585	1463
ENSSSCG00000000148	385	116	107	98	94	158	246	78	136	138	153	102
ENSSSCG00000000151	565	725	506	225	609	402	1533	17	1444	837	1217	1306
ENSSSCG00000000152	1513	1288	1360	1209	1309	971	2132	877	1549	1627	2053	1577
ENSSSCG00000000156	862	659	523	617	752	539	727	216	608	626	721	724
ENSSSCG00000000157	69	66	44	138	53	31	74	4	67	83	54	40
ENSSSCG00000000158	452	522	474	366	470	385	749	406	560	430	544	670
ENSSSCG00000000159	0	0	0	0	0	0	0	0	0	0	0	0
ENSSSCG00000000160	283	314	260	293	279	219	393	274	290	273	351	300
ENSSSCG00000000161	257	317	223	239	228	217	313	231	275	259	281	322
ENSSSCG00000000162	45	29	36	72	27	24	48	56	47	60	45	35
ENSSSCG00000000164	203	151	149	117	165	99	297	203	200	185	145	220
ENSSSCG00000000167	362	367	381	320	385	320	493	563	337	519	424	446
ENSSSCG00000000169	517	485	444	368	467	367	699	226	510	456	532	631
ENSSSCG00000000171	219	200	256	138	214	86	545	206	365	319	272	472
ENSSSCG00000000174	13	4	3	3	2	13	6	0	7	3	6	7
ENSSSCG00000000175	1072	1045	977	690	733	659	1264	105	1535	1134	1113	1437
ENSSSCG00000000176	367	353	295	218	357	214	537	356	376	376	404	384
ENSSSCG00000000179	35	38	34	36	31	24	25	1	27	27	29	15
ENSSSCG00000000180	850	613	640	444	603	513	1085	123	792	869	805	1036
ENSSSCG00000000182	42	19	22	59	23	56	59	5	33	42	74	31
ENSSSCG00000000183	0	0	0	0	0	0	0	0	0	0	0	0
ENSSSCG00000000184	2	1	0	2	2	0	1	0	1	0	0	0
ENSSSCG00000000185	806	845	767	639	743	637	1100	453	860	977	934	847
ENSSSCG00000000186	18	7	5	9	14	6	9	2	3	5	7	5
ENSSSCG00000000188	8	17	8	11	6	18	33	3	5	16	14	2
ENSSSCG00000000189	639	542	423	424	528	615	634	303	395	521	550	363
ENSSSCG00000000190	7394	5343	7658	3246	6225	3387	7922	3176	7239	5900	7710	10593
ENSSSCG00000000191	105	179	238	149	217	45	420	602	523	159	478	134
ENSSSCG00000000194	452	455	495	493	386	1003	3724	139	407	386	736	556
ENSSSCG00000000195	7	5	4	21	5	9	21	1	9	17	16	4
ENSSSCG00000000197	0	0	0	1	0	0	2	1	0	0	0	1
ENSSSCG00000000198	0	0	0	0	0	0	3	0	0	2	0	0
ENSSSCG00000000199	408	334	385	327	440	297	447	167	310	411	305	296
ENSSSCG00000000202	302	286	247	264	285	253	572	198	311	295	392	371
ENSSSCG00000000203	40	112	169	50	72	20	65	3	171	105	63	179
ENSSSCG00000000204	303	266	254	290	284	198	511	113	290	357	456	253
ENSSSCG00000000205	12	12	10	15	8	4	20	7	9	11	10	7
ENSSSCG00000000206	14	14	9	28	11	28	62	54	32	36	47	18
ENSSSCG00000000207	6	2	3	3	1	6	6	4	4	2	6	3
ENSSSCG00000000209	328	254	276	307	319	210	467	79	246	301	446	250
ENSSSCG00000000211	4	4	4	80	4	2	50	0	22	66	2	6
ENSSSCG00000000212	1	2	1	0	2	0	4	0	0	0	1	1
ENSSSCG00000000214	8278	11238	7478	5314	6149	5388	9048	29430	8971	7554	7834	9516
ENSSSCG00000000215	1318	1378	1639	1409	1474	1432	2054	713	1677	1680	2071	2139
ENSSSCG00000000216	9	7	20	10	22	10	48	5	8	13	35	14
ENSSSCG00000000217	105	123	169	90	194	82	111	70	103	140	68	141
ENSSSCG00000000220	4	4	4	5	7	4	11	4	5	4	7	2
ENSSSCG00000000223	160	157	176	73	182	102	180	51	152	128	130	140
ENSSSCG00000000228	14	15	29	12	8	16	50	15	38	46	6	13
ENSSSCG00000000231	1	0	1	0	0	0	2	0	0	1	1	1
ENSSSCG00000000232	1000	1321	1138	956	1313	680	1710	174	1054	994	1674	1170
ENSSSCG00000000233	258	190	128	202	185	181	312	117	172	185	209	173
ENSSSCG00000000234	407	351	215	247	237	350	366	89	202	270	326	174
ENSSSCG00000000235	0	0	1	964	0	0	1	0	0	0	0	2
ENSSSCG00000000236	0	0	0	475	0	0	0	0	0	0	0	0
ENSSSCG00000000238	0	0	0	27	0	0	0	0	0	0	0	0
ENSSSCG00000000239	0	0	4	11907	4	0	0	1	0	0	0	3
ENSSSCG00000000240	0	0	1	3205	1	0	0	0	0	0	1	11
ENSSSCG00000000241	0	0	0	34	0	0	0	0	0	0	0	0
ENSSSCG00000000245	0	0	0	0	0	0	0	0	0	0	0	0
ENSSSCG00000000247	0	0	11	19973	5	0	1	0	0	0	0	136
ENSSSCG00000000248	0	0	1	959	1	1	758	0	125	119	0	0
ENSSSCG00000000249	0	0	0	194	0	0	0	0	0	0	0	1
ENSSSCG00000000250	0	0	0	293	0	0	0	0	0	0	0	5
ENSSSCG00000000251	3	0	0	1	1	0	0	0	5	0	0	0
ENSSSCG00000000252	42	58	33	160	31	45	542	33	105	107	63	24
ENSSSCG00000000253	4	10	7	86	4	9	168	4	39	51	13	5
ENSSSCG00000000257	348	200	165	68	142	100	275	31	192	118	157	114
ENSSSCG00000000258	627	600	650	792	831	347	1156	266	595	591	716	599
ENSSSCG00000000259	1088	1182	958	1032	906	684	1494	30	1354	1498	1378	1478
ENSSSCG00000000260	34	18	18	24	24	28	90	8	28	37	26	27
ENSSSCG00000000261	6030	3934	2949	2420	7303	3936	11380	1292	5026	4295	6594	6326
ENSSSCG00000000262	1288	1275	992	967	1249	1180	2112	301	1274	1170	1644	1644
ENSSSCG00000000263	4054	3845	3516	4581	5098	3771	6022	778	4147	3397	5521	3562
ENSSSCG00000000264	510	407	380	352	414	362	558	106	302	326	381	416
ENSSSCG00000000265	40	17	47	44	55	22	36	25	24	45	15	38
ENSSSCG00000000267	369	338	251	275	239	276	400	323	328	290	400	395
ENSSSCG00000000268	160	199	168	165	147	142	193	47	148	184	218	156
ENSSSCG00000000271	40	29	22	28	20	22	49	2	32	37	35	16
ENSSSCG00000000272	371	416	359	302	361	199	665	654	533	461	662	554
ENSSSCG00000000273	3782	5345	5815	3065	4694	3195	3538	1012	4051	3483	3450	5535
ENSSSCG00000000274	2475	2470	2235	2122	2368	1773	2673	3338	2768	3067	2595	3543
ENSSSCG00000000275	208	234	198	201	253	133	305	93	218	303	348	192
ENSSSCG00000000276	364	359	342	299	394	351	574	291	410	422	482	476
ENSSSCG00000000277	161	183	151	179	163	181	190	26	182	194	210	133
ENSSSCG00000000278	2123	2339	1927	1815	2081	1528	3246	1030	2538	2678	2993	2678
ENSSSCG00000000279	0	0	1	96	0	0	1	0	0	0	1	0
ENSSSCG00000000281	0	0	0	0	0	0	0	0	0	0	0	0
ENSSSCG00000000288	2187	2355	1452	1423	1947	1429	2928	1607	2176	2452	3113	2236
ENSSSCG00000000289	8	4	0	5	6	3	7	5	2	7	7	11
ENSSSCG00000000290	1671	1635	1805	1233	1581	1232	2433	955	1586	1738	1694	1824
ENSSSCG00000000291	13	6	4	3	8	5	11	6	5	6	9	6
ENSSSCG00000000292	544	474	369	718	623	447	685	370	393	487	393	375
ENSSSCG00000000293	3812	1883	1798	1871	2187	2959	4071	855	2504	2284	2539	2661
ENSSSCG00000000295	530	421	497	281	693	331	650	171	399	453	497	470
ENSSSCG00000000296	0	0	0	0	0	0	0	0	0	0	0	0
ENSSSCG00000000297	404	445	368	289	472	346	615	75	408	374	480	353
ENSSSCG00000000298	765	535	751	434	478	637	1226	26279	1009	624	1324	1308
ENSSSCG00000000299	44	28	36	12	34	16	63	3	25	28	27	14
ENSSSCG00000000312	0	0	0	0	0	0	0	0	0	0	0	0
ENSSSCG00000000318	0	0	0	0	0	0	0	0	0	0	0	0
ENSSSCG00000000327	0	0	0	0	0	0	0	0	0	1	2	0
ENSSSCG00000000332	0	0	0	0	0	1	0	0	0	0	1	0
ENSSSCG00000000333	0	0	0	0	0	0	0	0	0	0	0	0
ENSSSCG00000000352	0	0	0	0	0	0	0	0	0	0	0	0
ENSSSCG00000000353	0	0	0	0	0	0	0	0	0	0	0	0
ENSSSCG00000000359	520	538	584	431	434	351	645	774	583	446	678	773
ENSSSCG00000000361	5588	5891	4920	4696	5900	4087	7521	2053	5783	4778	6463	6241
ENSSSCG00000000362	1558	896	4001	268	1197	1644	4416	24	3842	3692	2721	2605
ENSSSCG00000000363	74	110	47	48	89	41	72	16	187	134	70	142
ENSSSCG00000000364	345	375	292	267	317	317	448	421	369	332	404	309
ENSSSCG00000000365	798	641	618	646	795	668	1049	101	520	588	695	724
ENSSSCG00000000366	663	638	608	585	679	520	914	257	620	628	709	819
ENSSSCG00000000367	160	185	147	101	143	98	248	49	130	165	232	133
ENSSSCG00000000368	752	991	967	583	988	437	2950	166	1110	1134	1060	1857
ENSSSCG00000000370	286	320	262	280	334	213	604	97	314	379	471	367
ENSSSCG00000000371	8	5	7	2685	3	1	5	0	0	8	9	7
ENSSSCG00000000373	141	124	121	196	130	105	185	46	95	137	154	108
ENSSSCG00000000374	11507	10567	9906	9647	9472	9425	12899	12020	9342	8527	10441	11607
ENSSSCG00000000376	449	360	433	380	474	326	635	410	443	532	488	606
ENSSSCG00000000377	1897	1774	1587	2028	2022	1887	2942	979	1701	1822	1994	2177
ENSSSCG00000000379	1971	2020	1750	1250	1696	1072	2737	488	2044	2110	2642	3026
ENSSSCG00000000382	3108	2989	2269	2966	2986	2353	4214	1101	2768	3159	3722	3245
ENSSSCG00000000383	741	615	703	745	773	564	893	605	653	694	712	735
ENSSSCG00000000384	140	152	150	138	167	85	209	178	171	145	213	221
ENSSSCG00000000385	7	5	5	7	12	11	20	0	7	8	16	3
ENSSSCG00000000386	401	379	397	394	444	239	690	1182	490	354	565	348
ENSSSCG00000000393	1240	1123	1197	1216	1354	1014	1972	518	1413	1311	1627	998
ENSSSCG00000000394	569	442	345	315	354	433	587	136	402	368	547	494
ENSSSCG00000000396	1193	518	425	397	474	346	648	80	508	546	533	455
ENSSSCG00000000398	3	1	0	1	4	4	5	0	3	5	11	1
ENSSSCG00000000399	28	22	19	16	27	37	69	10	61	57	86	20
ENSSSCG00000000400	0	0	0	0	0	0	0	0	0	1	0	0
ENSSSCG00000000401	15	18	17	18	19	19	26	13	20	18	33	27
ENSSSCG00000000402	1588	1243	1158	1157	1373	849	1455	287	1134	1369	1486	1154
ENSSSCG00000000403	1596	1469	1314	1277	1349	1009	2316	642	1628	1503	2086	1163
ENSSSCG00000000405	8646	8361	10354	4267	5922	5230	7885	10231	11154	9609	10118	18311
ENSSSCG00000000406	1571	1089	915	1135	1166	1056	1475	1906	1230	1048	1246	1110
ENSSSCG00000000411	229	224	167	194	256	181	518	148	244	202	284	243
ENSSSCG00000000413	32	15	17	8	23	8	18	6	17	8	7	7
ENSSSCG00000000415	29	18	9	38	7	26	141	1	43	37	77	11
ENSSSCG00000000418	2	0	0	0	2	2	4	0	1	1	2	0
ENSSSCG00000000419	5000	5391	2167	2143	741	1747	5317	138	3565	2826	4371	100
ENSSSCG00000000423	12083	13448	11189	7160	12398	5144	27490	4187	19426	16309	20905	21722
ENSSSCG00000000431	630	602	545	594	681	413	1128	257	650	715	946	573
ENSSSCG00000000433	550	478	469	267	670	382	725	99	410	491	415	331
ENSSSCG00000000435	789	441	434	371	625	583	994	113	404	570	675	403
ENSSSCG00000000436	7	7	7	4	4	10	15	1	4	7	9	7
ENSSSCG00000000437	47	43	42	15	45	30	45	15	36	31	39	42
ENSSSCG00000000439	64	138	127	95	77	38	202	10	144	95	121	68
ENSSSCG00000000442	0	0	0	0	0	0	0	0	0	0	0	0
ENSSSCG00000000443	9	15	8	13	14	7	41	5	13	28	21	17
ENSSSCG00000000444	3939	4063	4032	3616	3649	3048	4677	2122	5022	5072	4543	6043
ENSSSCG00000000449	1112	876	910	898	1033	845	1541	118	1011	1101	1171	905
ENSSSCG00000000453	47	71	70	53	89	79	134	57	66	98	117	88
ENSSSCG00000000455	681	602	642	329	555	164	1726	81	851	1268	1213	952
ENSSSCG00000000456	1513	1521	1116	1110	1270	1113	1484	82	1175	1164	1209	1156
ENSSSCG00000000457	528	350	314	310	345	268	455	801	380	398	425	419
ENSSSCG00000000458	635	680	696	526	719	452	907	594	685	708	822	825
ENSSSCG00000000461	0	0	0	0	0	1	0	0	1	0	0	0
ENSSSCG00000000462	84	88	92	105	77	77	165	208	58	79	91	111
ENSSSCG00000000464	0	1	2	12	1	8	7	2	1	1	7	4
ENSSSCG00000000466	868	1225	985	973	1030	551	1413	617	1092	1021	1195	1303
ENSSSCG00000000469	186	133	160	107	142	76	212	159	152	184	173	153
ENSSSCG00000000473	411	458	494	439	519	341	519	268	559	508	499	652
ENSSSCG00000000475	77	64	37	47	55	94	59	9	48	40	70	34
ENSSSCG00000000477	96	105	77	55	109	131	127	51	113	116	127	75
ENSSSCG00000000478	27	11	6	17	14	9	20	3	19	21	14	13
ENSSSCG00000000482	0	0	0	0	1	0	0	0	0	0	0	0
ENSSSCG00000000483	40	54	35	30	48	31	47	7	39	50	49	44
ENSSSCG00000000484	0	0	0	0	0	0	0	0	0	0	0	0
ENSSSCG00000000486	189	221	181	165	212	127	253	105	196	215	268	263
ENSSSCG00000000487	47	43	51	29	64	22	95	29	84	73	66	66
ENSSSCG00000000488	503	494	488	488	633	410	640	1583	570	618	598	599
ENSSSCG00000000492	270	123	421	239	399	75	147	34	41	54	54	71
ENSSSCG00000000493	429	440	397	415	465	387	533	131	437	493	563	421
ENSSSCG00000000496	2165	2026	2231	1684	1842	1600	2382	1610	2107	1791	1721	2393
ENSSSCG00000000499	30	13	6	17	12	16	20	278	12	19	17	8
ENSSSCG00000000500	48	68	51	97	48	33	75	55	22	30	64	31
ENSSSCG00000000502	870	802	635	745	787	597	1080	622	772	873	991	827
ENSSSCG00000000504	2112	2437	1448	1577	1656	1881	2191	1229	2082	1731	2580	1523
ENSSSCG00000000509	1194	1090	1084	1114	1225	1109	1630	435	1303	1276	1544	1184
ENSSSCG00000000510	370	473	451	416	425	217	383	308	399	441	482	570
ENSSSCG00000000512	304	351	309	325	348	290	333	288	351	282	324	472
ENSSSCG00000000515	7	5	9	6	8	11	8	1	5	12	9	1
ENSSSCG00000000516	4	2	1	8	2	1	2	2	3	2	3	1
ENSSSCG00000000517	1	7	4	7	0	3	3	1	4	6	11	3
ENSSSCG00000000519	590	590	429	414	558	276	347	17	420	369	515	661
ENSSSCG00000000521	109	71	74	69	68	26	129	38	127	122	95	96
ENSSSCG00000000522	3792	3830	3241	3712	3771	3526	3527	2379	3563	3978	4284	3627
ENSSSCG00000000523	36	55	39	53	52	34	64	12	48	45	77	58
ENSSSCG00000000527	0	0	0	0	0	0	0	0	0	0	0	0
ENSSSCG00000000528	10	6	7	35	5	5	56	12	27	23	8	3
ENSSSCG00000000529	451	531	466	368	479	312	575	476	431	385	498	514
ENSSSCG00000000530	124	100	138	96	174	124	115	76	112	132	138	115
ENSSSCG00000000531	74	69	63	46	87	29	60	26	74	64	46	55
ENSSSCG00000000534	443	457	450	386	463	221	496	218	434	438	540	504
ENSSSCG00000000536	495	570	511	482	544	346	680	640	448	477	554	653
ENSSSCG00000000540	9	5	7	7	2	4	5	0	14	8	1	3
ENSSSCG00000000541	99	104	87	60	112	67	193	84	107	109	173	114
ENSSSCG00000000545	139	125	91	87	160	183	232	43	115	151	270	163
ENSSSCG00000000546	64	50	41	49	50	68	69	21	39	53	71	39
ENSSSCG00000000547	242	248	256	188	225	178	287	405	251	260	286	329
ENSSSCG00000000549	1287	1250	1017	1311	1356	996	2096	2092	1144	1207	1685	1203
ENSSSCG00000000550	0	1	0	0	0	0	0	0	0	0	0	0
ENSSSCG00000000551	68	144	116	63	88	39	137	4	222	148	175	177
ENSSSCG00000000552	416	454	341	300	334	252	527	587	421	424	485	397
ENSSSCG00000000553	267	282	196	218	239	111	294	163	281	266	292	263
ENSSSCG00000000554	170	158	121	157	143	107	200	487	189	177	224	176
ENSSSCG00000000555	896	1370	1149	885	972	592	788	444	1032	929	1475	1051
ENSSSCG00000000559	408	248	225	270	315	278	455	558	317	410	383	263
ENSSSCG00000000563	93	80	74	39	100	45	129	11	86	95	128	85
ENSSSCG00000000567	73	79	70	90	85	65	65	12	69	101	124	127
ENSSSCG00000000570	512	576	551	458	585	249	695	353	511	547	739	555
ENSSSCG00000000571	335	355	443	212	310	247	367	899	430	400	590	292
ENSSSCG00000000573	533	442	428	306	304	327	430	128	363	347	523	335
ENSSSCG00000000576	16624	14616	12793	11238	9737	10403	14114	1702	18051	17495	15962	26691
ENSSSCG00000000577	283	1815	1883	530	795	488	323	16	1266	987	1002	1919
ENSSSCG00000000579	177	215	252	157	221	143	399	124	215	240	332	286
ENSSSCG00000000580	155	174	149	118	135	113	179	55	148	143	199	169
ENSSSCG00000000582	0	0	0	0	0	1	0	0	0	3	3	0
ENSSSCG00000000583	112	130	111	151	111	90	132	64	117	109	117	122
ENSSSCG00000000584	16	5	8	5	12	5	9	1	7	12	14	3
ENSSSCG00000000585	1	2	0	0	0	0	0	1	1	0	2	2
ENSSSCG00000000587	393	358	359	328	399	291	442	287	376	463	400	398
ENSSSCG00000000588	366	282	427	360	523	302	526	105	402	483	481	383
ENSSSCG00000000589	0	0	0	0	0	0	0	0	0	0	0	0
ENSSSCG00000000590	0	0	3	3	1	2	3	0	3	1	3	2
ENSSSCG00000000591	374	940	918	477	493	171	566	12	1028	920	1148	1179
ENSSSCG00000000593	0	1	0	0	0	0	0	0	2	1	0	1
ENSSSCG00000000598	0	1	0	0	0	0	0	0	0	1	0	0
ENSSSCG00000000599	127	143	136	129	153	113	163	97	151	132	183	172
ENSSSCG00000000600	881	1093	806	751	1091	497	1814	389	925	940	1441	1351
ENSSSCG00000000601	59	61	57	21	83	29	58	11	38	41	48	36
ENSSSCG00000000602	93	61	69	61	80	55	77	71	47	51	100	41
ENSSSCG00000000605	6	7	7	4	2	8	3	2	4	7	1	5
ENSSSCG00000000607	502	380	299	216	255	241	332	159	355	485	635	363
ENSSSCG00000000608	28	16	15	8	11	11	6	2	21	15	20	7
ENSSSCG00000000610	3	2	2	4	0	3	5	0	4	3	2	3
ENSSSCG00000000611	1045	1058	952	1006	1081	758	1475	901	900	1015	1126	1552
ENSSSCG00000000612	890	1354	1006	805	1336	864	1205	553	1385	1727	1732	1479
ENSSSCG00000000614	4	1	3	2	4	4	1	4	1	4	1	0
ENSSSCG00000000615	0	0	0	0	0	0	0	0	0	0	0	0
ENSSSCG00000000619	143	178	119	153	176	165	169	63	130	134	186	123
ENSSSCG00000000622	0	0	0	1	0	0	0	0	0	0	0	0
ENSSSCG00000000623	129	22	34	30	35	29	48	7	35	41	16	25
ENSSSCG00000000625	1721	1220	856	833	1018	1282	1432	747	1457	1394	1619	2069
ENSSSCG00000000628	0	0	0	0	0	0	0	0	0	0	0	0
ENSSSCG00000000629	0	0	0	0	0	0	0	0	0	0	0	3
ENSSSCG00000000631	0	0	0	0	0	0	0	0	0	0	2	0
ENSSSCG00000000633	7893	6129	6651	6712	7711	7891	9357	112125	5958	5399	6125	7883
ENSSSCG00000000634	1	2	2	0	0	1	7	0	1	0	1	0
ENSSSCG00000000635	311	248	219	260	310	331	292	61	137	148	305	214
ENSSSCG00000000636	2	3	3	3	2	3	3	1	5	8	6	3
ENSSSCG00000000638	0	0	0	0	0	0	0	0	0	0	0	0
ENSSSCG00000000639	1	2	0	4	3	0	2	0	3	1	0	1
ENSSSCG00000000640	1	2	5	2	2	2	6	1	8	4	2	5
ENSSSCG00000000642	3	0	2	1	1	0	1	0	2	1	0	1
ENSSSCG00000000645	3948	3577	2871	3542	3641	4357	2829	617	2105	2227	2245	3016
ENSSSCG00000000647	95	180	252	92	305	14	94	16	49	50	92	122
ENSSSCG00000000648	2	4	42	4	98	5	13	5	0	12	10	16
ENSSSCG00000000649	597	565	547	460	580	346	343	34	439	400	464	469
ENSSSCG00000000650	2	1	2	0	2	0	2	0	1	1	0	0
ENSSSCG00000000651	34	32	32	42	30	12	27	1	23	16	32	29
ENSSSCG00000000653	16	5	9	10	3	4	18	9	10	8	5	5
ENSSSCG00000000655	31	29	21	31	16	9	8	2	9	7	11	10
ENSSSCG00000000656	138	131	91	96	163	40	77	26	64	47	52	47
ENSSSCG00000000657	1858	1701	1087	1328	1459	1311	1494	246	1203	1298	1740	1527
ENSSSCG00000000659	0	1	3	4	1	8	21	2	14	22	15	1
ENSSSCG00000000660	493	854	542	199	349	435	322	43	376	202	437	232
ENSSSCG00000000661	232	231	276	189	280	111	395	195	313	291	436	297
ENSSSCG00000000663	99	88	57	32	38	21	77	8	77	71	91	65
ENSSSCG00000000664	79	111	93	123	77	98	98	7	69	84	149	40
ENSSSCG00000000665	215	377	274	352	248	239	318	38	239	222	496	192
ENSSSCG00000000667	5	0	1	2	4	13	4	0	6	3	2	2
ENSSSCG00000000668	0	0	0	1	0	0	0	0	0	0	0	0
ENSSSCG00000000669	0	0	0	0	0	0	0	0	0	0	0	0
ENSSSCG00000000670	0	0	0	0	0	0	0	0	0	0	0	0
ENSSSCG00000000672	921	788	820	455	548	881	1981	29	1827	2072	1593	1869
ENSSSCG00000000675	12514	7162	4358	4597	5996	3710	16298	1797	6729	6912	11668	7889
ENSSSCG00000000679	2	10	5	11	8	7	5	1	9	7	2	3
ENSSSCG00000000680	0	1	3	1	7	1	8	0	3	7	4	0
ENSSSCG00000000681	1001	684	821	482	1004	611	1269	150	876	1118	1111	894
ENSSSCG00000000682	64	35	50	59	77	43	107	4	41	58	67	38
ENSSSCG00000000683	18	24	32	24	60	13	40	14	22	38	14	18
ENSSSCG00000000684	1276	1700	1832	930	1357	992	2346	1010	1804	1376	2029	2192
ENSSSCG00000000685	10	8	4	7	8	10	12	5	12	10	11	6
ENSSSCG00000000687	118	69	68	41	20	11	59	21	40	51	57	37
ENSSSCG00000000688	38	11	29	14	23	10	47	9	19	17	19	8
ENSSSCG00000000690	2402	2466	2625	1876	2094	1704	3146	1335	2503	2246	2323	3041
ENSSSCG00000000691	231	213	212	146	186	152	296	282	266	237	269	312
ENSSSCG00000000692	1	2	0	0	1	0	0	0	1	0	0	0
ENSSSCG00000000693	244	274	286	241	339	207	459	198	353	458	323	293
ENSSSCG00000000694	26641	23551	49793	18941	31027	21885	33344	1562765	36247	27535	28408	46111
ENSSSCG00000000695	140	159	142	103	111	79	273	44	194	185	238	144
ENSSSCG00000000696	700	607	531	653	547	541	967	384	579	530	725	701
ENSSSCG00000000697	3358	3399	3251	3060	3223	2909	4309	1659	3215	3551	3996	4167
ENSSSCG00000000699	15	3	10	2	11	4	16	3	14	14	19	12
ENSSSCG00000000700	935	955	813	745	925	719	1332	356	830	845	942	804
ENSSSCG00000000702	602	675	621	539	604	312	1043	439	771	713	907	739
ENSSSCG00000000703	25	18	9	5	23	7	27	4	14	7	49	36
ENSSSCG00000000704	950	652	596	508	722	510	1173	223	722	663	750	680
ENSSSCG00000000705	8	5	14	5	21	7	6	1	7	6	0	5
ENSSSCG00000000706	1571	1365	1232	1333	1373	1101	2100	686	1356	1357	1383	1686
ENSSSCG00000000707	24	36	55	67	56	34	93	8	47	55	47	39
ENSSSCG00000000708	1864	1420	1122	1124	1209	1166	2005	475	1492	1287	1527	1607
ENSSSCG00000000709	25	48	29	37	69	40	56	0	28	17	8	40
ENSSSCG00000000712	12221	10184	11322	12097	11939	9233	12336	2392	16471	11459	17444	9471
ENSSSCG00000000713	13	35	9	6	5	15	1	0	4	4	5	6
ENSSSCG00000000716	7	3	2	6	2	2	1	0	5	4	1	1
ENSSSCG00000000717	139	70	78	72	132	62	292	6	74	95	120	103
ENSSSCG00000000718	0	0	0	0	0	0	0	0	0	0	0	0
ENSSSCG00000000719	1624	1587	1846	859	1083	917	1408	1851	1813	1423	1576	2754
ENSSSCG00000000720	45	100	63	95	84	57	113	14	103	119	104	71
ENSSSCG00000000721	6	9	4	3	4	1	4	1	3	3	7	1
ENSSSCG00000000722	18	24	31	29	24	20	26	17	16	25	18	24
ENSSSCG00000000723	289	326	224	229	307	236	357	161	307	317	445	295
ENSSSCG00000000728	438	213	213	170	217	196	308	93	223	224	261	220
ENSSSCG00000000730	12	6	5	7	5	3	5	0	7	5	7	4
ENSSSCG00000000732	30	18	36	47	15	20	68	11	39	51	26	20
ENSSSCG00000000734	723	586	578	420	701	303	714	120	706	865	1026	524
ENSSSCG00000000735	738	1000	908	884	908	632	962	332	903	821	906	785
ENSSSCG00000000736	473	259	177	265	211	470	543	1006	261	257	313	210
ENSSSCG00000000737	368	233	290	281	282	237	454	62	232	290	385	306
ENSSSCG00000000738	31	45	49	44	48	45	80	16	68	94	112	78
ENSSSCG00000000739	19	26	36	24	31	23	30	10	20	52	20	29
ENSSSCG00000000740	0	0	0	0	0	0	0	0	0	0	0	0
ENSSSCG00000000741	13	27	18	10	15	3	12	6	17	12	21	3
ENSSSCG00000000742	219	233	202	127	226	244	290	95	223	220	341	285
ENSSSCG00000000743	2690	1292	1471	1297	1301	1186	2729	1995	2002	1457	1604	2511
ENSSSCG00000000744	0	0	0	0	0	0	0	0	0	0	1	0
ENSSSCG00000000745	153	158	162	193	164	190	495	68	251	259	310	157
ENSSSCG00000000746	309	298	282	235	331	218	393	250	270	274	349	418
ENSSSCG00000000748	0	0	0	3	1	1	0	0	0	0	0	0
ENSSSCG00000000749	23	7	5	26	6	13	19	5	3	9	6	5
ENSSSCG00000000751	44	47	44	51	63	46	89	25	44	66	67	69
ENSSSCG00000000753	825	1118	1094	655	1116	398	1832	2703	1517	1215	1331	1588
ENSSSCG00000000754	205	252	200	175	268	168	233	101	167	150	223	238
ENSSSCG00000000755	857	958	779	678	1023	601	1534	486	924	930	961	1054
ENSSSCG00000000757	16711	22072	19560	16644	18779	12916	16480	1369	25136	23306	15762	36484
ENSSSCG00000000759	301	180	318	225	150	192	264	88	338	430	315	442
ENSSSCG00000000760	2	1	2	2	1	2	6	2	5	2	4	2
ENSSSCG00000000764	129	156	169	102	114	106	156	84	141	155	139	172
ENSSSCG00000000765	987	734	741	638	631	678	1572	184	1018	987	1047	1248
ENSSSCG00000000766	610	819	754	804	876	510	1804	316	1293	1071	1151	872
ENSSSCG00000000767	2611	3222	3061	2241	2513	2052	2875	1237	3020	2700	2287	3354
ENSSSCG00000000769	1121	544	591	1077	840	723	813	131	511	628	565	556
ENSSSCG00000000770	357	395	406	416	419	275	739	772	424	292	557	368
ENSSSCG00000000773	207	54	48	65	64	122	342	4536	197	298	244	268
ENSSSCG00000000774	1679	431	190	189	301	537	851	57	1029	1117	785	488
ENSSSCG00000000777	11	2	3	0	2	3	3	1	6	4	2	1
ENSSSCG00000000778	373	311	283	277	317	286	487	26	292	300	299	436
ENSSSCG00000000779	87	159	114	246	112	79	108	339	115	79	156	124
ENSSSCG00000000781	77	258	170	145	78	69	149	2	243	156	159	174
ENSSSCG00000000782	0	0	0	0	0	0	0	1	0	1	0	0
ENSSSCG00000000783	127	130	188	133	149	112	136	18	117	131	144	202
ENSSSCG00000000784	104	233	240	140	206	72	264	125	314	201	254	368
ENSSSCG00000000789	126	11	16	28	12	37	63	7	24	102	103	33
ENSSSCG00000000791	40	14	4	18	12	15	22	5	23	16	30	7
ENSSSCG00000000793	528	668	616	589	643	338	750	385	576	705	700	776
ENSSSCG00000000795	112	62	45	42	50	42	160	279	148	228	254	123
ENSSSCG00000000798	350	489	467	312	357	188	448	90	421	352	408	530
ENSSSCG00000000799	187	198	162	151	204	165	233	51	208	222	260	342
ENSSSCG00000000800	77	132	112	128	106	89	136	31	128	103	142	155
ENSSSCG00000000801	90	104	104	102	102	55	114	121	73	89	72	165
ENSSSCG00000000802	3	11	10	4	9	7	7	1	4	9	15	25
ENSSSCG00000000804	386	556	469	293	526	184	845	808	658	495	714	948
ENSSSCG00000000806	1123	1094	1079	1277	1290	1113	1425	895	1277	1178	1271	1217
ENSSSCG00000000807	26	43	56	31	21	16	29	19	48	37	43	39
ENSSSCG00000000808	2765	1033	1816	1582	1923	884	2100	3419	2104	1999	1581	1381
ENSSSCG00000000810	892	516	419	312	587	383	405	62	256	314	255	165
ENSSSCG00000000811	466	368	269	270	375	283	260	42	211	262	207	66
ENSSSCG00000000812	10	5	3	9	12	18	2	0	3	8	7	3
ENSSSCG00000000816	127	124	121	88	144	97	175	93	96	136	177	142
ENSSSCG00000000820	0	1	0	0	0	0	0	0	0	0	2	0
ENSSSCG00000000837	134	116	113	89	126	46	180	21	146	118	124	149
ENSSSCG00000000838	140	161	211	129	248	97	342	57	252	272	325	383
ENSSSCG00000000839	366	468	583	280	503	152	503	161	770	507	727	998
ENSSSCG00000000840	1020	735	811	834	797	507	1002	452	938	937	1155	1165
ENSSSCG00000000841	422	479	497	462	576	383	517	248	461	469	522	422
ENSSSCG00000000842	167	166	162	130	180	120	309	289	214	202	238	202
ENSSSCG00000000843	730	758	983	701	1089	537	1292	645	1060	791	950	1326
ENSSSCG00000000844	182	148	108	123	162	110	196	116	153	145	224	158
ENSSSCG00000000846	436	493	485	360	422	235	642	876	610	559	632	555
ENSSSCG00000000847	154	94	117	104	130	144	209	142	148	98	179	155
ENSSSCG00000000848	1024	745	764	383	902	771	941	271	626	945	859	759
ENSSSCG00000000849	7968	4530	4970	5618	7566	8866	9157	1864	5671	5523	5859	7115
ENSSSCG00000000853	8	18	9	17	14	0	14	333	15	17	14	7
ENSSSCG00000000854	1	5	4	2	1	3	5	16	4	5	5	2
ENSSSCG00000000856	9	5	0	80	2	4	55	0	61	176	5	150
ENSSSCG00000000857	309	449	379	189	312	255	214	145	290	289	273	222
ENSSSCG00000000858	0	0	1	0	0	0	0	0	0	0	1	0
ENSSSCG00000000859	4	8	13	2	9	2	6	6	10	15	11	8
ENSSSCG00000000860	92	92	94	63	84	84	92	61	73	93	118	118
ENSSSCG00000000862	638	794	838	754	947	400	1329	470	1039	906	1142	991
ENSSSCG00000000863	9	1	3	11	6	1	31	0	19	15	8	3
ENSSSCG00000000864	2041	2413	2661	1983	1728	1279	2127	559	2958	2749	2312	3920
ENSSSCG00000000866	1	9	45	3	27	1	41	19757	13	8	163	0
ENSSSCG00000000867	25	23	26	26	23	13	44	2	27	38	20	17
ENSSSCG00000000869	266	330	298	322	287	228	532	377	364	358	397	316
ENSSSCG00000000870	1398	1588	1574	1204	1360	904	1732	1089	1647	1381	1586	1928
ENSSSCG00000000871	153	89	54	139	94	157	122	12	79	109	137	69
ENSSSCG00000000873	0	0	0	0	0	0	0	0	0	0	0	0
ENSSSCG00000000874	16	29	50	41	44	9	71	31	19	42	36	33
ENSSSCG00000000875	0	0	0	2	0	3	0	0	1	0	2	1
ENSSSCG00000000877	538	633	697	655	566	313	684	390	716	718	674	820
ENSSSCG00000000882	0	0	0	2	1	0	1	1	3	4	1	1
ENSSSCG00000000883	0	0	0	0	0	0	0	0	0	0	0	0
ENSSSCG00000000884	399	665	436	139	608	248	542	139	382	171	920	384
ENSSSCG00000000886	5090	6595	7180	4263	4995	3950	5454	9167	6450	6041	5344	7889
ENSSSCG00000000887	21	19	23	10	18	14	34	31	20	13	27	24
ENSSSCG00000000890	235	215	219	171	257	195	318	188	194	218	248	250
ENSSSCG00000000891	1159	1071	944	1093	1033	802	1318	965	1004	1037	1163	1328
ENSSSCG00000000892	71	50	28	118	50	84	101	0	41	101	96	40
ENSSSCG00000000893	61	42	29	62	27	24	120	6	190	177	193	92
ENSSSCG00000000894	14	10	10	16	8	21	17	1	17	20	24	2
ENSSSCG00000000895	2	3	0	0	2	3	1	0	2	2	10	0
ENSSSCG00000000896	228	168	190	108	204	88	305	487	200	255	284	229
ENSSSCG00000000897	0	0	0	0	0	0	0	0	0	1	0	0
ENSSSCG00000000900	285	349	345	280	333	227	418	372	314	303	451	370
ENSSSCG00000000901	84	119	100	89	108	79	123	30	107	86	157	68
ENSSSCG00000000902	250	335	242	333	277	234	332	72	232	310	255	263
ENSSSCG00000000905	741	1031	909	588	496	396	592	1491	715	696	591	960
ENSSSCG00000000906	163	170	113	126	85	106	104	51	131	89	116	89
ENSSSCG00000000907	186	157	254	125	294	89	284	102	156	204	195	194
ENSSSCG00000000908	459	559	639	418	484	316	761	670	615	471	556	720
ENSSSCG00000000910	630	490	365	468	458	249	577	130	439	467	564	366
ENSSSCG00000000915	49997	25256	27032	21578	42189	28123	56834	13786	29162	48565	42588	40843
ENSSSCG00000000916	11764	5741	9033	2940	8360	4080	16229	4848	8608	11558	8862	10527
ENSSSCG00000000917	1106	639	664	282	1213	275	2151	235	1076	1554	1044	929
ENSSSCG00000000918	0	0	1	0	0	0	0	0	0	2	0	2
ENSSSCG00000000920	143	164	160	132	160	69	196	64	132	142	158	228
ENSSSCG00000000924	5	8	9	9	4	8	1	12	6	2	4	7
ENSSSCG00000000925	145	222	179	204	205	169	263	124	177	199	236	209
ENSSSCG00000000926	355	387	355	408	522	439	397	86	347	433	477	301
ENSSSCG00000000927	217	269	266	272	338	208	323	246	294	301	364	286
ENSSSCG00000000932	20	15	14	20	14	24	18	1	16	28	27	18
ENSSSCG00000000934	16	14	10	18	26	18	7	0	4	16	18	8
ENSSSCG00000000936	5	2	0	30	4	4	4	0	0	0	6	3
ENSSSCG00000000937	0	0	0	1	0	1	0	55	0	1	0	0
ENSSSCG00000000939	1280	1120	1256	1345	1893	1432	1833	215	2712	2118	1902	3738
ENSSSCG00000000940	92	42	50	72	94	60	76	20	59	132	61	75
ENSSSCG00000000941	32	46	35	26	45	26	29	13	48	48	53	30
ENSSSCG00000000943	0	3	1	2	2	0	1	0	1	1	1	0
ENSSSCG00000000948	11	1	2	22	19	7	6	4	18	11	14	1
ENSSSCG00000000950	8	6	31	18	27	14	12	15	9	20	15	30
ENSSSCG00000000951	390	177	192	160	148	233	342	83	151	122	206	175
ENSSSCG00000000952	425	491	396	366	441	244	573	288	434	375	557	380
ENSSSCG00000000955	444	559	617	484	474	325	511	202	648	655	558	761
ENSSSCG00000000958	498	382	485	391	493	288	802	998	468	514	687	478
ENSSSCG00000000959	368	290	375	265	365	259	585	1076	376	381	410	464
ENSSSCG00000000960	0	0	0	0	0	0	0	1	0	0	0	0
ENSSSCG00000000963	0	2	2	0	0	4	0	0	0	0	1	0
ENSSSCG00000000964	1874	1856	1660	1534	1858	1521	3034	361	1920	2141	2696	2199
ENSSSCG00000000965	98	117	92	78	117	74	204	64	95	96	142	100
ENSSSCG00000000967	0	0	0	3	7	0	1	1	1	1	0	0
ENSSSCG00000000968	2145	1922	1850	1543	1964	1268	3642	1448	2394	2118	2713	2427
ENSSSCG00000000970	1094	962	875	970	1021	795	1878	872	1252	1114	1495	977
ENSSSCG00000000971	694	652	566	680	763	690	1219	90	737	852	969	622
ENSSSCG00000000972	877	812	672	812	845	777	1400	548	960	838	1119	854
ENSSSCG00000000973	795	698	822	762	916	800	1146	518	743	748	816	959
ENSSSCG00000000974	671	524	527	521	504	575	853	348	567	630	675	669
ENSSSCG00000000975	38	67	153	64	92	61	81	12	99	51	59	121
ENSSSCG00000000976	0	0	0	0	0	0	0	3	0	0	0	0
ENSSSCG00000000978	0	0	1	2	0	0	4	25	4	0	0	0
ENSSSCG00000000980	423	443	410	355	381	342	660	113	478	481	599	500
ENSSSCG00000000981	329	248	292	232	313	319	514	78	250	260	270	380
ENSSSCG00000000982	1	6	7	5	2	1	5	0	7	0	2	2
ENSSSCG00000000983	7	9	2	40	3	3	20	0	16	17	7	5
ENSSSCG00000000985	3192	3182	2765	2604	2998	2085	5005	1301	3489	3476	4433	2920
ENSSSCG00000000991	0	0	0	2	0	0	6	0	0	0	0	0
ENSSSCG00000000994	302	382	308	374	314	288	494	111	358	344	410	481
ENSSSCG00000000997	79	76	66	60	89	56	115	234	111	90	146	88
ENSSSCG00000000998	251	240	276	197	220	164	392	86	230	213	254	181
ENSSSCG00000000999	174	155	166	164	134	141	261	131	170	182	150	242
ENSSSCG00000001000	766	696	1177	487	771	392	699	343	868	696	667	1701
ENSSSCG00000001001	3	2	1	1	1	1	4	0	4	5	3	2
ENSSSCG00000001002	1817	1664	1491	1659	1704	1582	2568	976	2077	2040	2271	1476
ENSSSCG00000001004	34	47	50	137	101	36	129	426	30	38	43	33
ENSSSCG00000001005	0	0	0	0	0	0	0	0	0	0	0	0
ENSSSCG00000001008	204	226	320	198	157	114	304	74	284	291	231	292
ENSSSCG00000001009	1683	1226	1144	1232	1307	1227	1908	282	1213	1115	1364	1121
ENSSSCG00000001010	856	758	666	622	658	673	1406	493	818	820	930	933
ENSSSCG00000001011	779	565	634	471	786	465	978	260	564	628	709	587
ENSSSCG00000001021	261	368	340	258	302	103	647	294	481	302	540	453
ENSSSCG00000001022	1100	1037	1011	811	906	952	1996	903	1094	934	1389	1391
ENSSSCG00000001024	303	250	279	293	327	342	561	205	350	350	479	309
ENSSSCG00000001025	811	777	574	4767	830	696	1141	183	742	886	750	760
ENSSSCG00000001027	415	340	361	318	294	348	384	86	249	275	236	269
ENSSSCG00000001033	151	148	88	118	132	137	174	51	162	157	186	121
ENSSSCG00000001035	0	0	0	0	0	0	0	0	0	0	0	0
ENSSSCG00000001036	6	3	4	120	2	5	79	0	18	13	6	2
ENSSSCG00000001038	1254	1336	1462	1121	1365	960	1251	739	1144	1149	1212	1355
ENSSSCG00000001040	1	0	1	0	0	1	0	1	2	0	0	1
ENSSSCG00000001041	199	177	116	190	307	318	317	239	176	158	224	223
ENSSSCG00000001042	48	19	15	49	55	48	55	7	41	64	80	44
ENSSSCG00000001045	16	27	29	48	34	24	54	2	33	37	40	33
ENSSSCG00000001048	0	2	0	0	1	0	0	2	0	0	0	0
ENSSSCG00000001049	747	669	708	774	1110	516	1293	223	829	822	756	1312
ENSSSCG00000001052	312	246	289	184	254	240	419	73	183	252	270	189
ENSSSCG00000001053	263	279	264	246	250	218	313	330	203	211	259	294
ENSSSCG00000001056	748	719	616	693	719	483	828	608	724	764	566	917
ENSSSCG00000001057	79	76	63	82	61	82	97	50	73	71	63	75
ENSSSCG00000001060	1	1	1	1	0	0	0	0	0	0	0	0
ENSSSCG00000001061	588	637	538	704	1013	869	808	293	678	646	695	621
ENSSSCG00000001062	413	410	334	352	387	367	364	278	203	282	387	397
ENSSSCG00000001063	1178	815	990	1020	1372	754	1013	272	795	933	966	857
ENSSSCG00000001064	84	54	62	38	50	54	131	1927	64	54	75	61
ENSSSCG00000001065	112	106	91	80	85	65	116	578	126	108	191	121
ENSSSCG00000001067	0	0	0	0	1	0	0	0	0	0	2	0
ENSSSCG00000001068	184	152	186	108	130	79	296	4875	159	155	286	100
ENSSSCG00000001070	1263	970	1179	1276	1170	738	978	568	794	922	903	986
ENSSSCG00000001072	24	15	20	15	12	8	19	26	13	14	17	27
ENSSSCG00000001073	56	49	71	59	78	59	100	52	71	50	57	50
ENSSSCG00000001074	132	138	138	152	166	76	165	64	129	140	177	149
ENSSSCG00000001075	2693	1699	1808	2035	2519	3053	2673	2117	1761	2203	2282	1850
ENSSSCG00000001076	165	112	128	113	160	52	154	372	140	125	94	74
ENSSSCG00000001078	344	282	245	198	334	187	393	58	235	313	409	271
ENSSSCG00000001080	239	291	219	219	192	191	262	378	229	208	355	256
ENSSSCG00000001081	199	168	181	115	127	135	178	77	120	291	295	136
ENSSSCG00000001083	0	0	0	0	0	0	0	0	0	0	0	0
ENSSSCG00000001085	3	4	3	1	2	4	3	0	2	4	10	0
ENSSSCG00000001087	84	131	153	90	104	60	135	126	127	107	87	126
ENSSSCG00000001088	1	2	2	3	1	0	2	1	5	1	1	5
ENSSSCG00000001089	8	12	21	18	23	2	17	10	10	17	15	17
ENSSSCG00000001090	340	379	406	201	218	96	655	117	229	95	114	277
ENSSSCG00000001091	8	2	2	1	2	0	1	0	1	0	0	1
ENSSSCG00000001092	269	293	309	238	217	175	305	337	227	205	295	347
ENSSSCG00000001095	208	177	162	217	197	202	204	73	151	164	180	186
ENSSSCG00000001096	0	0	3	1	0	0	0	0	0	0	0	0
ENSSSCG00000001097	147	104	84	87	111	63	138	301	101	89	93	104
ENSSSCG00000001098	1	0	0	0	0	1	0	0	0	0	1	0
ENSSSCG00000001099	145	105	84	46	77	45	112	23	119	81	171	100
ENSSSCG00000001100	675	646	668	629	685	494	719	59	528	561	577	622
ENSSSCG00000001101	0	0	2	0	0	1	0	0	1	1	0	0
ENSSSCG00000001105	0	0	0	0	0	0	0	0	0	0	0	0
ENSSSCG00000001107	127	95	74	115	98	180	112	54	88	100	105	51
ENSSSCG00000001131	49	19	15	6	30	11	13	3	13	6	9	14
ENSSSCG00000001132	0	0	1	1	0	0	1	0	1	0	0	0
ENSSSCG00000001137	163	358	263	179	270	126	237	158	182	237	334	347
ENSSSCG00000001156	349	348	297	304	390	192	499	147	373	344	450	448
ENSSSCG00000001164	142	140	142	105	161	107	183	62	120	114	189	143
ENSSSCG00000001196	0	0	0	0	0	0	0	0	0	0	0	0
ENSSSCG00000001197	12	15	13	21	17	9	13	9	9	19	12	14
ENSSSCG00000001201	328	481	412	458	401	311	579	311	453	537	662	399
ENSSSCG00000001202	0	0	0	0	0	0	0	0	0	0	0	0
ENSSSCG00000001203	10	5	11	10	21	4	14	1	3	9	11	4
ENSSSCG00000001204	36	42	20	16	32	25	57	13	25	38	72	49
ENSSSCG00000001205	14	14	13	18	11	20	20	10	15	20	11	14
ENSSSCG00000001206	77	75	68	73	73	61	107	42	43	50	102	63
ENSSSCG00000001207	108	125	105	90	112	111	183	99	103	137	150	137
ENSSSCG00000001209	74	64	56	56	49	51	106	62	76	72	110	79
ENSSSCG00000001211	0	0	0	0	0	0	0	0	0	0	0	0
ENSSSCG00000001213	0	1	0	0	0	0	0	0	0	1	0	0
ENSSSCG00000001214	0	0	0	0	0	0	0	0	0	0	0	0
ENSSSCG00000001216	1	8	1	3	1	0	3	2	4	5	9	4
ENSSSCG00000001219	985	719	695	613	728	516	1153	401	801	867	803	768
ENSSSCG00000001229	28279	36116	30045	28812	24967	25083	41844	5645	29312	21302	21827	23936
ENSSSCG00000001231	8	39	64	40	30	32	136	18	7	13	30	14
ENSSSCG00000001232	4	0	0	0	3	0	1	0	2	0	0	0
ENSSSCG00000001233	347	209	169	123	146	110	319	107	249	195	246	175
ENSSSCG00000001234	0	0	1	0	0	0	0	0	1	1	0	0
ENSSSCG00000001235	4	6	2	4	8	6	5	0	3	9	6	4
ENSSSCG00000001236	0	1	0	0	0	2	0	0	0	0	0	1
ENSSSCG00000001242	1460	1643	1170	1407	1710	896	2100	328	1286	1448	1873	1079
ENSSSCG00000001245	154	139	82	111	135	112	184	53	102	136	167	143
ENSSSCG00000001247	16	40	22	15	16	8	16	6	16	19	21	22
ENSSSCG00000001248	15	19	16	8	13	1	19	5	4	7	12	9
ENSSSCG00000001252	1143	316	341	218	281	97	403	80	448	245	367	289
ENSSSCG00000001253	1	4	4	1	1	0	8	0	2	3	7	6
ENSSSCG00000001254	0	0	0	0	0	0	0	0	0	0	0	0
ENSSSCG00000001255	0	0	0	0	0	0	0	0	0	0	0	0
ENSSSCG00000001256	0	0	0	0	0	0	0	0	0	0	0	0
ENSSSCG00000001258	0	0	0	0	0	0	0	0	0	0	0	0
ENSSSCG00000001297	0	0	0	0	0	0	0	0	0	0	0	0
ENSSSCG00000001304	0	0	0	0	0	0	0	0	0	0	0	0
ENSSSCG00000001341	16479	8264	3710	3290	6373	3132	5468	1184	5012	4483	5318	3662
ENSSSCG00000001342	126	124	83	89	101	70	146	57	99	114	131	126
ENSSSCG00000001346	900	967	951	803	1021	1048	1620	1147	1068	966	1183	1072
ENSSSCG00000001347	410	414	535	367	403	217	764	346	481	527	529	495
ENSSSCG00000001362	581	622	540	501	656	331	1008	314	651	596	1002	732
ENSSSCG00000001372	495	479	477	458	457	375	687	137	429	410	440	450
ENSSSCG00000001376	680	604	566	568	617	695	971	217	588	581	891	588
ENSSSCG00000001379	118	143	155	87	158	63	301	342	100	78	160	65
ENSSSCG00000001382	290	162	140	317	172	122	469	332	177	153	224	222
ENSSSCG00000001383	190	147	129	116	144	128	244	70	168	157	198	164
ENSSSCG00000001384	473	478	395	482	407	316	644	259	527	626	649	501
ENSSSCG00000001388	0	0	0	0	0	0	0	1	0	0	0	0
ENSSSCG00000001391	184	173	143	141	183	148	206	29	128	160	254	105
ENSSSCG00000001392	26	26	39	17	47	13	25	11	21	35	28	27
ENSSSCG00000001393	0	0	0	0	0	0	0	0	0	0	0	0
ENSSSCG00000001394	234	100	93	78	136	70	199	52	120	130	154	114
ENSSSCG00000001395	65	22	3	11	8	9	27	2	16	16	19	16
ENSSSCG00000001396	891	1501	973	1079	982	696	1578	208	873	1100	1437	765
ENSSSCG00000001398	2641	1926	1367	1488	1706	1405	2061	331	1565	1344	1808	1180
ENSSSCG00000001400	5496	4220	3859	4103	4786	5058	8335	2392	4984	4971	5842	3945
ENSSSCG00000001401	28	18	14	9	38	20	26	13	24	26	36	19
ENSSSCG00000001402	390	294	276	237	282	276	347	269	301	392	372	410
ENSSSCG00000001403	9	5	6	2	8	2	12	1	8	7	12	6
ENSSSCG00000001404	52	41	50	18	26	30	57	14	34	23	21	32
ENSSSCG00000001405	85	85	28	39	50	69	107	15	51	45	95	56
ENSSSCG00000001407	16	15	3	6	8	8	4	0	11	6	5	9
ENSSSCG00000001409	3094	3266	2812	2576	2950	2219	5586	2423	3468	2849	3946	3209
ENSSSCG00000001410	1840	1974	1918	1774	1950	1592	3020	1775	2029	2118	2489	2332
ENSSSCG00000001411	107	145	110	107	89	107	193	27	87	119	148	113
ENSSSCG00000001413	495	546	427	450	479	441	548	186	377	477	590	474
ENSSSCG00000001414	1822	1526	1588	1409	1505	1434	1991	1580	1560	1754	1518	2170
ENSSSCG00000001416	10	11	14	6	9	7	14	5	11	9	18	5
ENSSSCG00000001418	419	414	358	240	338	247	378	119	390	373	436	464
ENSSSCG00000001419	207	215	186	225	221	166	284	17	177	216	232	164
ENSSSCG00000001420	577	622	599	565	582	303	1052	152	723	712	818	778
ENSSSCG00000001421	91	106	101	93	82	30	198	39	124	131	147	152
ENSSSCG00000001422	1003	541	389	428	762	397	2525	86	980	878	1249	2093
ENSSSCG00000001423	398	353	347	351	387	310	511	104	314	311	370	405
ENSSSCG00000001424	1072	893	839	765	922	775	1673	288	981	936	1289	1087
ENSSSCG00000001425	0	0	0	0	0	0	0	0	0	0	0	0
ENSSSCG00000001426	224	179	152	168	211	189	303	40	180	199	276	165
ENSSSCG00000001427	10195	4340	2104	3118	6598	2761	18765	787	6248	9880	17091	9781
ENSSSCG00000001428	73	29	36	38	17	55	79	8	27	41	55	23
ENSSSCG00000001430	845	873	785	771	887	760	1268	215	791	923	1143	959
ENSSSCG00000001431	51	33	34	44	41	45	46	19	38	27	35	32
ENSSSCG00000001433	333	308	327	352	291	186	348	337	326	303	331	269
ENSSSCG00000001434	1113	1431	1761	1293	1652	1847	1339	53	1852	1498	1389	985
ENSSSCG00000001435	5011	6872	7607	3489	4868	3592	6744	418	12918	9584	8074	13671
ENSSSCG00000001436	432	602	573	325	449	317	643	382	572	459	567	616
ENSSSCG00000001437	21	18	26	10	11	9	16	4	14	19	8	6
ENSSSCG00000001438	1085	963	524	640	865	729	1389	377	923	991	1377	1054
ENSSSCG00000001439	160	162	178	118	164	145	214	33	164	136	191	120
ENSSSCG00000001440	1469	2703	2104	2112	1665	1421	1795	410	1691	1191	2435	1254
ENSSSCG00000001441	0	0	0	0	0	0	0	0	1	0	0	0
ENSSSCG00000001444	0	0	1	0	0	0	0	0	0	0	0	0
ENSSSCG00000001447	0	0	0	0	0	0	0	0	0	0	0	0
ENSSSCG00000001453	16019	8508	8919	6449	8243	4804	9630	1644	7296	7265	6074	5623
ENSSSCG00000001455	1814	881	1048	854	2435	754	1879	165	868	486	495	547
ENSSSCG00000001456	8650	4862	5840	3737	4203	3025	3794	738	2910	2846	2735	2428
ENSSSCG00000001457	8649	5547	5875	4304	5192	3422	6264	744	4289	3817	4096	3434
ENSSSCG00000001458	8	4	1	2	5	2	3	2	5	7	2	8
ENSSSCG00000001459	111	64	30	30	59	33	80	11	32	45	84	49
ENSSSCG00000001463	649	225	170	140	184	137	280	31	169	150	195	146
ENSSSCG00000001469	1915	840	829	570	925	479	991	194	690	722	895	683
ENSSSCG00000001470	1711	1024	999	706	922	572	940	166	817	845	988	691
ENSSSCG00000001471	5774	4471	4925	4647	4360	4248	6591	3114	4793	5576	5579	4959
ENSSSCG00000001472	600	349	508	324	250	183	664	40	304	316	387	208
ENSSSCG00000001473	298	31	19	75	60	287	184	4	178	906	327	29
ENSSSCG00000001474	742	672	644	670	791	666	1001	350	556	596	707	591
ENSSSCG00000001475	823	781	831	551	799	579	1483	237	872	876	958	959
ENSSSCG00000001476	669	695	652	501	522	467	594	256	773	639	730	901
ENSSSCG00000001477	1312	1014	1007	1075	1039	977	1837	467	1069	1188	1568	1098
ENSSSCG00000001478	363	303	175	179	146	132	298	163	130	432	480	358
ENSSSCG00000001479	23	30	35	23	48	26	39	5	12	21	44	16
ENSSSCG00000001480	2	1	0	1	2	0	0	0	0	2	4	0
ENSSSCG00000001481	0	0	0	0	0	0	0	0	0	0	0	0
ENSSSCG00000001483	2	1	3	42	7	3	5	0	2	1	0	5
ENSSSCG00000001484	0	1	0	0	0	0	0	0	0	0	0	0
ENSSSCG00000001485	98	292	198	129	248	63	366	2962	254	274	443	477
ENSSSCG00000001486	178	95	88	130	67	90	130	22	74	107	110	58
ENSSSCG00000001487	54	570	554	85	283	95	128	10980	608	179	294	326
ENSSSCG00000001488	143	210	237	241	161	104	202	194	249	177	154	212
ENSSSCG00000001489	8	7	3	5	5	8	14	0	6	4	2	2
ENSSSCG00000001490	0	0	0	0	1	1	0	2	0	0	1	0
ENSSSCG00000001493	355	380	233	170	401	143	107	47	129	105	186	277
ENSSSCG00000001497	226	299	261	273	300	178	368	168	308	306	320	365
ENSSSCG00000001498	247	103	114	139	227	194	340	27	114	183	264	266
ENSSSCG00000001499	3216	3935	4132	3507	3628	1781	4334	7891	4857	3503	4876	3193
ENSSSCG00000001500	37	17	14	11	28	9	63	92	38	74	65	45
ENSSSCG00000001501	1324	1306	1220	1121	1184	995	1559	440	1323	1181	1383	1351
ENSSSCG00000001502	10535	9895	9864	8076	9362	9315	12547	6833	10459	8800	11020	12983
ENSSSCG00000001503	174	145	161	168	163	140	242	29	146	209	222	206
ENSSSCG00000001504	310	268	237	219	266	258	415	117	268	243	299	252
ENSSSCG00000001505	0	0	0	0	1	0	0	0	0	0	0	0
ENSSSCG00000001506	59	69	74	69	71	43	116	24	52	55	87	54
ENSSSCG00000001507	2918	1837	1862	1456	1734	1204	3098	539	2057	1804	2234	1828
ENSSSCG00000001509	1528	881	816	879	867	891	1457	303	1003	1012	1204	1016
ENSSSCG00000001510	64	66	117	52	122	57	60	42	67	127	48	62
ENSSSCG00000001511	959	696	708	847	832	811	1002	233	567	648	703	709
ENSSSCG00000001512	0	0	0	0	0	0	0	0	0	0	0	0
ENSSSCG00000001513	103	289	217	153	203	61	216	35	217	101	131	99
ENSSSCG00000001516	412	399	379	323	359	197	533	191	359	304	407	333
ENSSSCG00000001517	164	251	196	233	179	150	143	26	164	158	177	105
ENSSSCG00000001518	146	321	200	194	320	156	532	93	297	189	424	178
ENSSSCG00000001520	1062	913	768	823	977	818	1382	267	750	800	988	784
ENSSSCG00000001521	0	1	0	0	0	0	0	0	0	0	0	0
ENSSSCG00000001523	1	1	3	4	0	2	6	90	0	7	1	1
ENSSSCG00000001527	2755	3346	2818	2290	2821	1672	3364	7495	3058	2402	2784	3935
ENSSSCG00000001528	12657	10708	9352	8772	8909	9399	13440	10791	10447	10578	11626	13596
ENSSSCG00000001531	630	656	546	460	601	516	727	676	485	428	576	669
ENSSSCG00000001532	99	139	102	98	151	62	222	232	164	145	162	119
ENSSSCG00000001533	286	278	300	269	269	244	336	297	247	275	318	334
ENSSSCG00000001534	823	895	909	919	874	502	1149	271	771	740	878	673
ENSSSCG00000001535	6	19	46	13	16	9	14	2	32	9	17	9
ENSSSCG00000001536	117	94	106	123	111	90	164	103	126	93	209	80
ENSSSCG00000001537	52	50	58	59	68	48	61	26	60	58	50	56
ENSSSCG00000001538	76	100	76	85	88	68	134	62	78	75	101	59
ENSSSCG00000001539	972	1538	1342	1071	1411	623	1843	570	2309	1580	1649	1981
ENSSSCG00000001541	0	0	0	0	0	0	0	0	0	0	0	0
ENSSSCG00000001543	2	2	2	3	3	2	1	1	3	0	2	6
ENSSSCG00000001544	344	217	235	262	235	213	397	236	238	253	285	267
ENSSSCG00000001546	202	286	208	198	262	144	477	47	272	331	443	226
ENSSSCG00000001549	4823	2888	1917	3157	3411	4045	3351	1909	1903	1863	3840	4752
ENSSSCG00000001550	93	47	31	25	75	109	66	15	58	52	59	50
ENSSSCG00000001551	8	32	22	10	26	5	16	1	18	15	11	7
ENSSSCG00000001552	2	19	1	6	8	2	2	0	8	2	0	1
ENSSSCG00000001553	3	23	15	10	16	3	1	0	5	4	3	0
ENSSSCG00000001554	506	534	459	486	518	478	667	349	469	543	612	440
ENSSSCG00000001555	2	3	1	0	2	0	3	1	1	4	5	2
ENSSSCG00000001556	1552	1346	1098	926	1054	745	1722	1167	1592	1195	1436	1595
ENSSSCG00000001559	1	0	1	13	3	0	1	0	0	0	1	0
ENSSSCG00000001560	192	107	77	174	150	289	108	10	113	150	220	107
ENSSSCG00000001561	576	85	62	65	54	85	270	21	151	141	167	87
ENSSSCG00000001562	1046	909	948	742	889	794	1233	398	1027	926	1197	1001
ENSSSCG00000001563	1092	987	932	745	1309	802	1494	487	969	1014	1070	1052
ENSSSCG00000001564	785	630	632	510	630	412	1055	682	743	612	900	745
ENSSSCG00000001565	351	268	553	324	267	202	692	745	487	254	359	877
ENSSSCG00000001566	11	12	10	12	9	2	16	0	0	0	8	5
ENSSSCG00000001567	20	11	19	16	5	11	7	0	8	6	7	6
ENSSSCG00000001570	1755	1211	780	536	1702	532	1899	1079	1099	1305	1337	1261
ENSSSCG00000001571	3938	3768	3361	2614	2740	3069	4263	1117	3214	2892	3973	3970
ENSSSCG00000001572	291	257	272	135	292	178	336	64	153	248	259	136
ENSSSCG00000001573	424	153	123	184	205	174	332	164	148	159	139	132
ENSSSCG00000001574	1	0	0	0	0	0	0	0	0	0	0	0
ENSSSCG00000001576	4	0	0	0	0	0	0	0	0	0	0	0
ENSSSCG00000001577	257	235	211	200	228	182	302	136	198	215	275	227
ENSSSCG00000001578	232	181	119	163	178	165	301	159	196	202	292	167
ENSSSCG00000001579	209	139	118	91	133	110	222	69	148	127	196	173
ENSSSCG00000001582	31	47	50	30	32	22	112	13	29	63	31	63
ENSSSCG00000001588	13	22	22	18	18	14	17	3	65	63	46	42
ENSSSCG00000001589	0	2	1	0	0	1	0	0	0	0	2	0
ENSSSCG00000001592	6	3	4	3	2	17	10	0	1	2	1	0
ENSSSCG00000001594	1	4	8	3	2	1	4	0	5	2	4	3
ENSSSCG00000001595	356	449	371	288	354	218	765	481	442	333	603	377
ENSSSCG00000001596	343	435	485	388	863	433	438	258	363	308	302	515
ENSSSCG00000001597	6	3	8	2	6	4	10	0	7	9	8	6
ENSSSCG00000001611	341	282	281	325	343	176	453	221	415	448	430	347
ENSSSCG00000001612	33	44	43	30	47	32	51	22	48	62	69	32
ENSSSCG00000001613	0	1	1	0	0	0	0	0	0	0	0	0
ENSSSCG00000001616	57	14	21	5	17	18	32	5	32	22	28	15
ENSSSCG00000001618	11	5	4	3	1	4	0	0	3	7	6	6
ENSSSCG00000001619	251	179	171	182	210	112	430	82	259	184	251	260
ENSSSCG00000001620	72	107	64	83	97	66	131	4	120	108	86	96
ENSSSCG00000001621	663	405	324	344	452	511	1072	1028	534	503	701	626
ENSSSCG00000001624	49	55	51	64	52	31	98	31	47	51	66	64
ENSSSCG00000001625	10	14	9	8	5	9	16	18	16	10	22	25
ENSSSCG00000001629	24	19	13	21	6	9	23	15	13	15	22	5
ENSSSCG00000001633	1	0	1	1	0	0	3	0	0	0	3	1
ENSSSCG00000001636	9	2	7	4	2	9	16	1	4	9	12	5
ENSSSCG00000001637	11	5	6	2	8	7	17	5	17	33	18	20
ENSSSCG00000001638	687	817	706	702	822	468	785	316	665	599	726	795
ENSSSCG00000001639	200	216	202	167	195	95	324	38	240	224	258	245
ENSSSCG00000001641	819	741	589	662	570	527	868	1175	819	720	974	685
ENSSSCG00000001646	673	708	610	703	769	468	1094	395	685	715	949	692
ENSSSCG00000001650	0	4	1	6	1	2	1	0	3	0	3	2
ENSSSCG00000001651	840	764	607	609	747	661	1136	147	809	776	952	999
ENSSSCG00000001653	101	117	117	104	112	63	166	33	118	95	132	149
ENSSSCG00000001654	1109	961	917	706	983	667	1560	322	1025	1012	1110	1298
ENSSSCG00000001655	0	0	0	0	0	0	0	0	0	0	0	0
ENSSSCG00000001656	513	422	399	368	552	525	661	216	437	356	508	446
ENSSSCG00000001657	464	347	289	356	304	239	589	88	415	670	772	345
ENSSSCG00000001658	337	371	359	227	314	264	530	412	380	274	325	322
ENSSSCG00000001659	417	428	347	470	375	340	475	147	330	430	432	332
ENSSSCG00000001660	41	34	41	77	49	21	143	78	63	66	53	49
ENSSSCG00000001661	624	423	491	413	464	395	859	1971	587	470	646	505
ENSSSCG00000001664	0	0	0	0	0	1	0	1	0	0	0	0
ENSSSCG00000001667	370	363	422	403	390	277	511	645	377	397	356	416
ENSSSCG00000001672	4	3	1	2	0	2	6	0	2	1	5	2
ENSSSCG00000001676	0	0	0	0	0	0	0	0	0	0	0	0
ENSSSCG00000001679	1471	1273	1280	1209	1322	1119	2195	932	1509	1418	1463	1850
ENSSSCG00000001680	678	772	741	804	751	600	1597	184	927	823	1124	621
ENSSSCG00000001682	1	1	5	5	3	0	30	2	3	2	0	4
ENSSSCG00000001683	406	240	157	151	208	184	460	1784	515	334	548	277
ENSSSCG00000001688	555	603	492	440	698	403	1131	224	1029	933	1027	665
ENSSSCG00000001689	659	606	512	473	542	860	706	403	483	664	662	544
ENSSSCG00000001691	11	11	9	26	24	20	27	3	16	25	15	13
ENSSSCG00000001692	679	657	629	575	658	487	766	614	579	616	611	643
ENSSSCG00000001695	3071	1445	1514	2377	1750	2532	4694	2381	2609	2152	2896	1619
ENSSSCG00000001696	756	691	653	511	651	475	849	977	600	560	723	923
ENSSSCG00000001697	471	526	532	446	415	324	734	394	676	512	623	634
ENSSSCG00000001698	6	13	5	17	3	3	8	2	15	21	13	9
ENSSSCG00000001700	1696	1563	1384	992	1098	1068	2155	958	1908	1738	1922	2315
ENSSSCG00000001701	7393	6584	7409	6069	8617	9229	7487	5378	8351	6887	7943	8517
ENSSSCG00000001702	1	2	0	0	0	0	1	1	0	0	0	2
ENSSSCG00000001703	315	232	249	217	299	188	394	84	358	261	249	302
ENSSSCG00000001705	0	0	0	1	0	0	0	0	0	0	0	0
ENSSSCG00000001706	146	231	233	164	224	215	253	112	269	241	362	184
ENSSSCG00000001708	1434	1244	1109	1239	1348	1298	1484	664	1227	1405	1376	1381
ENSSSCG00000001709	638	546	668	542	536	533	469	552	500	608	570	855
ENSSSCG00000001710	21	17	20	15	25	8	41	7	29	15	29	15
ENSSSCG00000001715	7	5	12	8	7	1	10	2	9	17	8	6
ENSSSCG00000001716	210	228	161	153	211	192	216	175	140	120	267	115
ENSSSCG00000001718	259	268	372	281	347	127	298	72	335	338	336	436
ENSSSCG00000001720	282	349	457	502	571	349	393	106	545	594	508	283
ENSSSCG00000001723	516	1290	1256	1053	1357	648	679	141	708	1425	1082	1178
ENSSSCG00000001724	0	1	3	4	11	4	0	0	1	8	0	0
ENSSSCG00000001725	4657	6566	4005	4672	4613	2781	5823	2121	5274	3335	6288	4530
ENSSSCG00000001726	200	159	116	159	153	260	210	29	149	190	198	104
ENSSSCG00000001727	559	741	644	436	510	299	621	258	526	509	939	623
ENSSSCG00000001729	0	0	0	0	0	0	0	0	0	0	0	0
ENSSSCG00000001731	135	164	84	97	127	106	189	56	118	140	180	156
ENSSSCG00000001732	1185	1770	1547	972	1000	1239	1419	738	1759	1834	1423	1677
ENSSSCG00000001734	76	38	41	38	76	39	85	2	66	101	85	93
ENSSSCG00000001735	8	14	4	6	15	1	23	0	22	13	35	10
ENSSSCG00000001736	0	2	0	2	0	0	0	0	0	2	1	0
ENSSSCG00000001738	0	0	0	0	0	0	0	0	1	0	0	0
ENSSSCG00000001739	0	0	0	0	0	0	0	0	0	0	0	0
ENSSSCG00000001741	0	0	0	0	0	0	0	0	0	0	0	0
ENSSSCG00000001743	0	0	0	0	0	0	0	0	0	0	0	0
ENSSSCG00000001744	0	0	0	1	0	0	0	0	0	0	0	0
ENSSSCG00000001746	2	1	1	1	1	0	0	0	0	0	0	0
ENSSSCG00000001748	0	0	0	0	0	0	0	0	0	0	0	0
ENSSSCG00000001749	0	0	0	0	0	0	0	0	0	0	0	0
ENSSSCG00000001750	108	106	135	102	103	79	249	24	85	123	177	132
ENSSSCG00000001751	1	0	0	0	0	0	0	6	0	0	0	1
ENSSSCG00000001752	2	2	3	5	3	1	8	7	7	7	6	6
ENSSSCG00000001753	0	0	1	4	0	0	1	1	2	4	0	1
ENSSSCG00000001755	79	83	84	87	93	66	79	25	64	96	135	96
ENSSSCG00000001756	194	246	234	163	230	110	262	406	324	301	339	368
ENSSSCG00000001757	209	255	217	141	216	147	294	127	266	201	240	298
ENSSSCG00000001760	22	26	31	57	26	30	64	5	28	30	36	26
ENSSSCG00000001762	59	65	55	47	50	21	78	44	34	49	58	80
ENSSSCG00000001764	117	142	99	105	99	88	163	58	85	71	134	167
ENSSSCG00000001765	165	200	256	165	165	134	325	50	289	302	412	257
ENSSSCG00000001769	4652	4283	4065	3531	4157	3328	5197	5008	4327	4019	4543	6084
ENSSSCG00000001770	3614	4668	5744	3754	6518	3324	4926	805	3484	3806	5212	6525
ENSSSCG00000001771	5	10	15	13	9	2	2	2	7	6	1	2
ENSSSCG00000001773	486	538	628	334	684	324	613	106	622	549	626	638
ENSSSCG00000001775	0	6	0	9	4	3	0	1	6	12	8	11
ENSSSCG00000001776	16	4	3	13	3	7	5	1	10	3	10	3
ENSSSCG00000001779	1144	863	937	848	829	747	986	2931	818	857	977	1258
ENSSSCG00000001780	3931	3006	3398	1694	1587	2267	4013	244	5072	5220	4694	7582
ENSSSCG00000001782	40	42	47	53	43	18	88	14	34	46	41	64
ENSSSCG00000001786	49	139	58	34	92	58	78	2	81	56	103	67
ENSSSCG00000001787	205	164	112	98	301	138	374	111	209	242	236	186
ENSSSCG00000001788	50	59	62	28	85	51	111	11	42	58	53	50
ENSSSCG00000001789	0	0	0	0	0	0	0	0	0	0	0	0
ENSSSCG00000001790	0	0	0	0	0	0	0	0	0	0	0	0
ENSSSCG00000001792	467	517	437	470	438	327	612	338	449	412	460	505
ENSSSCG00000001793	678	399	328	281	355	341	1012	286	531	758	1256	663
ENSSSCG00000001795	5	7	2	3	4	3	13	4	2	6	15	8
ENSSSCG00000001798	0	0	0	26	0	0	0	0	0	0	0	0
ENSSSCG00000001800	190	186	151	216	137	111	238	435	236	172	233	163
ENSSSCG00000001801	640	675	653	577	672	526	865	6414	710	740	792	853
ENSSSCG00000001804	202	223	252	317	177	220	196	1560	239	184	169	343
ENSSSCG00000001805	554	465	356	362	429	597	555	303	479	532	521	525
ENSSSCG00000001806	19	14	18	10	12	4	20	2035	29	29	43	26
ENSSSCG00000001807	53	24	42	45	38	29	26	1	14	26	16	10
ENSSSCG00000001808	253	364	439	400	406	169	230	3	200	129	192	271
ENSSSCG00000001810	692	754	822	543	685	397	869	243	869	754	863	980
ENSSSCG00000001814	2858	2674	2744	2468	3607	1715	4891	1314	2935	2987	3929	3661
ENSSSCG00000001816	28	33	34	14	55	26	46	38	37	36	50	44
ENSSSCG00000001817	1368	1278	1314	1210	1571	1163	2038	805	1489	1613	1401	1912
ENSSSCG00000001818	872	619	617	490	709	575	1110	127	686	710	817	545
ENSSSCG00000001819	1441	2097	2207	1359	1765	1071	2039	3184	2256	1619	1782	2507
ENSSSCG00000001820	342	425	345	271	354	313	460	151	378	395	460	436
ENSSSCG00000001821	1166	1790	1306	1167	1177	987	1602	281	1435	1162	1379	1355
ENSSSCG00000001822	81	92	53	41	87	56	92	31	77	73	99	84
ENSSSCG00000001823	1	1	4	3	1	3	1	65	4	0	15	0
ENSSSCG00000001824	406	378	321	289	346	233	552	487	355	358	434	498
ENSSSCG00000001825	195	202	197	162	172	123	234	1010	200	188	233	177
ENSSSCG00000001826	15	25	22	71	20	21	32	0	31	28	15	7
ENSSSCG00000001827	0	0	0	0	0	0	0	0	0	0	0	0
ENSSSCG00000001829	0	0	0	0	0	0	0	0	0	0	0	0
ENSSSCG00000001830	0	0	0	0	0	0	0	0	0	0	0	0
ENSSSCG00000001832	54	17	12	15	64	4	39	0	36	58	47	16
ENSSSCG00000001834	3221	3299	2639	2554	3384	2462	4242	977	2492	2553	3120	2524
ENSSSCG00000001835	230	251	212	178	236	92	434	1056	285	250	315	213
ENSSSCG00000001836	76	41	46	44	70	67	87	12	44	53	65	32
ENSSSCG00000001837	89	99	106	80	97	72	114	37	86	97	112	81
ENSSSCG00000001838	314	336	329	217	301	142	518	449	361	287	362	432
ENSSSCG00000001840	298	242	194	203	245	172	400	77	244	248	390	211
ENSSSCG00000001841	9	6	9	8	3	0	5	88	8	1	11	8
ENSSSCG00000001844	17492	31677	20459	14573	16436	9348	29474	377	32866	25455	30637	41739
ENSSSCG00000001846	215	240	180	267	181	217	544	6	216	255	277	267
ENSSSCG00000001847	192	134	132	129	109	170	119	25	102	86	66	195
ENSSSCG00000001848	27	17	27	30	47	37	55	6	13	12	34	22
ENSSSCG00000001849	5181	2918	2466	2702	4985	4591	3786	97	1752	1895	3084	2447
ENSSSCG00000001850	702	850	630	547	796	564	1001	158	656	631	963	827
ENSSSCG00000001852	769	416	426	351	445	388	974	5032	548	511	650	773
ENSSSCG00000001855	0	0	0	0	0	0	0	1	0	0	0	3
ENSSSCG00000001858	16	18	10	5	20	6	10	3	6	11	12	15
ENSSSCG00000001859	55	45	53	49	50	29	77	24	60	54	72	86
ENSSSCG00000001860	107	233	251	199	238	94	81	46	172	136	129	180
ENSSSCG00000001862	609	646	714	391	523	354	634	1351	675	492	635	837
ENSSSCG00000001863	118	187	195	154	186	76	70	189	173	132	104	166
ENSSSCG00000001865	253	290	241	336	339	459	282	230	213	263	340	243
ENSSSCG00000001866	244	382	372	364	290	213	465	317	311	348	457	417
ENSSSCG00000001867	198	109	90	95	227	94	266	24	161	160	169	99
ENSSSCG00000001868	3294	3322	3281	2782	3273	2436	4597	3986	3451	3377	4247	4911
ENSSSCG00000001869	342	444	470	303	426	209	630	436	750	571	864	563
ENSSSCG00000001871	1049	1178	941	786	986	675	1359	558	1004	1046	1284	1177
ENSSSCG00000001872	186	163	104	131	138	192	497	934	166	187	247	204
ENSSSCG00000001873	1309	581	529	551	972	569	4873	248	1734	1432	1794	2727
ENSSSCG00000001875	1749	1281	1102	1341	1506	1293	1808	354	1405	1375	1637	1554
ENSSSCG00000001877	749	604	632	511	587	517	863	680	587	535	729	817
ENSSSCG00000001878	701	661	586	493	697	490	961	334	679	704	833	779
ENSSSCG00000001879	5	0	0	0	1	1	5	0	3	0	3	0
ENSSSCG00000001880	996	928	743	723	883	717	1216	348	942	856	1246	1036
ENSSSCG00000001881	466	539	535	480	426	320	972	166	572	600	970	540
ENSSSCG00000001882	273	254	197	222	283	166	244	148	278	242	311	193
ENSSSCG00000001884	240	270	247	226	245	211	273	196	252	266	306	312
ENSSSCG00000001885	304	199	171	171	211	159	471	112	241	195	353	286
ENSSSCG00000001887	213	263	251	163	258	166	340	85	149	202	271	183
ENSSSCG00000001888	4	6	8	5	7	11	5	0	0	11	3	6
ENSSSCG00000001892	1227	1338	1322	1022	1370	802	2046	609	1382	1384	1602	1690
ENSSSCG00000001895	0	0	1	3	0	0	4	0	1	1	1	3
ENSSSCG00000001898	513	497	450	486	506	437	1003	189	453	610	701	494
ENSSSCG00000001899	1	4	1	10	3	1	2	2	1	1	1	5
ENSSSCG00000001900	790	610	577	520	641	538	1053	193	601	558	719	643
ENSSSCG00000001901	1	1	0	1	3	6	0	1	0	0	5	1
ENSSSCG00000001903	67	86	94	62	79	52	105	107	96	100	114	112
ENSSSCG00000001904	478	406	370	389	424	330	674	233	431	429	484	425
ENSSSCG00000001905	33	56	36	33	52	22	62	64	76	25	66	31
ENSSSCG00000001906	87	123	69	47	42	27	156	56	56	127	534	140
ENSSSCG00000001907	1650	1837	1972	1668	1976	1602	1712	383	1872	1777	1670	2348
ENSSSCG00000001908	4	1	1	3	0	6	4	0	0	4	3	3
ENSSSCG00000001909	0	5	5	4	4	1	8	4	0	4	3	6
ENSSSCG00000001910	4355	2091	1794	1723	1620	2271	3365	274	7552	7243	3923	5554
ENSSSCG00000001912	2202	580	548	408	475	356	1067	209	822	739	629	650
ENSSSCG00000001913	181	211	177	168	184	147	212	23	197	182	235	220
ENSSSCG00000001914	523	244	475	231	402	183	482	199	406	555	473	479
ENSSSCG00000001915	0	0	0	0	0	0	0	0	0	0	1	1
ENSSSCG00000001916	110	126	127	117	97	82	102	245	160	99	133	178
ENSSSCG00000001917	1389	984	1037	993	1143	776	2568	257	1001	1314	1327	1399
ENSSSCG00000001918	921	923	845	575	835	387	1507	1545	1001	903	1226	1007
ENSSSCG00000001920	0	3	5	0	1	0	5	0	2	0	0	2
ENSSSCG00000001921	568	516	567	496	516	339	889	728	614	752	772	648
ENSSSCG00000001924	633	778	715	772	986	760	926	122	677	725	884	791
ENSSSCG00000001925	589	535	550	533	613	423	767	117	598	592	613	561
ENSSSCG00000001926	7	6	7	12	14	11	8	0	2	6	8	3
ENSSSCG00000001927	1792	1747	1820	1472	1836	1382	2188	423	1734	1784	1963	2197
ENSSSCG00000001928	2	0	0	0	0	1	0	0	0	0	0	0
ENSSSCG00000001929	147	126	121	148	155	178	133	83	98	110	130	71
ENSSSCG00000001930	7281	5698	6164	4387	5101	4669	7136	178419	9507	7443	6381	13787
ENSSSCG00000001931	402	421	489	286	303	274	102	125	828	373	122	429
ENSSSCG00000001932	1	0	1	0	2	1	0	0	0	0	0	0
ENSSSCG00000001934	426	444	432	301	472	245	635	584	499	418	571	613
ENSSSCG00000001938	4	4	2	4	6	1	15	6	3	5	12	2
ENSSSCG00000001939	0	0	0	0	0	0	0	0	0	0	0	0
ENSSSCG00000001942	22	16	20	4	17	12	21	4	15	15	21	19
ENSSSCG00000001944	0	0	0	0	0	0	0	0	0	0	0	0
ENSSSCG00000001945	0	0	0	0	0	0	0	0	0	0	0	0
ENSSSCG00000001946	307	417	346	282	342	284	452	149	355	343	447	413
ENSSSCG00000001947	101	93	62	81	74	72	105	126	71	74	101	83
ENSSSCG00000001949	0	0	0	0	0	0	0	0	0	0	0	0
ENSSSCG00000001950	97	100	59	87	101	113	111	47	82	61	118	90
ENSSSCG00000001951	1394	1262	1023	1120	1075	1059	1498	1020	1148	1081	1380	1572
ENSSSCG00000001952	6565	2156	2560	2239	2340	3783	4975	622	4523	2303	3952	3507
ENSSSCG00000001955	440	353	303	359	411	288	466	330	415	348	401	450
ENSSSCG00000001956	103	107	77	73	78	55	124	59	109	164	120	145
ENSSSCG00000001958	1495	875	679	803	809	1567	1030	308	1193	1414	1086	1113
ENSSSCG00000001959	969	1125	1246	1019	943	774	1003	5170	988	1065	991	1263
ENSSSCG00000001960	441	472	380	392	445	455	494	241	349	414	439	515
ENSSSCG00000001963	78	43	49	42	42	7	41	232	105	38	42	22
ENSSSCG00000001964	3	2	5	1	3	2	3	6	2	4	8	7
ENSSSCG00000001966	646	749	836	864	792	811	840	637	749	815	838	850
ENSSSCG00000001968	177	175	168	146	197	157	174	60	191	219	216	215
ENSSSCG00000001970	364	476	479	277	406	229	640	558	620	536	570	737
ENSSSCG00000001971	1012	1148	1058	948	1149	828	1398	3339	1244	1201	1442	1302
ENSSSCG00000001972	23	28	20	26	32	17	34	38	29	19	47	34
ENSSSCG00000001973	296	374	285	225	324	185	386	164	311	286	329	306
ENSSSCG00000001974	126	128	116	106	120	122	152	61	109	110	156	107
ENSSSCG00000001975	281	239	148	163	256	157	389	128	205	281	372	233
ENSSSCG00000001977	350	380	291	243	401	335	542	122	323	373	420	314
ENSSSCG00000001978	123	89	71	38	54	30	96	9	97	41	71	70
ENSSSCG00000001979	1	0	0	1	0	0	0	0	0	2	0	0
ENSSSCG00000001982	6	5	3	5	5	1	3	0	3	1	5	3
ENSSSCG00000001983	45	119	121	59	93	45	103	79	109	96	89	167
ENSSSCG00000001984	1374	861	799	655	952	635	1541	252	802	1035	1157	965
ENSSSCG00000001985	16	12	11	7	27	13	27	2	10	8	17	17
ENSSSCG00000001986	948	839	950	708	849	697	949	111	689	832	903	609
ENSSSCG00000001987	775	522	423	407	390	417	672	88	547	410	437	363
ENSSSCG00000001988	1443	1064	895	883	827	992	1740	257	1259	1051	1045	802
ENSSSCG00000001989	41	14	23	14	29	28	23	8	24	19	24	24
ENSSSCG00000001990	147	144	135	102	124	115	182	91	108	120	156	190
ENSSSCG00000001991	536	566	462	488	515	425	641	134	447	565	564	628
ENSSSCG00000001992	0	0	0	0	0	0	0	0	0	0	0	0
ENSSSCG00000001993	13	4	9	139	4	6	11	12	3	7	7	5
ENSSSCG00000001994	522	484	440	426	469	514	703	167	439	504	593	447
ENSSSCG00000001999	3	0	2	1	2	4	8	1	5	2	3	3
ENSSSCG00000002000	3	1	4	2	1	0	3	0	3	4	1	1
ENSSSCG00000002001	327	128	131	143	144	95	265	35	210	205	142	116
ENSSSCG00000002002	15	13	9	3	5	4	9	3	8	8	11	7
ENSSSCG00000002003	1055	847	677	570	785	624	1396	431	885	902	1266	908
ENSSSCG00000002004	36	8	7	12	19	17	24	8	12	8	20	10
ENSSSCG00000002005	4	6	2	4	4	2	11	6	1	2	8	4
ENSSSCG00000002006	20	3	4	9	7	9	14	5	8	4	9	4
ENSSSCG00000002007	14	14	11	11	10	1	13	374	11	11	13	7
ENSSSCG00000002008	1626	1398	1315	1253	1357	1585	1821	1477	1441	1245	1411	1644
ENSSSCG00000002009	124	80	77	109	96	153	167	12	143	164	151	213
ENSSSCG00000002010	1	0	0	1	1	0	0	0	0	2	2	1
ENSSSCG00000002011	1	0	0	1	0	0	0	0	0	0	0	0
ENSSSCG00000002012	87	40	37	40	62	38	99	2	44	68	99	41
ENSSSCG00000002013	3580	1818	1779	1270	1355	1954	1666	298	1824	1864	1661	2652
ENSSSCG00000002014	21	35	24	42	45	23	33	9	22	34	54	15
ENSSSCG00000002015	141	144	119	127	110	84	241	34	164	194	210	149
ENSSSCG00000002016	176	261	156	142	180	207	301	78	242	245	367	242
ENSSSCG00000002020	170	176	105	131	118	131	183	106	138	143	177	174
ENSSSCG00000002023	3519	3273	3271	3239	3356	2887	4652	1006	3526	3621	4240	3226
ENSSSCG00000002025	971	841	767	595	856	437	1503	197	837	984	1201	928
ENSSSCG00000002026	591	190	237	364	369	265	863	70	317	477	558	498
ENSSSCG00000002028	8	11	11	9	5	7	49	8	4	4	14	4
ENSSSCG00000002029	14	8	94	14	22	17	111	43535	31	17	345	14
ENSSSCG00000002032	23	32	37	105	42	17	53	3263	37	45	59	51
ENSSSCG00000002033	0	6	3	4	8	6	13	0	2	2	3	8
ENSSSCG00000002034	3349	2919	2464	2758	2912	2795	4483	1213	3073	3361	4203	2633
ENSSSCG00000002035	467	453	427	395	617	388	511	98	354	374	408	464
ENSSSCG00000002036	829	1041	1036	712	849	618	978	1256	1006	923	990	1408
ENSSSCG00000002037	123	170	110	95	132	61	189	25	93	95	188	85
ENSSSCG00000002038	0	0	0	0	0	0	0	0	0	0	0	0
ENSSSCG00000002039	4755	4654	4422	4242	5537	2858	7869	462	4315	4797	7192	5376
ENSSSCG00000002040	379	427	367	263	358	306	570	557	329	296	371	295
ENSSSCG00000002041	71	140	146	120	131	63	165	21	219	219	140	379
ENSSSCG00000002042	1762	1891	2170	1670	1620	1229	1828	1490	2271	2725	1825	3051
ENSSSCG00000002045	0	0	0	0	0	0	0	0	0	0	0	0
ENSSSCG00000002050	1670	1511	1684	1240	1622	1160	1937	542	1511	1277	1887	2153
ENSSSCG00000002051	771	718	712	666	807	457	727	1355	528	860	570	835
ENSSSCG00000002052	0	0	1	0	0	0	2	3	0	2	1	1
ENSSSCG00000002053	0	2	0	1	1	0	2	0	3	0	0	0
ENSSSCG00000002055	1	0	1	0	0	0	0	0	0	0	0	0
ENSSSCG00000002056	0	0	0	0	0	0	0	0	0	0	0	0
ENSSSCG00000002062	0	0	0	0	0	0	1	0	0	0	0	0
ENSSSCG00000002071	1	0	0	1	1	0	0	0	0	0	0	0
ENSSSCG00000002077	0	0	0	0	0	2	0	0	0	0	0	0
ENSSSCG00000002078	0	0	0	0	0	0	0	0	0	0	0	0
ENSSSCG00000002081	34	22	33	29	41	16	34	9	28	20	32	17
ENSSSCG00000002084	0	0	0	0	1	0	1	0	3	0	1	1
ENSSSCG00000002090	1	0	0	0	0	0	0	1	0	0	0	0
ENSSSCG00000002095	0	1	0	0	0	0	0	0	0	0	1	0
ENSSSCG00000002097	2	2	4	1	0	0	0	1	0	1	0	0
ENSSSCG00000002099	1	0	6	1	2	2	3	0	1	1	8	3
ENSSSCG00000002100	0	0	0	0	0	0	0	0	0	0	0	0
ENSSSCG00000002105	0	0	0	0	0	0	0	0	0	0	0	0
ENSSSCG00000002106	0	0	0	0	0	0	0	0	0	0	0	0
ENSSSCG00000002127	958	1158	1084	880	1092	827	1718	656	1150	1186	1431	1176
ENSSSCG00000002129	11	13	16	20	26	6	20	4	8	16	7	14
ENSSSCG00000002130	0	0	0	0	0	0	0	0	0	0	0	0
ENSSSCG00000002131	0	0	0	0	0	0	0	0	0	0	0	0
ENSSSCG00000002134	2	7	2	4	0	3	1	1	4	2	6	1
ENSSSCG00000002135	172	236	186	184	246	167	320	61	235	213	237	149
ENSSSCG00000002138	127	149	133	137	140	155	202	85	127	160	166	142
ENSSSCG00000002140	2	0	9	2	44	26	69	905	37	59	41	102
ENSSSCG00000002142	744	997	936	742	1107	761	1499	474	1292	1092	1532	1051
ENSSSCG00000002143	302	394	285	291	413	297	427	194	358	380	409	403
ENSSSCG00000002144	170	187	288	247	214	246	248	211	334	303	254	295
ENSSSCG00000002145	77	88	90	81	73	40	122	35	68	93	129	90
ENSSSCG00000002148	0	0	0	0	0	0	0	0	0	0	0	0
ENSSSCG00000002170	0	0	0	0	0	0	0	0	1	1	0	2
ENSSSCG00000002175	0	0	0	0	0	0	0	0	0	0	0	0
ENSSSCG00000002187	0	0	0	0	0	0	0	0	0	0	0	1
ENSSSCG00000002188	3	0	0	0	1	0	0	0	0	0	1	1
ENSSSCG00000002190	0	0	0	0	0	0	0	0	0	0	0	0
ENSSSCG00000002191	0	0	0	0	0	0	0	0	0	0	0	0
ENSSSCG00000002202	1	0	0	0	0	0	0	0	1	0	0	0
ENSSSCG00000002218	0	0	0	0	0	0	0	0	0	0	0	0
ENSSSCG00000002235	493	507	395	433	410	389	646	87	296	377	602	433
ENSSSCG00000002241	1	0	2	0	1	0	3	0	3	0	3	1
ENSSSCG00000002243	543	506	513	436	657	301	605	256	644	696	781	668
ENSSSCG00000002245	86	67	55	83	49	51	110	117	67	81	102	101
ENSSSCG00000002251	0	0	0	0	0	1	0	0	0	0	0	0
ENSSSCG00000002252	962	523	704	501	845	381	634	553	776	779	716	602
ENSSSCG00000002254	1417	1164	1064	1088	1263	1051	1552	359	1027	1187	1235	967
ENSSSCG00000002257	720	363	178	565	672	621	263	10	298	551	758	588
ENSSSCG00000002258	32	25	16	18	28	7	83	88	106	46	71	111
ENSSSCG00000002259	1584	915	722	706	1023	1253	1182	1095	1048	972	1713	1036
ENSSSCG00000002260	11	9	3	7	8	4	10	30	19	7	19	7
ENSSSCG00000002261	0	0	0	0	0	0	0	0	0	0	0	0
ENSSSCG00000002262	2	3	1	0	6	0	2	2	0	0	1	2
ENSSSCG00000002263	237	250	227	235	297	146	396	202	259	334	308	466
ENSSSCG00000002265	77	134	66	65	73	35	103	42	79	59	105	76
ENSSSCG00000002266	1618	1577	1090	1287	1309	1449	1921	980	1736	1720	2024	1277
ENSSSCG00000002267	1197	1224	1203	912	1112	658	1648	660	944	1205	1307	1477
ENSSSCG00000002268	93	76	108	85	144	77	106	44	89	132	79	101
ENSSSCG00000002269	1024	1131	972	789	917	665	1327	615	1296	1064	1289	1505
ENSSSCG00000002270	1	0	0	0	0	0	2	0	0	0	0	0
ENSSSCG00000002274	1471	1252	1832	1567	1091	413	1346	309	1095	694	540	1992
ENSSSCG00000002275	115	219	216	134	109	64	91	16	127	122	119	234
ENSSSCG00000002276	1155	1426	1294	1221	1299	673	2004	191	1601	1462	1666	1114
ENSSSCG00000002277	24	43	47	67	25	23	52	4579	29	17	19	12
ENSSSCG00000002279	3	4	0	76	2	4	2	58	4	1	1	9
ENSSSCG00000002280	17	9	3	15	5	9	8	2	4	7	4	5
ENSSSCG00000002281	384	431	353	324	418	325	514	1260	360	311	447	410
ENSSSCG00000002283	564	492	447	359	499	314	564	237	443	596	508	657
ENSSSCG00000002284	0	0	1	0	0	0	0	0	0	0	0	0
ENSSSCG00000002285	286	340	291	232	255	183	429	777	414	420	467	410
ENSSSCG00000002286	0	1	0	1	1	0	5	1	5	1	0	0
ENSSSCG00000002287	412	431	355	394	397	365	549	372	386	433	550	368
ENSSSCG00000002290	35	32	9	40	34	25	44	1	22	30	31	14
ENSSSCG00000002292	19	23	32	25	23	25	35	8	27	12	48	32
ENSSSCG00000002294	29	30	26	33	26	15	35	583	37	24	37	18
ENSSSCG00000002295	727	813	670	587	617	525	741	408	535	499	596	597
ENSSSCG00000002296	302	423	372	228	341	153	471	89	568	420	497	620
ENSSSCG00000002297	6	4	2	46	2	1	3	0	3	0	1	5
ENSSSCG00000002298	980	1377	1158	1640	1510	996	1067	324	1210	1074	1001	994
ENSSSCG00000002305	120	202	139	119	156	64	187	42	140	144	172	160
ENSSSCG00000002306	1969	1540	2157	1170	2008	1074	3671	232	2869	2705	2900	3807
ENSSSCG00000002307	917	1153	988	686	957	543	1541	1214	940	776	1048	1229
ENSSSCG00000002309	48	37	11	31	7	4	4	3	3	6	6	2
ENSSSCG00000002310	0	0	0	0	0	0	0	0	1	0	0	0
ENSSSCG00000002311	729	692	551	642	704	728	859	344	569	541	876	621
ENSSSCG00000002313	23	16	20	19	23	18	28	23	33	38	40	9
ENSSSCG00000002314	611	566	528	605	600	465	612	87	367	434	578	430
ENSSSCG00000002315	15	5	1	2	2	9	13	690	6	4	10	7
ENSSSCG00000002316	55	90	61	52	71	46	74	44	43	49	69	27
ENSSSCG00000002317	7	0	4	3	1	0	7	1	4	6	2	2
ENSSSCG00000002321	0	0	0	0	1	1	2	0	1	0	0	0
ENSSSCG00000002322	2	4	2	2	0	9	1	0	2	1	6	1
ENSSSCG00000002326	1	0	0	0	0	0	0	0	1	0	0	0
ENSSSCG00000002329	19	10	10	17	16	17	21	8	19	6	16	4
ENSSSCG00000002330	815	742	669	639	865	518	925	929	729	883	836	945
ENSSSCG00000002332	725	653	675	415	453	370	579	148	442	540	709	626
ENSSSCG00000002333	7	18	9	3	8	10	16	136	28	25	22	13
ENSSSCG00000002337	923	1130	946	942	980	770	1021	320	778	975	1035	970
ENSSSCG00000002340	1062	1219	1212	1023	1403	893	1652	492	1094	1006	1221	1464
ENSSSCG00000002341	462	296	475	409	256	244	362	293	365	562	176	431
ENSSSCG00000002344	212	223	199	247	268	204	411	104	230	242	301	238
ENSSSCG00000002346	46	59	26	23	48	29	58	8	49	51	79	54
ENSSSCG00000002348	96	95	113	68	96	38	92	18	150	118	125	131
ENSSSCG00000002349	1540	2194	2362	1000	1127	992	1388	269	1489	1654	1812	2417
ENSSSCG00000002350	267	304	292	192	342	129	712	217	397	316	576	373
ENSSSCG00000002351	243	209	126	101	166	58	231	120	273	221	186	226
ENSSSCG00000002352	270	301	236	240	291	218	355	164	264	272	319	260
ENSSSCG00000002353	98	100	89	113	113	118	102	70	74	86	102	96
ENSSSCG00000002354	322	348	434	244	312	297	386	235	348	340	354	442
ENSSSCG00000002355	244	305	306	254	331	219	335	190	301	298	316	347
ENSSSCG00000002356	0	0	1	1	2	2	2	1	2	2	2	1
ENSSSCG00000002357	2351	2570	2752	2005	2279	1519	2131	958	3396	3164	2268	4159
ENSSSCG00000002361	0	0	0	0	0	0	0	0	0	0	0	0
ENSSSCG00000002363	0	0	0	0	0	0	0	0	0	0	0	0
ENSSSCG00000002366	2636	3561	2263	2240	3050	1820	3290	736	2036	2192	3155	3008
ENSSSCG00000002367	51	66	51	51	61	54	76	40	53	48	63	80
ENSSSCG00000002368	636	603	399	361	1138	336	1323	95	507	655	600	512
ENSSSCG00000002370	365	355	303	257	315	237	607	204	372	347	416	378
ENSSSCG00000002372	701	567	582	519	603	573	862	399	651	655	728	701
ENSSSCG00000002373	2	2	2	2	1	0	0	1	1	1	0	3
ENSSSCG00000002374	315	405	372	222	325	142	531	706	516	364	438	656
ENSSSCG00000002375	33	101	142	59	71	35	68	3	89	83	93	93
ENSSSCG00000002376	37	43	54	29	33	17	40	40	41	21	54	32
ENSSSCG00000002377	638	651	637	633	608	533	719	551	584	632	556	714
ENSSSCG00000002378	424	420	339	375	409	428	476	293	343	383	554	379
ENSSSCG00000002379	17	27	29	14	29	11	28	19	6	8	21	34
ENSSSCG00000002380	6	0	11	4	1	6	9	1	2	6	3	3
ENSSSCG00000002381	1131	1521	1341	1142	1522	815	1552	1421	1384	1208	1468	1500
ENSSSCG00000002383	2529	393	2500	814	2975	2770	12179	10865	4792	16065	10172	3562
ENSSSCG00000002385	564	265	277	184	343	321	668	101	401	392	437	221
ENSSSCG00000002386	111	100	121	87	133	121	181	17	100	109	160	108
ENSSSCG00000002387	435	373	294	330	392	362	535	297	508	457	512	418
ENSSSCG00000002388	4	3	5	1	8	3	7	91	1	7	8	1
ENSSSCG00000002389	351	586	619	281	453	180	551	140	533	446	421	304
ENSSSCG00000002390	74	139	103	63	90	27	88	69	86	71	129	113
ENSSSCG00000002391	0	0	0	0	0	0	0	0	0	0	0	0
ENSSSCG00000002392	1100	532	524	474	525	425	1059	361	741	495	672	705
ENSSSCG00000002396	689	757	698	611	738	586	784	366	763	770	784	889
ENSSSCG00000002397	609	439	375	377	382	504	573	134	404	450	524	403
ENSSSCG00000002398	0	0	0	10	1	0	1	0	0	0	0	1
ENSSSCG00000002399	0	0	0	0	0	0	0	0	1	2	0	0
ENSSSCG00000002400	6	3	4	12	4	3	3	5	5	9	4	2
ENSSSCG00000002403	528	488	418	460	547	388	638	200	508	553	648	552
ENSSSCG00000002404	733	487	456	428	442	383	716	252	438	471	669	473
ENSSSCG00000002405	0	0	0	0	0	1	0	0	0	0	1	1
ENSSSCG00000002406	1411	1132	1023	853	976	935	1439	1263	1260	985	1087	1195
ENSSSCG00000002408	16	10	13	18	18	28	23	38	25	14	20	19
ENSSSCG00000002409	0	0	0	0	0	0	0	0	0	0	0	0
ENSSSCG00000002410	46	41	54	29	54	85	42	15	42	38	74	44
ENSSSCG00000002411	276	315	294	316	326	243	308	235	315	314	435	371
ENSSSCG00000002412	128	101	75	85	73	46	138	233	135	152	169	105
ENSSSCG00000002414	1426	1578	1720	1412	1676	990	2021	799	1776	1624	1758	1962
ENSSSCG00000002423	0	0	0	0	0	0	1	0	0	0	0	0
ENSSSCG00000002424	106	74	84	103	78	67	110	95	82	111	105	145
ENSSSCG00000002425	361	836	763	512	757	180	724	991	760	537	656	785
ENSSSCG00000002426	1088	1183	1209	1022	1154	777	1472	609	1296	1261	1180	1244
ENSSSCG00000002427	9	14	11	11	24	16	22	7	13	19	26	10
ENSSSCG00000002428	81	92	93	82	101	65	82	12	72	91	110	119
ENSSSCG00000002429	1742	1772	1295	1655	1656	1862	1578	1660	1784	2009	2020	1673
ENSSSCG00000002430	40	52	59	52	47	31	46	13	35	38	51	58
ENSSSCG00000002431	84	93	107	81	100	62	80	18	57	85	86	96
ENSSSCG00000002432	79	37	49	72	36	55	76	52	41	73	111	132
ENSSSCG00000002433	1259	1243	1202	1118	1399	1158	1562	995	1230	978	1263	1639
ENSSSCG00000002434	272	296	213	211	265	349	293	138	194	244	324	226
ENSSSCG00000002436	1133	2331	2294	1401	1613	873	1331	843	1852	1296	1376	2567
ENSSSCG00000002438	14	11	1	6	11	9	12	1	7	9	18	4
ENSSSCG00000002440	240	383	247	304	278	173	502	409	352	288	541	342
ENSSSCG00000002441	831	624	624	671	702	520	1008	654	756	761	862	629
ENSSSCG00000002442	5	1	3	3	8	9	1	0	0	0	3	2
ENSSSCG00000002443	40	35	30	45	34	21	33	3	20	30	40	10
ENSSSCG00000002444	1871	2066	2865	1490	2140	1548	2112	621	1585	2015	1766	2042
ENSSSCG00000002445	539	604	494	468	622	625	679	358	603	593	648	664
ENSSSCG00000002446	549	597	465	482	562	382	606	179	479	524	618	531
ENSSSCG00000002447	426	477	398	362	368	288	572	452	457	443	484	510
ENSSSCG00000002449	15	18	22	10	17	20	31	68	13	10	12	9
ENSSSCG00000002450	27	33	41	94	27	18	35	15	23	30	18	18
ENSSSCG00000002451	1169	989	829	839	882	785	1274	209	944	988	938	799
ENSSSCG00000002452	5814	6722	6821	5085	9495	3882	6290	2159	5358	5193	5429	7107
ENSSSCG00000002455	499	571	547	408	525	413	578	169	521	447	532	524
ENSSSCG00000002456	12	13	250	60	77	6	148	18	182	141	0	340
ENSSSCG00000002457	388	370	358	245	357	321	551	169	358	349	374	417
ENSSSCG00000002458	104	136	110	121	122	101	135	62	113	88	101	125
ENSSSCG00000002459	271	239	294	232	258	246	229	151	238	201	236	312
ENSSSCG00000002460	441	486	381	441	458	319	625	171	468	500	528	606
ENSSSCG00000002461	317	435	331	296	312	238	489	296	400	503	607	523
ENSSSCG00000002462	0	0	0	0	0	0	0	0	0	0	0	0
ENSSSCG00000002464	475	292	257	304	421	340	306	41	135	335	245	147
ENSSSCG00000002467	100	52	56	26	44	49	150	10254	66	40	94	20
ENSSSCG00000002469	198	120	120	231	86	78	112	24	79	137	88	140
ENSSSCG00000002470	1207	891	791	816	806	875	1164	316	836	818	961	1049
ENSSSCG00000002472	546	1531	1578	1024	2102	1757	1878	70	1830	1157	1742	2728
ENSSSCG00000002474	15	53	49	50	51	25	125	4	88	84	122	237
ENSSSCG00000002475	0	8	6	4	5	3	2	0	5	4	7	5
ENSSSCG00000002476	2	4	5	866	1	18	26	1	13	44	19	13
ENSSSCG00000002478	0	1	1	3	1	0	1	0	1	0	1	1
ENSSSCG00000002479	0	0	0	4	1	4	3	1	3	4	1	0
ENSSSCG00000002481	0	1	1	0	0	8	1	0	0	5	7	0
ENSSSCG00000002483	0	10	12	0	2	43	13	2	0	31	25	1
ENSSSCG00000002486	0	2	1	1	1	8	5	0	0	8	1	2
ENSSSCG00000002487	2	7	10	0	9	77	3	2	1	35	29	4
ENSSSCG00000002490	84	178	103	89	73	89	76	0	42	83	97	69
ENSSSCG00000002494	309	225	188	185	337	560	273	12	341	334	225	293
ENSSSCG00000002495	2357	1729	1738	3081	3446	2022	3680	574	2590	1970	2651	3251
ENSSSCG00000002496	361	333	363	338	390	474	429	276	357	332	328	403
ENSSSCG00000002497	0	0	0	0	0	0	0	0	0	0	0	0
ENSSSCG00000002498	0	0	0	0	0	0	0	0	0	0	0	0
ENSSSCG00000002501	4	2	13	11	11	3	67	1	39	13	13	30
ENSSSCG00000002502	479	532	572	419	538	311	636	331	567	564	657	517
ENSSSCG00000002504	6	10	5	10	10	10	17	1	9	4	9	3
ENSSSCG00000002505	2492	2093	2130	2238	2234	1732	2906	1537	2333	2214	2061	2509
ENSSSCG00000002506	95	123	108	85	97	55	91	31	88	56	89	81
ENSSSCG00000002507	7	9	4	3	2	3	9	4	8	3	12	1
ENSSSCG00000002508	1228	1158	1086	939	1243	860	1402	1152	926	1025	1014	1216
ENSSSCG00000002509	422	310	277	269	342	219	459	361	358	368	471	376
ENSSSCG00000002510	0	2	1	1	3	1	4	0	4	1	1	0
ENSSSCG00000002512	0	0	2	4	5	3	3	1	1	5	2	2
ENSSSCG00000002515	56	44	32	14	29	35	35	9	21	20	19	25
ENSSSCG00000002516	2769	920	942	737	982	686	1714	262	1170	918	1125	1100
ENSSSCG00000002517	133	113	85	86	128	88	208	63	86	93	102	157
ENSSSCG00000002520	1219	743	674	914	1161	1092	2097	147	666	666	1215	544
ENSSSCG00000002523	2639	2627	2069	2011	2310	2149	4189	715	2624	2467	3162	2316
ENSSSCG00000002524	0	0	0	0	0	4	0	0	1	0	0	0
ENSSSCG00000002525	371	311	300	287	319	204	601	123	334	254	317	324
ENSSSCG00000002526	492	424	475	394	469	244	605	277	468	429	485	444
ENSSSCG00000002528	344	326	321	290	307	223	461	293	332	331	476	412
ENSSSCG00000002529	6	5	4	1	6	5	5	7	2	1	5	3
ENSSSCG00000002530	1086	822	930	784	926	811	729	513	825	1026	828	1009
ENSSSCG00000002531	30	40	31	28	47	36	29	5	14	23	28	26
ENSSSCG00000002532	158	209	187	163	225	173	269	203	174	184	240	161
ENSSSCG00000002533	207	176	151	140	207	151	238	247	151	163	209	198
ENSSSCG00000002535	22238	17090	17581	11920	20477	25210	21710	13597	17678	12989	15203	18881
ENSSSCG00000002536	1	0	0	0	0	0	0	0	0	0	2	0
ENSSSCG00000002540	1638	2026	1897	1571	1551	923	1902	1352	1845	1501	1752	1879
ENSSSCG00000002541	1	1	0	1	0	0	0	1	1	1	0	0
ENSSSCG00000002544	1161	1122	758	828	838	805	2059	162	1146	928	1236	1589
ENSSSCG00000002546	304	287	236	297	375	300	513	66	294	384	474	243
ENSSSCG00000002547	2380	2762	2389	2310	2567	1766	3746	2316	2317	2113	2429	2930
ENSSSCG00000002550	2837	2685	3695	1551	3177	1897	1621	2329	2248	1664	2167	4899
ENSSSCG00000002552	5	9	0	3	2	3	21	6	20	36	56	2
ENSSSCG00000002554	307	257	226	129	290	212	364	76	171	262	330	267
ENSSSCG00000002555	588	790	530	514	499	701	1100	327	725	638	922	544
ENSSSCG00000002557	112	141	135	167	93	94	150	133	99	85	119	75
ENSSSCG00000002558	213	188	206	229	250	96	480	64	231	218	233	261
ENSSSCG00000002559	69	45	47	40	55	37	101	12	41	51	61	69
ENSSSCG00000002573	0	0	0	2	1	0	0	1	0	0	0	0
ENSSSCG00000002579	0	0	0	0	0	0	0	0	0	0	0	0
ENSSSCG00000002581	0	0	0	0	0	0	0	0	0	0	0	0
ENSSSCG00000002585	0	0	0	0	0	0	0	0	0	0	0	0
ENSSSCG00000002589	0	0	0	0	0	0	1	0	0	0	0	0
ENSSSCG00000002594	0	0	0	0	0	0	0	0	0	0	0	0
ENSSSCG00000002600	0	0	0	0	0	0	0	0	0	0	0	0
ENSSSCG00000002601	0	0	0	0	0	0	0	0	0	0	0	0
ENSSSCG00000002607	0	1	0	0	0	0	0	0	0	0	0	0
ENSSSCG00000002608	0	0	0	0	0	0	0	0	0	0	0	0
ENSSSCG00000002610	0	0	1	0	0	0	0	0	0	0	0	0
ENSSSCG00000002613	0	0	0	0	0	0	0	0	0	0	0	0
ENSSSCG00000002618	0	1	0	0	0	0	0	0	0	0	0	0
ENSSSCG00000002620	93	104	94	61	117	61	149	33	93	95	95	105
ENSSSCG00000002622	119	190	155	117	151	95	180	25	146	117	186	143
ENSSSCG00000002623	0	1	0	271	1	8	48	0	41	25	5	0
ENSSSCG00000002625	0	0	0	0	0	0	0	0	0	0	0	0
ENSSSCG00000002627	196	153	365	416	331	177	281	55	315	219	218	179
ENSSSCG00000002628	118	119	130	114	130	109	186	63	160	229	212	175
ENSSSCG00000002629	520	602	577	598	626	442	785	372	600	586	624	761
ENSSSCG00000002632	13	3	1	6	4	4	11	7	4	6	10	21
ENSSSCG00000002633	173	225	163	178	124	134	252	41	145	146	224	159
ENSSSCG00000002635	145	96	61	103	94	125	132	13	92	105	135	99
ENSSSCG00000002637	2	0	2	2	1	0	4	0	3	1	4	1
ENSSSCG00000002639	5	0	5	44	3	5	5	0	3	4	2	5
ENSSSCG00000002640	1015	1372	1075	1157	993	1066	1593	358	1200	1112	1319	1213
ENSSSCG00000002642	12	10	9	21	16	11	16	1126	4	5	7	2
ENSSSCG00000002645	1016	812	903	707	936	830	1759	154	1108	1414	1349	1085
ENSSSCG00000002646	956	961	938	812	1015	837	1199	556	908	884	977	983
ENSSSCG00000002648	191	199	207	237	195	84	312	271	115	123	228	185
ENSSSCG00000002650	224	190	213	187	226	189	527	92	248	188	362	204
ENSSSCG00000002651	15	15	21	10	29	9	22	9	18	30	8	14
ENSSSCG00000002652	683	488	504	534	725	614	1005	246	791	745	935	579
ENSSSCG00000002653	4	9	6	8	8	1	3	5	3	6	6	5
ENSSSCG00000002654	726	685	512	682	676	647	1013	2288	773	744	828	1004
ENSSSCG00000002655	1769	2613	2161	1967	2275	1728	2046	1675	1721	1530	1664	1758
ENSSSCG00000002656	686	672	666	571	779	404	1404	618	1156	929	1318	1115
ENSSSCG00000002657	0	1	0	0	0	0	0	0	1	1	1	1
ENSSSCG00000002658	9	2	7	10	1	12	18	3	3	2	3	3
ENSSSCG00000002660	339	340	302	273	320	258	457	91	357	327	481	285
ENSSSCG00000002662	9	38	3	9	22	3	18	1	13	15	17	7
ENSSSCG00000002664	331	280	181	299	351	157	624	416	480	299	370	404
ENSSSCG00000002666	1056	1000	989	857	1125	1117	1266	752	1026	863	1221	1136
ENSSSCG00000002667	659	556	487	509	876	675	1064	200	714	709	848	580
ENSSSCG00000002668	0	0	0	0	1	1	2	4	0	0	1	0
ENSSSCG00000002669	2412	1443	1409	1560	2942	2301	4829	478	2446	2412	2697	2402
ENSSSCG00000002670	2157	2332	1696	2007	1482	1580	2605	815	2367	2224	2372	3006
ENSSSCG00000002671	5	0	1	60	0	1	5	0	5	3	0	0
ENSSSCG00000002672	113	123	94	92	133	94	209	22	113	175	177	98
ENSSSCG00000002675	12	16	25	23	20	13	30	14	20	19	24	11
ENSSSCG00000002680	387	311	261	328	358	322	686	93	332	331	494	298
ENSSSCG00000002681	347	412	444	410	423	193	443	99	284	325	382	367
ENSSSCG00000002682	2242	2859	2552	1893	2472	1600	3442	867	2646	2478	2939	3149
ENSSSCG00000002684	3529	3756	3553	2100	3239	1613	3255	2302	3163	2868	3964	2294
ENSSSCG00000002688	294	322	306	196	299	173	449	91	255	250	323	203
ENSSSCG00000002689	884	936	738	762	832	717	1266	301	929	809	1254	769
ENSSSCG00000002690	125	90	89	130	93	111	159	77	156	133	156	131
ENSSSCG00000002696	226	203	208	158	214	282	233	56	172	253	223	98
ENSSSCG00000002697	678	999	1240	693	662	387	514	238	973	515	481	1208
ENSSSCG00000002700	37	24	5	18	13	22	15	0	4	5	12	0
ENSSSCG00000002701	931	1218	990	815	1005	867	1214	220	855	859	1056	1009
ENSSSCG00000002703	373	331	274	281	286	326	483	205	357	364	365	437
ENSSSCG00000002704	6518	7609	6304	4568	4873	4074	6200	8440	6221	6178	5810	7495
ENSSSCG00000002706	80	91	66	85	103	65	86	25	85	87	94	80
ENSSSCG00000002707	637	643	510	532	664	400	640	513	510	458	579	570
ENSSSCG00000002708	192	199	254	265	203	141	354	16	165	202	223	192
ENSSSCG00000002709	19	14	9	6	12	6	29	2	7	10	13	8
ENSSSCG00000002712	250	855	973	491	480	300	206	486	635	309	330	806
ENSSSCG00000002714	358	286	357	390	341	310	433	140	267	386	341	257
ENSSSCG00000002715	224	219	172	130	190	141	228	68	199	234	242	217
ENSSSCG00000002716	173	94	108	98	140	105	159	50	150	134	141	76
ENSSSCG00000002718	0	3	0	4	2	4	16	2	0	3	0	1
ENSSSCG00000002719	83	70	74	56	44	58	97	34	79	56	89	84
ENSSSCG00000002720	15	11	9	9	16	18	11	3	111	83	48	235
ENSSSCG00000002722	307	402	314	314	332	281	471	268	373	382	440	385
ENSSSCG00000002723	1008	982	880	687	934	897	1611	812	1151	930	1387	1196
ENSSSCG00000002724	829	865	820	660	887	600	1020	1075	885	964	1033	1164
ENSSSCG00000002729	635	717	657	495	624	462	964	313	715	723	712	734
ENSSSCG00000002730	8	1	0	1	0	0	0	0	0	1	0	5
ENSSSCG00000002734	5	1	6	44	7	2	25	0	10	24	1	0
ENSSSCG00000002736	0	3	1	91	0	10	5	0	0	5	21	0
ENSSSCG00000002737	0	1	0	48	2	0	8	1	3	70	0	0
ENSSSCG00000002738	30	64	52	34	47	34	62	30	37	52	55	62
ENSSSCG00000002739	42	38	36	17	32	9	54	34	39	38	38	40
ENSSSCG00000002740	1107	1352	1200	993	1239	733	1694	855	1335	1186	1358	1324
ENSSSCG00000002741	234	167	163	202	162	195	282	193	136	180	204	187
ENSSSCG00000002743	1182	1267	1116	1130	1392	1019	1735	615	1049	1102	1435	1163
ENSSSCG00000002745	1	0	0	1	1	1	1	0	0	4	1	0
ENSSSCG00000002746	174	165	181	311	254	198	247	51	245	278	327	323
ENSSSCG00000002747	2	1	1	0	2	2	1	0	1	1	2	0
ENSSSCG00000002748	382	384	281	268	294	280	594	186	418	410	518	416
ENSSSCG00000002749	107	107	127	110	112	282	135	41	93	209	161	101
ENSSSCG00000002752	799	721	551	383	605	447	874	728	657	648	1022	730
ENSSSCG00000002753	351	293	249	286	317	447	558	182	318	348	379	395
ENSSSCG00000002754	385	466	473	356	723	376	309	282	365	293	311	426
ENSSSCG00000002755	962	778	682	765	721	714	1115	547	1335	1327	1526	1061
ENSSSCG00000002759	579	564	521	484	500	463	756	385	549	646	694	642
ENSSSCG00000002761	3	4	6	10	9	12	9	9	14	7	14	9
ENSSSCG00000002762	583	575	537	590	683	490	773	338	509	552	630	657
ENSSSCG00000002763	463	538	509	367	417	288	625	313	518	467	601	657
ENSSSCG00000002764	18	27	26	68	25	12	24	3	28	22	29	12
ENSSSCG00000002767	6	9	11	6	17	9	11	2	9	13	22	7
ENSSSCG00000002768	34	20	55	59	57	21	30	16	23	73	19	49
ENSSSCG00000002769	563	562	570	402	527	371	890	685	537	497	587	660
ENSSSCG00000002771	1135	1014	883	886	1170	783	2043	857	1214	1237	1493	1116
ENSSSCG00000002774	1748	1889	1502	1438	1685	1281	2673	728	1550	1370	2077	1361
ENSSSCG00000002775	0	1	0	0	0	0	0	0	0	2	2	1
ENSSSCG00000002776	1480	1625	1702	1202	1796	1317	2357	635	1633	1675	1777	2268
ENSSSCG00000002777	10	7	11	8	3	7	6	2	4	6	9	11
ENSSSCG00000002778	20	13	15	18	11	28	22	3	13	7	28	13
ENSSSCG00000002779	41	74	68	60	39	47	37	11	99	69	51	32
ENSSSCG00000002781	3	31	23	23	10	19	19	5	63	13	19	8
ENSSSCG00000002782	7	5	3	2	21	4	8	1	3	14	8	11
ENSSSCG00000002783	56	95	80	74	48	38	140	31	86	91	121	91
ENSSSCG00000002786	286	315	304	387	244	160	571	24	344	404	495	325
ENSSSCG00000002787	749	672	568	523	677	613	1342	531	762	665	788	844
ENSSSCG00000002788	109	198	111	125	136	83	264	36	162	107	252	123
ENSSSCG00000002790	403	422	372	305	327	274	581	183	557	401	474	470
ENSSSCG00000002792	1367	1213	1192	1733	2308	1364	2601	188	1581	1729	2225	1251
ENSSSCG00000002793	50	36	80	57	45	30	70	16	66	64	56	92
ENSSSCG00000002795	554	525	840	426	645	264	1228	228	886	849	854	647
ENSSSCG00000002799	2575	2763	2348	2036	2245	1598	3409	2286	2948	3073	2990	3030
ENSSSCG00000002802	61	95	103	102	119	131	128	15	81	33	67	40
ENSSSCG00000002803	30	78	51	65	45	33	39	2	48	53	62	86
ENSSSCG00000002804	1160	1359	1262	1382	1348	994	1584	705	1550	1671	1383	1966
ENSSSCG00000002805	183	234	211	238	331	195	201	75	162	168	198	180
ENSSSCG00000002806	208	357	290	251	167	178	338	298	305	351	389	187
ENSSSCG00000002807	73	59	77	38	59	53	82	24	63	71	84	96
ENSSSCG00000002808	301	340	251	307	411	257	405	98	237	284	300	316
ENSSSCG00000002809	0	0	0	0	0	0	0	0	1	1	0	2
ENSSSCG00000002810	0	0	0	0	0	0	0	0	0	0	0	0
ENSSSCG00000002811	0	9	3	1	4	1	2	1	0	1	5	3
ENSSSCG00000002812	618	448	562	677	574	398	1058	90	778	574	802	775
ENSSSCG00000002813	220	241	211	189	252	162	392	123	209	244	301	293
ENSSSCG00000002814	147	109	49	71	118	74	146	4	108	79	67	86
ENSSSCG00000002815	3750	3469	2296	2816	2849	2897	4250	675	3655	2689	4168	3363
ENSSSCG00000002817	15	12	6	15	17	12	17	0	2	3	5	7
ENSSSCG00000002818	509	455	340	370	476	283	1361	76	366	332	309	729
ENSSSCG00000002819	92	157	155	123	129	92	219	138	156	152	110	281
ENSSSCG00000002820	446	439	414	402	518	523	462	257	417	536	445	509
ENSSSCG00000002821	9	6	10	7	22	12	10	8	19	17	3	27
ENSSSCG00000002822	1505	1497	1478	1069	1329	818	2075	1645	1686	1660	1538	2062
ENSSSCG00000002825	1609	3033	1689	1342	2736	1608	1116	13	4522	2319	1405	1919
ENSSSCG00000002827	2	4	5	3	26	12	19	5	3	12	8	13
ENSSSCG00000002828	458	334	319	336	208	104	251	44	179	165	181	173
ENSSSCG00000002829	18401	19676	14595	11393	19727	13627	28223	3122	16425	20256	23886	16874
ENSSSCG00000002830	1	1	4	0	0	0	2	0	1	0	1	0
ENSSSCG00000002831	620	434	404	678	635	1093	864	117	496	623	582	563
ENSSSCG00000002834	0	0	0	1	1	0	1	0	0	0	3	0
ENSSSCG00000002835	0	7	8	7	5	6	16	1	6	10	17	16
ENSSSCG00000002836	0	2	1	0	0	0	0	0	0	0	0	0
ENSSSCG00000002838	647	696	694	411	602	302	1232	255	1021	1156	983	1534
ENSSSCG00000002839	0	0	0	0	0	0	0	0	0	0	0	0
ENSSSCG00000002841	988	733	649	672	722	693	1019	711	775	731	900	830
ENSSSCG00000002844	626	1001	862	484	760	332	926	10690	790	735	1047	1054
ENSSSCG00000002846	979	926	794	1014	1022	855	889	585	811	793	754	936
ENSSSCG00000002847	4	14	7	146	14	10	56	10	21	24	14	15
ENSSSCG00000002849	11	5	19	4	25	2	8	7	16	24	6	14
ENSSSCG00000002850	0	0	0	0	0	0	0	0	0	0	0	0
ENSSSCG00000002852	1377	1113	1107	1587	1559	1202	1369	458	890	987	1016	1384
ENSSSCG00000002854	295	305	262	246	348	239	388	116	255	243	368	335
ENSSSCG00000002855	107	69	45	53	57	65	59	48	54	38	72	70
ENSSSCG00000002857	50	32	40	89	58	95	73	5	16	74	41	24
ENSSSCG00000002859	1078	987	957	837	958	822	1317	402	1027	1124	1347	883
ENSSSCG00000002860	505	514	458	460	430	400	521	927	392	433	518	533
ENSSSCG00000002862	3	6	2	1	1	3	1	1	5	2	1	1
ENSSSCG00000002863	168	162	147	164	195	88	266	59	152	203	240	177
ENSSSCG00000002864	168	39	92	69	61	66	180	34	108	224	96	84
ENSSSCG00000002865	342	329	312	275	403	381	338	90	286	347	378	304
ENSSSCG00000002866	1424	1861	1384	1185	1555	886	2935	33	2179	1696	2021	2554
ENSSSCG00000002867	601	476	466	509	645	433	678	417	696	514	677	659
ENSSSCG00000002868	1742	1615	2131	934	1755	1068	1375	403	1688	1211	1676	2530
ENSSSCG00000002869	1386	1480	1321	1297	1409	966	1880	1920	1358	1358	1572	1527
ENSSSCG00000002872	1593	2568	1826	2448	2155	1461	2652	1015	1941	1756	2138	1877
ENSSSCG00000002873	4220	4481	5081	3962	4260	3301	4868	51290	4460	4587	3611	5709
ENSSSCG00000002875	64	57	86	43	65	63	70	201	61	57	69	83
ENSSSCG00000002876	1	5	2	7	7	0	2	3	4	7	3	2
ENSSSCG00000002877	150	177	123	130	130	96	212	131	147	107	209	130
ENSSSCG00000002879	843	597	599	555	599	623	917	408	585	595	687	705
ENSSSCG00000002880	0	0	0	0	0	0	0	0	0	0	0	0
ENSSSCG00000002882	0	0	0	98	0	0	0	2	0	0	2	0
ENSSSCG00000002883	1	4	1	66	4	5	0	0	1	4	2	1
ENSSSCG00000002884	61	86	50	130	71	44	126	9	49	50	82	47
ENSSSCG00000002885	2071	2312	1969	1705	2264	1657	2213	2079	1708	1695	2072	2638
ENSSSCG00000002887	1	4	1	8	1	2	62	5	5	7	7	2
ENSSSCG00000002888	27	29	29	40	24	25	52	13	32	36	48	30
ENSSSCG00000002891	0	1	0	0	0	1	2	0	0	0	0	0
ENSSSCG00000002893	98	73	129	88	240	74	107	10	33	56	72	50
ENSSSCG00000002895	169	215	206	171	259	110	428	197	320	215	401	230
ENSSSCG00000002898	13	7	2	10	6	9	9	6	3	7	9	1
ENSSSCG00000002900	52	46	64	63	50	34	64	33	47	51	53	52
ENSSSCG00000002901	0	0	2	0	0	0	0	0	1	1	0	2
ENSSSCG00000002902	23	35	27	21	17	13	40	2	18	12	33	19
ENSSSCG00000002903	3	11	13	15	5	6	4	1	5	12	4	3
ENSSSCG00000002904	426	350	369	315	429	336	514	115	366	445	454	361
ENSSSCG00000002905	1169	1136	1076	868	1158	986	1631	558	1080	1055	1239	1464
ENSSSCG00000002906	91	52	81	53	43	54	91	82	66	85	53	92
ENSSSCG00000002907	2414	2617	3361	1430	2061	1787	2281	4433	2584	1764	2189	3840
ENSSSCG00000002908	18	6	5	3	4	6	16	0	15	4	4	8
ENSSSCG00000002910	169	248	196	133	179	114	198	38	163	169	205	172
ENSSSCG00000002913	0	2	0	0	0	4	2	0	0	0	0	0
ENSSSCG00000002915	0	1	7	2	2	0	1	2	1	1	2	4
ENSSSCG00000002916	99	92	83	50	79	62	272	47	72	83	114	80
ENSSSCG00000002917	404	385	456	419	533	314	457	76	288	371	422	299
ENSSSCG00000002918	54	62	63	40	66	53	84	11	47	56	46	76
ENSSSCG00000002919	1113	927	1046	588	1329	945	1474	267	748	716	836	818
ENSSSCG00000002921	704	606	655	785	844	530	790	154	508	677	648	561
ENSSSCG00000002923	295	267	283	328	365	336	323	40	250	344	308	259
ENSSSCG00000002926	566	681	678	511	578	505	888	374	579	540	748	833
ENSSSCG00000002927	25	8	26	18	17	24	29	34	8	19	5	11
ENSSSCG00000002929	12	5	2	13	5	6	15	6	9	7	8	1
ENSSSCG00000002930	186	294	204	243	211	142	313	90	225	283	337	242
ENSSSCG00000002931	78	94	71	86	87	79	99	49	81	105	157	89
ENSSSCG00000002932	218	239	260	257	276	156	333	48	109	251	118	158
ENSSSCG00000002933	74	98	84	83	98	52	115	38	69	96	97	122
ENSSSCG00000002935	141	202	178	240	202	143	188	56	189	192	252	148
ENSSSCG00000002937	49	70	44	67	69	48	72	32	51	55	115	63
ENSSSCG00000002938	72	82	90	94	86	53	118	28	63	97	119	77
ENSSSCG00000002941	1	0	1	0	2	1	0	0	1	3	1	0
ENSSSCG00000002944	1	3	1	2	0	0	0	0	0	3	3	1
ENSSSCG00000002950	227	208	185	151	167	161	409	123	284	239	334	262
ENSSSCG00000002952	603	500	685	399	566	401	752	533	520	456	624	822
ENSSSCG00000002953	331	370	302	357	473	393	602	63	297	286	494	359
ENSSSCG00000002954	221	252	206	481	239	162	552	32	357	242	259	196
ENSSSCG00000002955	554	435	490	530	510	398	660	46	448	565	612	342
ENSSSCG00000002957	32	33	32	21	19	19	30	5	20	25	37	29
ENSSSCG00000002959	181	133	160	149	191	112	205	122	126	140	187	171
ENSSSCG00000002960	181	188	234	153	343	183	314	30	161	227	224	201
ENSSSCG00000002962	149	125	117	63	137	99	182	28	116	74	119	100
ENSSSCG00000002963	4211	3141	3164	2744	2711	2873	4094	3538	3556	3540	3815	4334
ENSSSCG00000002965	10512	10654	11513	8774	9736	8117	13608	4139	10133	8099	10047	10839
ENSSSCG00000002967	1	0	0	222	1	0	3	0	1	2	0	0
ENSSSCG00000002968	0	0	0	0	0	0	0	0	0	0	0	0
ENSSSCG00000002969	0	0	0	0	0	0	0	0	0	0	0	0
ENSSSCG00000002971	0	0	0	1	1	0	0	0	0	0	0	0
ENSSSCG00000002972	102	92	120	79	86	71	195	56	130	113	217	164
ENSSSCG00000002977	0	0	0	0	0	0	0	0	0	0	0	0
ENSSSCG00000002978	0	0	0	0	0	0	0	0	0	0	0	0
ENSSSCG00000002980	24	11	9	1	2	9	6	7	3	6	4	23
ENSSSCG00000002981	0	0	0	0	0	0	0	4	0	0	0	0
ENSSSCG00000002983	11	235	49	1	2	5	116	0	77	46	140	37
ENSSSCG00000002986	35	15	8	16	20	24	35	1	19	16	38	13
ENSSSCG00000002987	94	65	81	50	43	57	78	2	75	94	89	129
ENSSSCG00000002988	59	72	65	62	95	64	94	32	64	58	92	67
ENSSSCG00000002989	7674	10588	8819	9368	8008	4735	7814	1865	12348	9745	7710	15719
ENSSSCG00000002990	27	53	14	46	18	10	59	0	37	32	53	26
ENSSSCG00000002991	96	70	48	65	37	79	145	8	90	45	80	62
ENSSSCG00000002993	5224	2979	853	2068	749	2346	6786	85	5703	9362	3228	6737
ENSSSCG00000002994	61	56	23	26	25	22	56	21	28	23	43	20
ENSSSCG00000002995	207	176	179	136	178	99	328	239	214	214	265	266
ENSSSCG00000002996	933	825	699	622	790	839	1187	406	683	730	1000	885
ENSSSCG00000002997	12	21	7	10	13	7	22	3	11	20	20	12
ENSSSCG00000002998	536	560	425	374	414	399	761	195	486	446	622	633
ENSSSCG00000003000	321	198	167	218	142	145	224	81	196	142	235	206
ENSSSCG00000003006	1292	619	299	3482	877	1207	5884	125	899	1721	2130	2420
ENSSSCG00000003011	1	3	0	0	2	2	3	0	3	4	0	2
ENSSSCG00000003012	5	25	4	6	8	14	8	1	10	11	10	3
ENSSSCG00000003013	262	187	246	134	245	228	247	57	228	168	201	258
ENSSSCG00000003015	159	133	121	141	169	173	326	220	175	147	215	237
ENSSSCG00000003016	919	884	656	612	834	676	1438	401	790	856	1101	910
ENSSSCG00000003017	985	952	951	784	1071	850	1869	325	1104	860	914	1218
ENSSSCG00000003018	20872	22599	16557	17622	16084	17329	22347	249	22173	22531	23593	30370
ENSSSCG00000003021	852	1317	1034	754	1118	564	1441	447	1426	1431	1423	1131
ENSSSCG00000003022	118	131	118	132	100	108	188	52	72	97	163	90
ENSSSCG00000003024	108	161	111	141	78	63	154	3	83	90	126	63
ENSSSCG00000003030	566	675	567	512	575	293	1295	618	771	611	1151	736
ENSSSCG00000003035	603	564	478	464	501	402	940	523	620	595	631	696
ENSSSCG00000003037	410	356	323	316	320	297	518	370	310	412	389	388
ENSSSCG00000003038	64	28	19	39	12	41	67	7	47	35	59	28
ENSSSCG00000003040	14	5	6	5	8	5	22	3	7	16	10	7
ENSSSCG00000003042	12182	11022	10537	9560	10201	9842	13413	8520	9167	8197	11398	9204
ENSSSCG00000003043	0	2	0	0	0	2	0	0	0	0	1	1
ENSSSCG00000003044	18	27	35	27	23	12	19	1	20	22	16	14
ENSSSCG00000003045	117	81	57	80	85	153	134	28	70	101	109	58
ENSSSCG00000003046	5306	5288	5374	3541	4697	3574	6953	2236	5037	4300	4937	7095
ENSSSCG00000003047	5	35	81	26	70	13	45	1	5	9	35	40
ENSSSCG00000003048	3	4	1	6	2	3	27	0	4	4	8	5
ENSSSCG00000003049	1	2	0	1	0	2	2	0	0	2	1	1
ENSSSCG00000003051	1	0	1	1	2	0	0	0	0	1	0	1
ENSSSCG00000003052	0	0	1	0	0	0	0	0	0	1	0	0
ENSSSCG00000003053	0	0	0	0	0	0	0	0	0	0	0	0
ENSSSCG00000003054	80	45	63	39	79	47	101	6	84	107	143	114
ENSSSCG00000003055	844	739	569	615	747	746	923	147	685	787	969	741
ENSSSCG00000003059	143	150	150	125	142	108	185	77	129	119	156	130
ENSSSCG00000003061	148	163	147	188	137	128	325	74	135	123	180	155
ENSSSCG00000003062	6	6	16	249	8	2	35	3	7	15	7	4
ENSSSCG00000003063	113	94	93	170	139	77	139	31	68	109	100	102
ENSSSCG00000003064	169	120	239	132	163	120	225	65	181	151	170	267
ENSSSCG00000003066	0	0	1	1	0	1	2	0	0	2	1	1
ENSSSCG00000003068	290	357	281	266	428	459	520	108	316	311	440	373
ENSSSCG00000003069	19	6	14	39	16	13	17	3	10	20	11	6
ENSSSCG00000003070	145	192	133	162	161	90	266	128	165	193	242	144
ENSSSCG00000003071	7	22	14	22	23	13	24	4	18	17	14	21
ENSSSCG00000003072	190	188	126	133	132	188	172	58	118	144	259	153
ENSSSCG00000003073	1	2	1	25	1	0	0	0	0	1	0	1
ENSSSCG00000003076	71	94	81	88	106	78	144	52	109	153	152	83
ENSSSCG00000003077	27	34	23	34	30	12	55	34	31	32	44	37
ENSSSCG00000003078	4	4	2	17	4	2	3	11	4	11	10	9
ENSSSCG00000003079	282	156	189	132	163	228	243	1124	207	126	126	173
ENSSSCG00000003080	0	1	6	3	4	1	3	66	1	2	5	1
ENSSSCG00000003081	83	108	75	64	17	29	21	50	116	79	37	80
ENSSSCG00000003083	60	52	58	78	53	102	93	14	54	87	76	38
ENSSSCG00000003085	1936	2017	2353	1674	1641	1216	2416	926	1940	1830	1734	2647
ENSSSCG00000003086	0	0	0	0	0	0	0	0	0	0	0	0
ENSSSCG00000003088	23762	27679	26324	21263	22574	20087	34256	639	37893	38824	34181	45098
ENSSSCG00000003089	584	649	680	422	539	496	776	413	648	534	598	806
ENSSSCG00000003090	802	671	693	463	512	633	782	336	611	574	600	680
ENSSSCG00000003091	541	520	429	404	391	354	629	316	483	517	532	564
ENSSSCG00000003092	20	17	11	18	17	8	23	0	12	19	31	22
ENSSSCG00000003093	928	811	688	662	762	616	1617	1169	915	914	1097	1143
ENSSSCG00000003096	0	0	0	0	0	0	0	0	0	0	0	0
ENSSSCG00000003098	556	388	374	354	345	335	720	567	431	378	499	491
ENSSSCG00000003100	340	285	291	265	344	272	452	91	358	368	484	294
ENSSSCG00000003101	68	36	29	58	41	40	125	24	62	61	200	88
ENSSSCG00000003102	1	0	2	3	0	2	1	1	1	2	3	2
ENSSSCG00000003103	229	164	190	191	204	183	265	149	172	210	238	208
ENSSSCG00000003104	2726	2186	1971	2403	2230	1926	3812	3523	2669	2573	2780	2554
ENSSSCG00000003105	7117	5121	5173	3700	5292	5691	10288	620	7861	8128	7784	10432
ENSSSCG00000003106	1626	1540	1777	1125	1376	1174	1683	1066	1469	1519	1573	1978
ENSSSCG00000003107	2013	3095	3095	2107	2673	1425	2986	3842	2781	2224	2744	3296
ENSSSCG00000003108	4	3	11	36	22	5	9	1	2	7	5	10
ENSSSCG00000003109	100	89	121	96	127	99	118	124	89	42	96	97
ENSSSCG00000003110	143	248	187	194	212	84	289	168	199	203	386	266
ENSSSCG00000003111	453	444	392	371	465	377	675	373	421	378	503	505
ENSSSCG00000003112	59	71	50	73	79	39	65	4	29	41	56	47
ENSSSCG00000003113	24	26	23	18	29	12	25	10	21	20	23	35
ENSSSCG00000003114	564	621	601	589	648	413	920	97	600	620	867	468
ENSSSCG00000003115	190	159	167	109	173	169	388	64	194	229	241	225
ENSSSCG00000003119	15	4	6	8	8	11	16	3	6	5	14	1
ENSSSCG00000003120	1856	1953	2027	1553	1702	1687	2188	1302	1764	1842	1796	2245
ENSSSCG00000003121	399	522	357	337	391	393	658	152	479	451	591	563
ENSSSCG00000003123	0	0	0	0	0	0	0	0	0	0	0	0
ENSSSCG00000003124	0	0	0	0	0	0	0	0	0	0	0	0
ENSSSCG00000003125	0	0	0	0	0	0	0	0	0	0	0	0
ENSSSCG00000003126	0	0	0	0	0	0	2	0	0	0	1	0
ENSSSCG00000003128	184	205	184	160	202	141	219	44	151	167	232	160
ENSSSCG00000003129	62	45	37	36	56	54	41	8	40	44	41	35
ENSSSCG00000003131	4	2	1	0	1	2	0	2	0	1	0	5
ENSSSCG00000003132	2594	2300	2174	2399	2418	2116	2966	751	2211	2857	2599	2949
ENSSSCG00000003133	9	10	3	4	9	5	8	1	7	8	12	13
ENSSSCG00000003134	350	352	303	343	369	327	674	284	304	264	427	417
ENSSSCG00000003135	21	13	21	17	13	11	33	24	11	18	34	13
ENSSSCG00000003136	1454	1314	1220	1239	1307	1329	1836	436	1210	1384	1584	1252
ENSSSCG00000003137	343	218	188	193	197	118	598	63	223	274	291	219
ENSSSCG00000003138	764	856	785	1008	753	571	573	61	416	352	449	548
ENSSSCG00000003139	2109	1603	2316	1238	1794	1685	3217	2092	2973	3113	2796	3358
ENSSSCG00000003140	11	4	5	7	3	3	5	9	2	3	6	6
ENSSSCG00000003142	18	14	17	20	18	6	8	8	11	5	1	4
ENSSSCG00000003143	27	56	28	31	23	27	38	477	30	33	62	25
ENSSSCG00000003144	266	200	218	216	236	210	365	58	205	202	176	194
ENSSSCG00000003145	21	17	10	81	16	9	37	21	11	5	16	7
ENSSSCG00000003146	339	360	278	283	233	173	303	30	261	276	342	192
ENSSSCG00000003147	162	115	61	74	82	118	211	120	119	139	176	91
ENSSSCG00000003148	148	198	141	123	95	120	141	225	246	178	300	176
ENSSSCG00000003149	0	0	0	0	0	0	0	1	0	0	0	0
ENSSSCG00000003150	6320	5186	4904	4199	4970	4492	7183	1324	4830	5099	6126	5632
ENSSSCG00000003152	669	564	488	457	534	638	1160	360	572	580	789	756
ENSSSCG00000003153	493	706	596	485	592	297	509	271	520	459	482	455
ENSSSCG00000003154	1136	1782	1500	973	1329	943	2260	8890	1717	1403	1723	2255
ENSSSCG00000003155	556	329	659	387	577	517	1130	1507	444	797	678	413
ENSSSCG00000003156	161	293	189	91	167	129	130	5449	147	121	258	150
ENSSSCG00000003157	94	54	117	96	91	75	101	384	55	79	57	79
ENSSSCG00000003158	7	4	6	1	0	3	14	3	7	8	15	6
ENSSSCG00000003159	2	1	2	4	3	7	5	253	4	2	6	2
ENSSSCG00000003160	1	2	3	4	3	0	5	53	0	1	0	1
ENSSSCG00000003161	78	113	81	86	86	67	102	24	76	63	75	58
ENSSSCG00000003165	32827	26504	25967	21090	25714	27043	39906	27121	30983	32325	37440	38507
ENSSSCG00000003166	0	0	0	0	0	0	0	0	0	0	0	0
ENSSSCG00000003167	1282	791	637	900	844	689	1237	101	702	798	914	573
ENSSSCG00000003168	654	777	577	647	693	644	894	160	689	715	799	728
ENSSSCG00000003169	337	286	279	285	367	297	512	155	311	305	367	378
ENSSSCG00000003170	21	9	10	11	10	8	8	1	11	12	5	1
ENSSSCG00000003171	0	0	0	0	0	0	0	0	0	0	0	0
ENSSSCG00000003172	1	0	1	2	0	1	0	1	0	1	0	0
ENSSSCG00000003177	117	112	116	78	121	117	170	109	140	91	113	150
ENSSSCG00000003178	1159	867	838	730	814	723	1115	267	714	711	945	745
ENSSSCG00000003183	2876	2478	2232	1865	2376	2601	4179	863	2507	2443	3648	2852
ENSSSCG00000003187	5113	4565	4973	3390	4587	3490	5833	2215	4336	4836	5255	5296
ENSSSCG00000003189	2080	1639	1674	1185	1405	1355	2880	5450	1626	1597	1644	2068
ENSSSCG00000003191	27	31	13	42	25	35	43	4	29	37	65	44
ENSSSCG00000003192	13	11	8	17	14	17	26	8	16	14	12	21
ENSSSCG00000003193	923	883	870	811	845	726	1349	420	796	865	1025	1041
ENSSSCG00000003194	947	813	830	687	741	756	1071	852	715	865	828	970
ENSSSCG00000003195	1573	1142	1093	1074	1151	1178	2079	387	1347	1317	1683	1134
ENSSSCG00000003196	357	286	257	318	252	225	536	333	308	273	365	276
ENSSSCG00000003197	587	462	474	489	502	409	629	198	475	435	502	489
ENSSSCG00000003198	234	159	148	185	175	186	248	88	131	183	215	164
ENSSSCG00000003199	1097	930	1020	718	866	605	1529	1084	1269	1122	1274	1673
ENSSSCG00000003201	815	726	825	699	571	1028	836	201	888	812	733	998
ENSSSCG00000003204	351	371	365	343	383	335	513	122	357	426	431	411
ENSSSCG00000003207	2	4	8	5	8	12	9	3	5	5	7	10
ENSSSCG00000003211	1534	1638	1478	1233	1507	1254	2511	832	1495	1370	1761	1747
ENSSSCG00000003212	20	38	29	32	29	24	24	10	15	18	26	17
ENSSSCG00000003214	14	8	12	23	7	7	11	41	7	15	10	6
ENSSSCG00000003216	197	183	173	158	267	152	302	95	180	244	270	195
ENSSSCG00000003217	516	489	506	408	515	473	564	244	443	451	506	567
ENSSSCG00000003218	173	219	248	140	153	74	367	126458	313	76	485	74
ENSSSCG00000003219	47	49	36	45	45	48	51	35	31	36	64	40
ENSSSCG00000003222	55	62	76	86	57	38	62	9	30	69	47	27
ENSSSCG00000003225	10	15	11	7	9	10	7	2	8	13	13	12
ENSSSCG00000003226	82	59	42	41	90	86	111	38	61	73	71	52
ENSSSCG00000003227	1	0	1	0	0	0	0	0	0	0	0	0
ENSSSCG00000003228	8	14	7	29	7	1	13	1	3	8	6	2
ENSSSCG00000003229	2286	2158	2135	1314	1255	1526	1656	768	2246	2100	2191	3760
ENSSSCG00000003230	13	25	14	9	11	15	19	6	11	19	17	16
ENSSSCG00000003231	584	445	480	304	629	259	543	62	348	324	357	358
ENSSSCG00000003232	2	1	1	1	0	2	1	0	2	1	2	0
ENSSSCG00000003233	38	45	34	32	53	27	72	30	52	51	77	43
ENSSSCG00000003234	11	10	19	7	13	8	18	4	13	13	17	16
ENSSSCG00000003235	20	16	28	10	7	7	28	11	17	18	33	17
ENSSSCG00000003236	208	117	82	75	140	123	144	18	91	112	65	84
ENSSSCG00000003238	107	78	45	73	68	124	132	5	95	119	148	69
ENSSSCG00000003239	45	29	25	49	25	41	27	6	29	35	43	27
ENSSSCG00000003240	61	43	54	37	43	35	68	32	48	30	88	42
ENSSSCG00000003241	25	14	14	24	22	28	28	21	24	16	31	21
ENSSSCG00000003243	17	19	10	26	10	20	26	9	14	14	37	18
ENSSSCG00000003247	0	0	0	0	0	0	0	0	0	0	1	0
ENSSSCG00000003248	2	2	0	0	2	1	0	0	0	1	0	0
ENSSSCG00000003251	8	20	31	13	25	21	1	3	2	15	2	5
ENSSSCG00000003253	5022	2601	4124	3746	3951	3166	11030	2953	4264	4517	3959	5716
ENSSSCG00000003255	1	2	1	1	0	1	2	4	0	0	0	0
ENSSSCG00000003256	10	20	32	5	11	10	98	8	36	30	26	30
ENSSSCG00000003257	0	0	2	0	1	0	0	371	0	0	4	1
ENSSSCG00000003259	17	17	20	6	22	18	27	4	15	18	20	15
ENSSSCG00000003261	0	0	0	0	0	0	0	0	0	0	0	0
ENSSSCG00000003262	285	213	203	251	261	222	342	118	196	208	255	245
ENSSSCG00000003263	791	893	760	598	690	575	1010	338	800	782	872	815
ENSSSCG00000003264	842	622	706	621	619	526	1031	281	853	916	858	870
ENSSSCG00000003265	200	165	162	157	199	246	246	24	130	167	281	164
ENSSSCG00000003266	1	2	4	6	0	3	1	1	3	5	2	1
ENSSSCG00000003267	1149	1697	1657	986	1211	953	1673	272	1313	1307	1337	1615
ENSSSCG00000003268	370	334	346	294	368	309	401	77	305	344	358	480
ENSSSCG00000003269	133	84	103	120	119	117	173	35	84	104	89	105
ENSSSCG00000003271	48	47	36	58	74	52	99	9	36	59	75	50
ENSSSCG00000003272	39	22	54	26	56	24	30	3	13	19	18	16
ENSSSCG00000003275	20	4	6	6	21	4	9	1	2	3	10	2
ENSSSCG00000003277	1	1	2	0	0	0	0	0	0	1	0	1
ENSSSCG00000003278	58	72	48	27	68	57	51	16	18	13	25	22
ENSSSCG00000003282	20	26	32	15	37	23	69	6	30	34	36	38
ENSSSCG00000003284	1	2	0	0	2	0	1	0	1	0	0	0
ENSSSCG00000003286	1	0	0	0	1	0	0	1	0	1	0	0
ENSSSCG00000003288	259	222	234	258	268	331	520	261	247	284	341	342
ENSSSCG00000003289	234	198	141	131	171	198	360	118	171	207	283	250
ENSSSCG00000003301	978	913	834	705	898	613	1621	865	1021	927	1174	1042
ENSSSCG00000003302	14	12	20	18	26	26	18	1	14	24	18	9
ENSSSCG00000003303	0	0	0	0	1	0	0	0	0	0	0	0
ENSSSCG00000003306	0	1	0	1	0	2	0	0	0	0	0	0
ENSSSCG00000003307	0	0	0	0	0	0	0	0	0	0	0	0
ENSSSCG00000003311	0	0	0	0	0	0	0	0	0	0	0	0
ENSSSCG00000003314	0	0	0	0	0	0	0	0	0	0	0	0
ENSSSCG00000003315	0	0	0	0	0	0	0	0	0	0	0	0
ENSSSCG00000003317	389	287	273	291	345	319	474	125	252	279	340	391
ENSSSCG00000003318	0	1	1	0	0	0	7	9	1	0	0	1
ENSSSCG00000003322	86	119	69	100	91	130	105	21	57	81	86	77
ENSSSCG00000003324	368	256	178	232	182	387	258	47	213	276	293	175
ENSSSCG00000003325	0	0	0	0	0	0	0	0	0	0	0	0
ENSSSCG00000003326	310	275	277	231	267	271	418	272	286	327	409	266
ENSSSCG00000003329	421	453	474	428	457	332	810	154	482	510	687	457
ENSSSCG00000003331	17	2	10	11	25	5	17	0	9	5	8	4
ENSSSCG00000003332	3706	3212	3278	2386	3158	2651	5110	1076	3284	3535	4040	4134
ENSSSCG00000003333	33	13	17	26	17	18	18	1	9	13	15	7
ENSSSCG00000003334	601	573	497	473	570	464	617	481	549	535	521	598
ENSSSCG00000003336	0	0	0	3	0	0	0	0	3	3	1	0
ENSSSCG00000003338	0	0	0	0	0	0	0	0	0	0	0	0
ENSSSCG00000003339	572	572	479	465	552	464	925	294	600	622	752	628
ENSSSCG00000003341	285	500	344	435	362	287	686	51	396	368	565	401
ENSSSCG00000003342	1252	1289	1092	1029	1059	791	1943	1656	1156	993	1332	1187
ENSSSCG00000003343	84	99	78	90	86	73	201	82	139	119	121	126
ENSSSCG00000003344	1141	1045	1008	1231	883	1040	1439	196	1190	1071	1259	1049
ENSSSCG00000003346	0	2	0	2	3	1	0	1	1	0	2	0
ENSSSCG00000003348	1111	963	925	984	944	958	1434	826	1041	969	962	1246
ENSSSCG00000003350	1338	1126	1091	981	1076	1035	2056	1074	1340	1452	1617	1403
ENSSSCG00000003351	873	496	645	414	722	506	1410	64	769	1072	934	776
ENSSSCG00000003352	1337	1196	1087	1098	1255	1259	1909	561	1279	1149	1438	1207
ENSSSCG00000003353	843	889	891	636	718	439	1220	168	1110	919	1244	1181
ENSSSCG00000003354	3824	3138	3084	3169	3227	2731	5636	1090	3861	3604	4531	2858
ENSSSCG00000003356	3	3	3	3	3	2	16	3	2	4	4	2
ENSSSCG00000003357	0	0	0	0	0	0	0	0	0	0	0	0
ENSSSCG00000003359	0	0	0	0	0	0	0	0	0	0	0	0
ENSSSCG00000003360	374	348	296	278	364	268	564	106	305	385	564	255
ENSSSCG00000003362	580	497	488	524	596	344	883	170	596	616	598	548
ENSSSCG00000003366	76	29	44	23	20	54	179	11	98	72	107	67
ENSSSCG00000003367	0	1	0	0	0	0	1	0	0	0	0	1
ENSSSCG00000003368	24	40	20	56	33	11	39	2	42	32	29	11
ENSSSCG00000003369	531	732	671	568	742	372	934	758	740	631	763	831
ENSSSCG00000003370	0	1	0	0	0	0	0	0	0	0	0	0
ENSSSCG00000003371	99	73	175	100	159	26	294	60	148	134	105	153
ENSSSCG00000003374	5	2	2	6	3	3	9	0	3	1	4	5
ENSSSCG00000003376	495	571	410	453	499	462	1039	81	509	462	774	547
ENSSSCG00000003377	77	54	80	111	70	86	120	26	63	67	57	65
ENSSSCG00000003379	1056	1320	1022	1434	1460	461	1538	1588	1275	1245	1088	1432
ENSSSCG00000003382	19	31	23	18	16	8	26	19	19	42	28	19
ENSSSCG00000003383	218	192	174	173	201	205	323	74	164	179	258	167
ENSSSCG00000003384	467	555	440	384	444	391	600	394	582	511	538	539
ENSSSCG00000003385	2621	2911	2782	1948	2511	2025	2763	2996	2649	1988	2818	3140
ENSSSCG00000003386	5	2	5	4	9	3	2	1	5	5	6	7
ENSSSCG00000003388	0	0	0	0	0	0	0	0	0	0	0	0
ENSSSCG00000003390	118	110	66	72	86	214	114	30	79	111	114	81
ENSSSCG00000003391	0	0	1	0	0	0	0	0	0	0	0	0
ENSSSCG00000003393	138	107	112	139	103	96	213	425	127	126	140	148
ENSSSCG00000003395	116	71	106	76	96	35	170	33	98	100	140	85
ENSSSCG00000003396	2952	2423	2102	2180	2632	1650	4019	859	2376	2384	3958	3095
ENSSSCG00000003398	1459	1478	1359	1333	1477	1067	1444	826	1585	1718	1692	1908
ENSSSCG00000003399	473	585	404	493	457	335	298	7	484	322	714	390
ENSSSCG00000003400	245	378	231	223	231	160	343	185	332	310	244	344
ENSSSCG00000003401	1836	2037	1936	1606	1997	1284	2395	11149	2225	2221	2523	2354
ENSSSCG00000003402	2686	4252	4903	1847	3454	2746	3099	246	5239	3813	4047	7147
ENSSSCG00000003403	37	26	23	30	23	31	18	8	21	23	22	28
ENSSSCG00000003404	378	481	422	388	440	286	397	134	371	338	419	424
ENSSSCG00000003405	257	391	296	280	283	234	549	111	399	370	449	513
ENSSSCG00000003407	92	88	77	189	51	16	84	694	134	72	141	67
ENSSSCG00000003410	207	258	236	280	220	133	396	47	201	202	317	129
ENSSSCG00000003412	514	512	412	398	518	506	791	214	377	439	568	402
ENSSSCG00000003413	834	903	872	622	787	539	1142	1049	956	874	1111	1277
ENSSSCG00000003414	18	24	5	31	6	33	103	7	9	15	32	9
ENSSSCG00000003417	0	0	0	0	0	0	0	0	0	0	0	0
ENSSSCG00000003419	390	346	329	197	229	170	309	108	237	228	256	313
ENSSSCG00000003420	630	617	644	539	561	531	942	200	573	498	515	528
ENSSSCG00000003421	215	328	396	293	297	196	440	67	289	340	298	250
ENSSSCG00000003423	0	0	0	8	0	0	4	0	1	2	1	1
ENSSSCG00000003428	599	727	607	534	700	379	861	137	496	608	873	593
ENSSSCG00000003429	547	543	504	487	623	458	606	107	451	435	593	518
ENSSSCG00000003430	0	0	0	0	0	0	0	0	0	0	0	0
ENSSSCG00000003431	1	0	1	0	0	0	0	0	0	0	0	0
ENSSSCG00000003432	1281	1295	1189	1103	1067	870	1703	895	1292	1281	1228	1505
ENSSSCG00000003433	1903	1390	1451	1005	1293	1354	2285	910	1835	1765	1770	1665
ENSSSCG00000003434	989	1327	1160	765	820	512	1337	2109	1308	949	1323	1320
ENSSSCG00000003435	262	288	241	227	244	259	383	73	184	219	422	290
ENSSSCG00000003437	7	17	5	3	8	7	25	2	22	4	12	25
ENSSSCG00000003438	587	675	673	536	588	338	915	429	807	610	809	698
ENSSSCG00000003439	3397	4982	4446	2924	3090	2629	4631	500	6272	4375	4209	6230
ENSSSCG00000003440	0	0	0	0	0	0	0	0	0	1	0	0
ENSSSCG00000003441	0	0	0	0	0	0	0	0	0	0	0	0
ENSSSCG00000003442	0	0	0	0	0	0	0	0	0	0	0	0
ENSSSCG00000003444	0	0	0	0	0	0	0	0	0	0	0	0
ENSSSCG00000003448	0	0	0	0	0	0	0	0	0	0	0	0
ENSSSCG00000003449	7	4	2	4	5	3	9	8	5	2	18	8
ENSSSCG00000003451	1054	656	720	675	846	535	1363	382	645	584	931	947
ENSSSCG00000003453	73	36	60	48	67	104	81	65	54	46	80	36
ENSSSCG00000003455	25	24	30	22	25	34	33	4	17	28	44	10
ENSSSCG00000003458	2596	1561	1640	2445	2313	1472	3955	622	1427	1549	1913	2413
ENSSSCG00000003459	13	75	28	9	11	5	1	5	5	1	2	2
ENSSSCG00000003460	155	211	185	184	244	118	208	42	201	232	221	233
ENSSSCG00000003461	1491	1682	1524	1621	2621	1497	2360	1847	2671	2792	2291	2486
ENSSSCG00000003463	74	38	26	55	34	78	30	11	21	24	45	22
ENSSSCG00000003464	266	256	273	188	265	247	307	141	303	298	293	273
ENSSSCG00000003465	486	376	380	400	398	379	900	294	542	572	711	458
ENSSSCG00000003466	0	0	0	0	0	0	0	0	0	0	0	0
ENSSSCG00000003468	2750	2540	2320	2342	2774	2002	4238	5425	2499	2711	2856	3252
ENSSSCG00000003470	2	6	11	15	45	4	12	50	3	6	7	5
ENSSSCG00000003471	492	429	352	396	373	261	618	149	475	460	482	396
ENSSSCG00000003472	73	81	71	104	87	57	113	24	60	95	122	62
ENSSSCG00000003473	30	41	34	36	54	18	55	7	28	43	70	35
ENSSSCG00000003476	11	3	3	5	4	13	6	3	1	6	5	4
ENSSSCG00000003477	476	504	543	454	565	375	585	139	394	510	543	416
ENSSSCG00000003478	168	135	134	120	125	93	236	53	132	103	207	89
ENSSSCG00000003479	647	298	327	368	450	349	916	72	521	822	969	574
ENSSSCG00000003481	0	0	1	117	1	1	0	0	0	0	0	2
ENSSSCG00000003482	0	0	0	223	0	0	0	0	0	0	0	1
ENSSSCG00000003483	5	2	1	0	3	2	1	1	0	1	0	2
ENSSSCG00000003484	0	1	0	0	0	1	1	0	0	0	0	0
ENSSSCG00000003485	865	753	766	808	840	566	1412	278	917	966	981	918
ENSSSCG00000003486	940	645	919	830	1181	430	1404	1763	501	725	1066	673
ENSSSCG00000003488	2868	3234	3347	2528	2910	1732	4078	3310	4054	2989	3535	3370
ENSSSCG00000003489	993	1046	966	658	983	634	1672	705	1106	987	1237	1202
ENSSSCG00000003491	64	61	65	51	37	37	85	53	62	52	75	109
ENSSSCG00000003492	423	373	366	401	412	287	608	185	359	441	442	408
ENSSSCG00000003493	1627	1874	1601	1375	1729	1034	2164	3402	1710	1459	1624	1823
ENSSSCG00000003494	0	0	0	0	0	0	0	0	0	0	0	0
ENSSSCG00000003495	0	0	0	0	0	0	0	0	0	0	0	0
ENSSSCG00000003498	0	0	0	0	1	0	0	0	0	0	0	0
ENSSSCG00000003499	0	0	0	0	0	0	0	0	0	0	0	0
ENSSSCG00000003503	0	0	0	0	0	0	0	0	0	0	0	0
ENSSSCG00000003505	990	948	983	709	1194	699	1781	489	1142	1105	1416	1446
ENSSSCG00000003506	4277	8505	7975	5551	7264	4151	4078	2926	7482	5253	4027	8403
ENSSSCG00000003508	8	12	11	10	6	2	6	14	6	5	15	11
ENSSSCG00000003509	0	2	0	8	1	0	2	0	0	0	2	1
ENSSSCG00000003511	1742	1628	1498	1630	1861	1404	2167	851	1480	1793	1918	1693
ENSSSCG00000003512	973	1579	1466	960	1251	673	1584	5013	1442	1169	1487	1649
ENSSSCG00000003513	1840	2942	2173	1700	1902	927	2573	474	2516	1898	2338	2231
ENSSSCG00000003514	14730	15122	17646	10980	14795	6793	22953	14154	27717	22184	21034	23160
ENSSSCG00000003520	3851	4150	4427	3368	4835	2874	5579	2897	4230	3582	4354	4724
ENSSSCG00000003521	22	7	11	27	4	12	18	117	18	31	23	6
ENSSSCG00000003523	0	0	0	0	0	0	0	0	0	0	1	0
ENSSSCG00000003524	4062	1766	1760	1192	2700	1659	4409	691	1762	2652	3547	2706
ENSSSCG00000003527	71	44	143	77	64	53	307	44	258	230	147	290
ENSSSCG00000003529	0	0	0	0	0	0	0	0	0	0	0	0
ENSSSCG00000003530	0	0	0	0	0	0	0	0	0	0	0	0
ENSSSCG00000003531	446	461	361	360	431	392	552	340	443	435	501	514
ENSSSCG00000003532	650	680	509	575	545	922	837	184	667	656	915	553
ENSSSCG00000003539	20	22	27	49	31	13	16	0	2	3	2	5
ENSSSCG00000003541	1	6	4	1	2	1	4	0	2	6	7	2
ENSSSCG00000003543	589	850	685	592	731	421	650	265	685	568	783	732
ENSSSCG00000003546	0	0	0	0	0	0	0	0	0	0	0	1
ENSSSCG00000003547	2	2	1	8	0	3	34	2	2	5	2	3
ENSSSCG00000003549	468	525	552	545	436	304	505	94	422	461	510	425
ENSSSCG00000003551	52	44	36	39	52	37	78	20	35	49	52	40
ENSSSCG00000003552	9	9	10	13	6	9	5	8	7	12	6	8
ENSSSCG00000003553	632	744	721	591	726	444	904	479	749	753	813	852
ENSSSCG00000003554	723	591	673	426	674	198	1193	320	730	773	818	845
ENSSSCG00000003555	3908	2934	2784	2217	3407	2936	5231	1570	2557	3196	4355	3651
ENSSSCG00000003557	0	0	0	0	0	0	0	0	0	0	0	0
ENSSSCG00000003558	337	326	424	282	549	267	552	100	286	265	318	404
ENSSSCG00000003559	2323	1941	1606	1518	1681	1629	2783	1386	2293	2171	3055	2066
ENSSSCG00000003561	262	240	179	2850	206	157	333	162	166	203	217	232
ENSSSCG00000003564	395	357	284	383	395	344	530	153	333	330	446	405
ENSSSCG00000003565	35	25	24	29	35	56	34	30	17	31	39	20
ENSSSCG00000003566	1727	1305	1049	1286	1280	1582	1740	581	1299	1341	1523	1460
ENSSSCG00000003567	25	30	41	37	18	17	32	0	39	29	24	47
ENSSSCG00000003569	702	602	535	400	590	406	1301	139	785	677	896	977
ENSSSCG00000003570	1949	1880	1608	1643	1822	1405	2287	1680	1706	1797	1927	2012
ENSSSCG00000003572	8	10	6	25	2	5	22	1	6	7	9	8
ENSSSCG00000003573	610	441	428	537	567	452	955	68	709	636	737	700
ENSSSCG00000003575	197	146	272	72	70	156	165	1	419	580	227	518
ENSSSCG00000003576	0	0	0	2	0	0	1	0	1	0	0	0
ENSSSCG00000003577	4245	3726	3346	3368	3976	3529	5679	1067	3586	3668	4214	4390
ENSSSCG00000003578	592	1088	1049	534	976	646	678	92	733	511	700	1114
ENSSSCG00000003579	736	579	578	609	650	512	1175	552	765	753	915	693
ENSSSCG00000003580	574	602	540	504	620	335	825	436	680	524	725	569
ENSSSCG00000003582	132	185	134	180	142	112	180	583	116	198	140	138
ENSSSCG00000003583	248	288	262	200	296	143	277	164	185	216	259	264
ENSSSCG00000003584	503	248	220	204	250	223	351	67	264	310	268	201
ENSSSCG00000003585	0	0	0	17	0	0	0	0	0	0	0	0
ENSSSCG00000003586	911	1539	1132	928	1028	525	1150	1172	1308	999	1451	1268
ENSSSCG00000003589	2227	1908	1732	1959	2056	1973	2728	734	1884	2054	2466	2248
ENSSSCG00000003590	1071	584	453	638	1009	720	2906	52	1880	1343	2006	2505
ENSSSCG00000003591	1300	1333	1116	1022	1271	1085	1492	1348	1430	1266	1477	1661
ENSSSCG00000003592	756	750	786	542	795	553	1216	259	671	709	1070	765
ENSSSCG00000003596	283	248	220	234	233	196	322	178	241	258	352	297
ENSSSCG00000003599	0	0	0	0	0	0	0	0	0	0	0	0
ENSSSCG00000003600	5064	6755	7159	6848	6277	4886	6907	612	5932	3137	3908	5565
ENSSSCG00000003601	7	8	6	2	3	3	14	0	1	2	3	1
ENSSSCG00000003603	2132	1341	1490	1000	2083	1092	3099	372	1682	2267	1910	1467
ENSSSCG00000003604	34	44	59	24	46	43	100	39	74	69	60	32
ENSSSCG00000003606	7	12	12	9	1	0	0	0	1	0	0	1
ENSSSCG00000003608	167	95	102	34	78	30	130	27	147	82	76	77
ENSSSCG00000003610	129	144	115	143	169	125	195	22	96	117	181	133
ENSSSCG00000003612	560	551	507	448	461	414	881	912	607	463	600	676
ENSSSCG00000003613	934	848	815	961	963	754	1262	262	691	735	1083	756
ENSSSCG00000003616	290	283	107	193	260	494	378	45	262	168	446	249
ENSSSCG00000003617	1329	1266	1247	1004	1292	939	2324	456	1408	1297	1574	1417
ENSSSCG00000003619	125	108	124	119	90	51	152	12	136	147	183	163
ENSSSCG00000003620	143	149	134	166	133	110	162	25	89	115	159	131
ENSSSCG00000003621	50	86	54	71	67	25	110	69	73	67	103	56
ENSSSCG00000003622	1	1	1	3	2	2	9	1	7	2	7	1
ENSSSCG00000003623	0	0	0	0	0	0	0	0	0	0	0	0
ENSSSCG00000003627	372	369	372	297	398	237	458	231	355	532	527	458
ENSSSCG00000003628	49	55	68	58	72	68	44	35	45	64	59	61
ENSSSCG00000003630	740	897	797	749	891	488	1090	1687	787	853	1123	851
ENSSSCG00000003632	0	0	0	0	1	0	1	0	0	0	0	0
ENSSSCG00000003633	0	0	0	0	0	2	1	0	0	2	0	2
[truncated: 23,881 more rows]
