# Supplementary material for: Comparative adipose transcriptome analysis digs out genes related to fat deposition in two pig breeds
Source: Sci Rep. 2019 Sep 9;9:12925. doi: 10.1038/s41598-019-49548-5 (PMC6733950; doi:10.1038/s41598-019-49548-5)
Supplement: Supplementary file 3 — Dataset 2 [file 41598_2019_49548_MOESM3_ESM.xlsx]

## Sheet: Sheet1
Ensembl ID	Gene Symble	Homologous Human Gene	logFC	logCPM	LR	PValue	FDR
ENSSSCG00000035520	-	-	-10.4633	5.54391	387.289	3.22e-86	4.18e-82
ENSSSCG00000011646	KY	ENSG00000174611	8.11819	5.5349	314.253	2.59e-70	1.68e-66
ENSSSCG00000018073	-	-	8.11154	4.08741	308.797	3.99e-69	1.73e-65
ENSSSCG00000011508	LMOD3	ENSG00000163380	7.03401	5.7914	257.538	5.9e-58	1.91e-54
ENSSSCG00000010303	SYNPO2L	ENSG00000166317	7.34104	6.178	255.689	1.49e-57	3.87e-54
ENSSSCG00000014443	CAMK2A	ENSG00000070808	7.11392	5.96769	253.856	3.75e-57	8.11e-54
ENSSSCG00000029471	STAC3	ENSG00000185482	6.59795	5.3946	252.426	7.68e-57	1.42e-53
ENSSSCG00000027613	-	ENSG00000186439	8.80458	7.39786	250.621	1.9e-56	3.08e-53
ENSSSCG00000007231	MYLK2	ENSG00000101306	7.45441	6.56671	242.746	9.91e-55	1.43e-51
ENSSSCG00000014128	CKMT2	ENSG00000131730	7.64573	6.74366	241.004	2.38e-54	3.08e-51
ENSSSCG00000011441	TNNC1	ENSG00000114854	6.77913	6.06349	235.255	4.26e-53	5.02e-50
ENSSSCG00000039710	MYL2	ENSG00000111245	8.12021	7.25975	233.264	1.16e-52	1.25e-49
ENSSSCG00000007757	TRIM72	ENSG00000177238	6.25775	5.48546	232.11	2.07e-52	2.06e-49
ENSSSCG00000006754	AMPD1	ENSG00000116748	8.51642	7.70601	222.964	2.04e-50	1.89e-47
ENSSSCG00000006174	JPH1	ENSG00000104369	6.157	5.64906	221.157	5.06e-50	4.16e-47
ENSSSCG00000014324	MYOT	ENSG00000120729	9.64303	8.35416	221.13	5.13e-50	4.16e-47
ENSSSCG00000025353	TNNT1	ENSG00000105048	7.63662	7.17223	219.701	1.05e-49	7.94e-47
ENSSSCG00000036052	-	ENSG00000155657	8.69158	7.85875	219.608	1.1e-49	7.94e-47
ENSSSCG00000001806	FSD2	ENSG00000186628	5.75696	4.12143	216.155	6.24e-49	4.26e-46
ENSSSCG00000036060	RRAD	ENSG00000166592	6.29785	6.11046	211.606	6.13e-48	3.98e-45
ENSSSCG00000036235	-	-	8.69809	8.02865	210.535	1.05e-47	6.49e-45
ENSSSCG00000014113	HOMER1	ENSG00000152413	5.81348	5.52924	208.375	3.11e-47	1.83e-44
ENSSSCG00000009134	EGF	ENSG00000138798	5.54991	5.0604	202.145	7.11e-46	4.01e-43
ENSSSCG00000034015	-	-	10.8779	9.75542	200.905	1.33e-45	7.17e-43
ENSSSCG00000012911	CARNS1	ENSG00000172508	6.23085	6.37898	199.348	2.9e-45	1.5e-42
ENSSSCG00000002029	MYH7	ENSG00000197616	8.99393	8.48742	197.29	8.15e-45	4.07e-42
ENSSSCG00000038323	ACTN3	ENSG00000248746	10.4515	9.6031	196.032	1.53e-44	7.37e-42
ENSSSCG00000033049	KLHL41	ENSG00000239474	9.23804	8.88355	189.394	4.31e-43	2e-40
ENSSSCG00000002277	SPTB	ENSG00000070182	5.30145	5.27943	189.154	4.86e-43	2.18e-40
ENSSSCG00000002467	ASB2	ENSG00000100628	5.99014	6.43552	186.55	1.8e-42	7.79e-40
ENSSSCG00000023010	TMOD1	ENSG00000136842	5.19164	4.90919	183.873	6.92e-42	2.89e-39
ENSSSCG00000004143	TXLNB	ENSG00000164440	5.1709	4.95164	182.733	1.23e-41	4.97e-39
ENSSSCG00000017500	TCAP	ENSG00000173991	6.61892	7.15243	182.189	1.61e-41	6.34e-39
ENSSSCG00000034569	-	ENSG00000154358	5.77031	6.30189	181.103	2.78e-41	1.06e-38
ENSSSCG00000038455	RBM24	ENSG00000112183	5.11688	4.82461	179.935	5.01e-41	1.86e-38
ENSSSCG00000015917	XIRP2	ENSG00000163092	9.99258	9.88565	177.967	1.35e-40	4.85e-38
ENSSSCG00000010359	-	ENSG00000122367	8.27164	8.59562	173.239	1.45e-39	5.09e-37
ENSSSCG00000006390	CASQ1	ENSG00000143318	8.92642	9.17551	172.664	1.94e-39	6.62e-37
ENSSSCG00000030113	SHISA2	ENSG00000180730	5.16502	5.88501	165.563	6.89e-38	2.29e-35
ENSSSCG00000007805	ATP2A1	ENSG00000196296	9.0371	9.67958	161.876	4.4e-37	1.41e-34
ENSSSCG00000016720	PGAM2	ENSG00000164708	9.14834	9.78285	161.855	4.45e-37	1.41e-34
ENSSSCG00000016200	PRKAG3	ENSG00000115592	4.72255	4.52778	161.285	5.93e-37	1.83e-34
ENSSSCG00000026098	CMYA5	ENSG00000164309	8.78772	9.55139	159.313	1.6e-36	4.82e-34
ENSSSCG00000004367	POPDC3	ENSG00000132429	4.58976	3.83383	158.362	2.58e-36	7.6e-34
ENSSSCG00000029651	SLN	-	8.74416	9.59202	157.303	4.4e-36	1.27e-33
ENSSSCG00000002032	SLC7A8	ENSG00000092068	4.67276	4.83979	157.066	4.95e-36	1.4e-33
ENSSSCG00000016157	MYL1	ENSG00000168530	10.1231	11.1234	154.832	1.52e-35	4.21e-33
ENSSSCG00000036145	PRKAA2	ENSG00000162409	4.87999	5.77472	154.755	1.58e-35	4.28e-33
ENSSSCG00000007369	JPH2	ENSG00000149596	4.57342	4.41084	154.623	1.69e-35	4.48e-33
ENSSSCG00000039506	MYL6B	ENSG00000196465	4.46178	4.38479	149.153	2.66e-34	6.89e-32
ENSSSCG00000024676	SRPK3	ENSG00000184343	4.4262	3.65149	148.674	3.38e-34	8.6e-32
ENSSSCG00000018003	MYH4	ENSG00000264424	10.4871	12.1973	148.617	3.48e-34	8.68e-32
ENSSSCG00000034154	WNK2	ENSG00000165238	4.43931	4.35908	147.956	4.85e-34	1.19e-31
ENSSSCG00000003693	MYOM1	ENSG00000101605	5.51246	6.93729	146.88	8.33e-34	2e-31
ENSSSCG00000029441	MYH2; MYH1	-	8.84382	10.1528	146.671	9.26e-34	2.18e-31
ENSSSCG00000016192	PLCD4	ENSG00000115556	4.27243	3.72325	142.396	7.97e-33	1.85e-30
ENSSSCG00000016397	NEB	ENSG00000183091	9.4162	11.0825	141.831	1.06e-32	2.41e-30
ENSSSCG00000037457	HSPB7	ENSG00000173641	4.2568	4.24018	139.5	3.42e-32	7.66e-30
ENSSSCG00000007949	SRL	ENSG00000185739	5.55416	7.25909	138.362	6.07e-32	1.34e-29
ENSSSCG00000002140	KLHL33	ENSG00000185271	4.56922	3.14209	138.287	6.31e-32	1.36e-29
ENSSSCG00000011076	OTUD1	ENSG00000165312	4.70904	6.14452	137.049	1.18e-31	2.5e-29
ENSSSCG00000010640	NRAP	ENSG00000197893	6.15744	7.91566	136.106	1.89e-31	3.96e-29
ENSSSCG00000040401	EEF1A2	ENSG00000101210	8.07309	9.86221	135.903	2.1e-31	4.32e-29
ENSSSCG00000033260	TNNI2	ENSG00000130598	8.88958	10.7735	135.279	2.87e-31	5.82e-29
ENSSSCG00000031903	TNNT3	ENSG00000130595	8.96562	10.9247	134.98	3.33e-31	6.66e-29
ENSSSCG00000017510	CACNB1	ENSG00000067191	4.62324	6.09212	134.367	4.54e-31	8.93e-29
ENSSSCG00000030395	ASB5	ENSG00000164122	5.4227	7.28497	132.775	1.01e-30	1.96e-28
ENSSSCG00000036132	CKM	ENSG00000104879	9.24666	11.672	132.042	1.47e-30	2.8e-28
ENSSSCG00000026945	LRRC2	ENSG00000163827	4.06481	3.7844	131.568	1.86e-30	3.5e-28
ENSSSCG00000017904	ENO3	ENSG00000108515	8.66214	10.7404	131.383	2.04e-30	3.78e-28
ENSSSCG00000003218	MYBPC2	ENSG00000086967	7.99238	10.0286	130.798	2.74e-30	5.01e-28
ENSSSCG00000007424	TNNC2	ENSG00000101470	8.82909	11.0733	130.656	2.94e-30	5.31e-28
ENSSSCG00000029219	SH3BGR	ENSG00000285815; ENSG00000185437	4.10063	4.81436	127.951	1.15e-29	2.04e-27
ENSSSCG00000000773	TUBA8	ENSG00000183785	4.16679	5.47517	126.916	1.94e-29	3.4e-27
ENSSSCG00000004728	CAPN3	ENSG00000092529	4.75629	6.67005	124.711	5.89e-29	1.02e-26
ENSSSCG00000025240	DDIT4L	ENSG00000145358	4.15217	5.56076	124.317	7.18e-29	1.23e-26
ENSSSCG00000014347	PROB1	ENSG00000228672	4.21388	3.16352	123.726	9.67e-29	1.63e-26
ENSSSCG00000010190	ACTA1	ENSG00000143632	9.76849	13.9481	123.492	1.09e-28	1.81e-26
ENSSSCG00000010304	MYOZ1	ENSG00000177791	6.7058	8.90673	123.22	1.25e-28	2.05e-26
ENSSSCG00000013022	PYGM	ENSG00000068976	8.31845	10.9142	122.5	1.79e-28	2.91e-26
ENSSSCG00000006867	LRRC39	ENSG00000122477	4.07145	3.31175	121.279	3.32e-28	5.32e-26
ENSSSCG00000017282	SCN4A	ENSG00000007314	3.90454	4.49863	120.051	6.16e-28	9.75e-26
ENSSSCG00000006391	ATP1A2	ENSG00000018625	4.34203	6.1628	120.003	6.32e-28	9.86e-26
ENSSSCG00000021129	PFKM	ENSG00000152556	6.13054	8.39806	119.982	6.38e-28	9.86e-26
ENSSSCG00000015796	PDLIM3	ENSG00000154553	6.20347	8.49559	119.353	8.76e-28	1.34e-25
ENSSSCG00000017717	UNC45B	ENSG00000141161	3.9288	5.19549	118.767	1.18e-27	1.78e-25
ENSSSCG00000034773	KCNJ12	ENSG00000184185; ENSG00000260458	4.13619	3.07603	117.307	2.46e-27	3.67e-25
ENSSSCG00000009844	HSPB8	ENSG00000152137	5.50078	7.8767	116.469	3.75e-27	5.53e-25
ENSSSCG00000036870	RTN2	ENSG00000125744	3.8064	4.87395	113.076	2.08e-26	3.03e-24
ENSSSCG00000013864	TMEM38A	ENSG00000072954	3.96572	5.67665	112.919	2.25e-26	3.24e-24
ENSSSCG00000013043	MACROD1	ENSG00000133315	4.11169	6.10862	110.891	6.25e-26	8.91e-24
ENSSSCG00000032522	-	ENSG00000072195	3.66122	4.10717	109.667	1.16e-25	1.63e-23
ENSSSCG00000008153	SLC9A2	ENSG00000115616	3.80262	3.34255	109.337	1.37e-25	1.91e-23
ENSSSCG00000001064	GMPR	ENSG00000137198	3.58946	4.21422	105.727	8.46e-25	1.17e-22
ENSSSCG00000027684	TRIM63	ENSG00000158022	3.71289	5.53314	103.669	2.39e-24	3.27e-22
ENSSSCG00000015120	USP2	ENSG00000036672	3.60146	4.96336	102.852	3.61e-24	4.88e-22
ENSSSCG00000010144	ACTN2	ENSG00000077522	5.27467	8.12368	102.467	4.39e-24	5.87e-22
ENSSSCG00000004497	PSTPIP2	ENSG00000152229	3.56239	4.86449	101.184	8.38e-24	1.11e-21
ENSSSCG00000001068	CAP2	ENSG00000112186	3.66635	5.55571	101.13	8.61e-24	1.13e-21
ENSSSCG00000036983	-	ENSG00000211893; ENSG00000211892; ENSG00000211896; ENSG00000211897	-3.54745	4.93134	100.754	1.04e-23	1.35e-21
ENSSSCG00000011582	CAND2	ENSG00000144712	3.54551	4.91618	100.286	1.32e-23	1.69e-21
ENSSSCG00000024018	SLC16A3	ENSG00000141526	3.86468	2.88354	99.7215	1.75e-23	2.23e-21
ENSSSCG00000012411	PHKA1	ENSG00000067177	4.44141	7.17331	99.6007	1.86e-23	2.35e-21
ENSSSCG00000028047	DTNA	ENSG00000134769	3.51859	4.82284	99.0697	2.44e-23	3.04e-21
ENSSSCG00000035223	-	ENSG00000182253	4.05113	6.68349	95.9172	1.2e-22	1.48e-20
ENSSSCG00000004366	BVES	ENSG00000112276	3.61842	3.06431	94.3761	2.61e-22	3.19e-20
ENSSSCG00000040184	LMO7	ENSG00000136153	3.39147	5.24462	92.3795	7.16e-22	8.68e-20
ENSSSCG00000037334	ADSSL1	ENSG00000185100	4.52795	7.63881	92.0449	8.47e-22	1.02e-19
ENSSSCG00000003156	HRC	ENSG00000130528	3.49855	5.69942	90.9473	1.48e-21	1.76e-19
ENSSSCG00000001487	KLHL31	ENSG00000124743	3.86153	6.68253	88.5556	4.94e-21	5.83e-19
ENSSSCG00000016578	FLNC	ENSG00000128591	6.11043	10.2418	87.1256	1.02e-20	1.19e-18
ENSSSCG00000018007	MYH3	ENSG00000109063	3.29649	3.31544	86.0185	1.78e-20	2.07e-18
ENSSSCG00000024481	LOC100624559	ENSG00000178104	4.44112	7.79858	85.2141	2.68e-20	3.07e-18
ENSSSCG00000024517	AKAP6	ENSG00000151320	3.17087	4.41001	84.5495	3.75e-20	4.26e-18
ENSSSCG00000037835	TRIM7	ENSG00000146054	3.61252	2.68652	84.4871	3.87e-20	4.36e-18
ENSSSCG00000014255	SLC12A2	ENSG00000064651	3.16982	4.60749	83.5425	6.24e-20	6.98e-18
ENSSSCG00000017101	ADCY2	ENSG00000078295	3.10651	3.93216	83.3846	6.75e-20	7.49e-18
ENSSSCG00000010212	ANK3	ENSG00000151150	3.11335	4.1848	82.7779	9.18e-20	1.01e-17
ENSSSCG00000006872	AGL	ENSG00000162688	4.4684	8.02525	80.9655	2.3e-19	2.5e-17
ENSSSCG00000016331	RAMP1	ENSG00000132329	3.30522	5.83694	80.3619	3.12e-19	3.37e-17
ENSSSCG00000006163	PKIA	ENSG00000171033	3.48533	6.37338	79.9631	3.81e-19	4.09e-17
ENSSSCG00000005627	AK1	ENSG00000106992	4.48176	8.09388	79.9317	3.88e-19	4.12e-17
ENSSSCG00000023267	SCN1B	ENSG00000105711	3.10106	4.93058	79.3429	5.22e-19	5.51e-17
ENSSSCG00000017186	RNF157	ENSG00000141576	3.01607	4.98708	75.4313	3.78e-18	3.96e-16
ENSSSCG00000005297	DNAJB5	ENSG00000137094	3.24777	6.02025	75.3237	4e-18	4.15e-16
ENSSSCG00000037153	FEM1A	ENSG00000141965	3.24409	6.02934	75.0549	4.58e-18	4.71e-16
ENSSSCG00000014838	PGM2L1	ENSG00000165434	2.98256	4.59015	75.0041	4.7e-18	4.8e-16
ENSSSCG00000006296	ATP1B1	ENSG00000143153	2.90584	3.79183	74.49	6.09e-18	6.18e-16
ENSSSCG00000027130	TNFRSF12A	ENSG00000006327	3.09248	5.63387	74.0463	7.63e-18	7.68e-16
ENSSSCG00000029545	GPRC5D	ENSG00000111291	-3.16313	2.89244	71.9966	2.16e-17	2.15e-15
ENSSSCG00000040849	-	ENSG00000211899	3.01161	3.20441	71.6343	2.59e-17	2.57e-15
ENSSSCG00000003644	FHL3	ENSG00000183386	3.21942	6.28223	70.6837	4.19e-17	4.12e-15
ENSSSCG00000001485	MLIP	ENSG00000146147	2.89221	5.13979	69.7746	6.65e-17	6.49e-15
ENSSSCG00000011500	KBTBD8	ENSG00000163376	2.80374	3.63877	69.2471	8.69e-17	8.41e-15
ENSSSCG00000035533	ANKRD39	ENSG00000213337	3.3497	6.74474	68.2794	1.42e-16	1.36e-14
ENSSSCG00000000298	PPP1R1A	ENSG00000135447	3.97131	7.97243	67.6016	2e-16	1.91e-14
ENSSSCG00000031868	XK	ENSG00000047597	3.27705	2.43313	67.507	2.1e-16	1.99e-14
ENSSSCG00000032674	TCEA3	ENSG00000204219	2.77673	4.1774	67.4714	2.14e-16	2.01e-14
ENSSSCG00000017885	SMTNL2	ENSG00000188176	2.85912	3.35943	67.4585	2.15e-16	2.01e-14
ENSSSCG00000013366	LDHA	ENSG00000134333	5.07533	10.2731	65.5835	5.57e-16	5.16e-14
ENSSSCG00000011765	USP13	ENSG00000058056	2.78049	5.08293	64.9528	7.67e-16	7.06e-14
ENSSSCG00000013400	-	ENSG00000133816	2.71385	4.45705	63.6823	1.46e-15	1.34e-13
ENSSSCG00000037530	-	-	2.90715	2.98419	63.5183	1.59e-15	1.44e-13
ENSSSCG00000039271	ST8SIA2	ENSG00000140557	3.30874	2.09653	63.2869	1.79e-15	1.61e-13
ENSSSCG00000039896	TMEM38B	ENSG00000095209	2.78662	3.26673	63.1731	1.89e-15	1.69e-13
ENSSSCG00000035340	LOC110255218	-	2.71061	4.58474	63.081	1.98e-15	1.76e-13
ENSSSCG00000016567	STRIP2	ENSG00000128578	3.05053	2.64538	62.7171	2.39e-15	2.11e-13
ENSSSCG00000009631	PEBP4	ENSG00000134020	2.70692	4.65913	62.5382	2.61e-15	2.29e-13
ENSSSCG00000015595	ATF3	ENSG00000162772	3.305	7.0562	62.0104	3.42e-15	2.98e-13
ENSSSCG00000011698	GYG1	ENSG00000163754	2.69008	4.81454	61.4331	4.58e-15	3.96e-13
ENSSSCG00000018080	ATP8	ENSG00000228253	-4.22223	8.86761	61.2195	5.11e-15	4.39e-13
ENSSSCG00000040773	TOB1	ENSG00000141232	2.94697	6.25684	60.5869	7.04e-15	6.01e-13
ENSSSCG00000020785	DES	ENSG00000175084	4.57086	9.70755	60.5393	7.21e-15	6.12e-13
ENSSSCG00000015402	CACNA2D1	ENSG00000153956	3.03639	6.55821	59.9794	9.59e-15	8.08e-13
ENSSSCG00000004570	TPM1	ENSG00000140416	5.13339	11.2436	59.7144	1.1e-14	9.18e-13
ENSSSCG00000002294	ARG2	ENSG00000081181	2.98992	2.57129	59.4217	1.27e-14	1.06e-12
ENSSSCG00000040053	LSMEM1	ENSG00000181016	2.96655	2.61827	59.2838	1.36e-14	1.13e-12
ENSSSCG00000037461	MLF1	ENSG00000178053	2.68469	3.2567	58.9813	1.59e-14	1.31e-12
ENSSSCG00000015410	PHTF2	ENSG00000006576	2.63117	4.94744	58.8143	1.73e-14	1.41e-12
ENSSSCG00000006137	WWP1	ENSG00000123124	2.74475	5.79485	57.927	2.72e-14	2.21e-12
ENSSSCG00000039425	BPGM	ENSG00000172331	2.55789	4.29674	57.5938	3.22e-14	2.6e-12
ENSSSCG00000005316	TPM2	ENSG00000198467	4.74468	10.4619	57.4097	3.54e-14	2.83e-12
ENSSSCG00000016929	PDE4D	ENSG00000113448	2.56521	4.52354	57.0999	4.14e-14	3.3e-12
ENSSSCG00000012133	ASB11	ENSG00000165192	2.92558	2.56427	56.9398	4.49e-14	3.56e-12
ENSSSCG00000007744	PHKG1	ENSG00000164776	2.56889	5.00972	56.1658	6.66e-14	5.24e-12
ENSSSCG00000005278	-	ENSG00000106772	3.12054	1.94626	56.0168	7.19e-14	5.62e-12
ENSSSCG00000036244	LOC110259216	ENSG00000283787	3.05938	2.1001	55.6265	8.76e-14	6.81e-12
ENSSSCG00000033590	LY6G6F; LY6G6D	ENSG00000204424	-2.85171	2.55816	55.3517	1.01e-13	7.78e-12
ENSSSCG00000036569	PTP4A3	ENSG00000184489	2.94354	6.70708	54.6696	1.43e-13	1.09e-11
ENSSSCG00000003812	PGM1	ENSG00000079739	4.27472	9.72844	54.1229	1.88e-13	1.44e-11
ENSSSCG00000015720	BIN1	ENSG00000136717	3.34597	7.71236	54.0963	1.91e-13	1.45e-11
ENSSSCG00000010300	MSS51	ENSG00000166343	2.49948	5.1309	53.2354	2.96e-13	2.23e-11
ENSSSCG00000033456	GPR157	ENSG00000180758	2.41843	3.72913	53.2024	3.01e-13	2.26e-11
ENSSSCG00000006703	PRKAB2	ENSG00000131791	2.59059	5.67186	53.1716	3.06e-13	2.28e-11
ENSSSCG00000009584	SEMA4D	ENSG00000187764	2.44705	4.29713	53.0123	3.31e-13	2.46e-11
ENSSSCG00000014362	HBEGF	ENSG00000113070	2.42289	4.12654	52.4147	4.49e-13	3.31e-11
ENSSSCG00000025190	COQ10A	ENSG00000135469	2.40228	3.9755	51.9819	5.6e-13	4.11e-11
ENSSSCG00000020717	FAM160A1	ENSG00000164142	2.60019	2.99385	51.9496	5.69e-13	4.15e-11
ENSSSCG00000007504	RBM38	ENSG00000132819	2.44781	5.01874	51.2928	7.96e-13	5.77e-11
ENSSSCG00000016722	UBE2D4	ENSG00000078967	2.4099	4.4038	51.1697	8.47e-13	6.11e-11
ENSSSCG00000010429	PRKG1	ENSG00000185532	2.36894	3.93999	50.7196	1.07e-12	7.64e-11
ENSSSCG00000039947	KCNJ2	ENSG00000123700	2.61488	2.81562	49.9768	1.56e-12	1.11e-10
ENSSSCG00000038824	FRRS1L	ENSG00000260230	-2.33078	3.85586	49.7704	1.73e-12	1.23e-10
ENSSSCG00000038508	SPTBN2	ENSG00000173898	-2.67607	2.57271	49.4108	2.08e-12	1.46e-10
ENSSSCG00000027762	TNFRSF11B	ENSG00000164761	2.8638	2.05525	49.0692	2.47e-12	1.73e-10
ENSSSCG00000013244	PACSIN3	ENSG00000165912	2.51279	5.89267	48.2742	3.71e-12	2.59e-10
ENSSSCG00000033323	UBE2D1	ENSG00000072401	2.31715	4.28164	47.8408	4.62e-12	3.21e-10
ENSSSCG00000004725	ZNF106	ENSG00000103994	3.57044	8.75779	47.052	6.91e-12	4.77e-10
ENSSSCG00000010464	PPP1R3C	ENSG00000119938	2.59936	6.39	46.9321	7.35e-12	5.04e-10
ENSSSCG00000016030	ZSWIM2	ENSG00000163012	2.47028	2.92562	46.7609	8.02e-12	5.48e-10
ENSSSCG00000011131	PRKCQ	ENSG00000065675	2.74371	2.18021	46.7388	8.11e-12	5.51e-10
ENSSSCG00000035101	KLF5	ENSG00000102554	2.27321	4.38623	45.8221	1.29e-11	8.75e-10
ENSSSCG00000011729	-	ENSG00000151967	2.30412	5.0151	45.7149	1.37e-11	9.2e-10
ENSSSCG00000005385	NR4A3	ENSG00000119508	2.26015	4.42671	45.196	1.78e-11	1.19e-09
ENSSSCG00000024476	CES3	ENSG00000172828	-2.63792	2.2018	44.3843	2.7e-11	1.8e-09
ENSSSCG00000035521	KLHL38	ENSG00000175946	2.64496	2.22791	44.1276	3.08e-11	2.04e-09
ENSSSCG00000008991	FRAS1	ENSG00000138759	2.19169	6.58472	43.8545	3.54e-11	2.32e-09
ENSSSCG00000015052	USP28	ENSG00000048028	2.57103	3.87345	43.8612	3.53e-11	2.32e-09
ENSSSCG00000037416	CLIC5	ENSG00000112782	2.3134	5.61712	43.3401	4.6e-11	3e-09
ENSSSCG00000002844	PHKB	ENSG00000102893	2.66319	6.9284	43.1476	5.08e-11	3.29e-09
ENSSSCG00000010974	CNTFR	ENSG00000122756	2.18983	4.24838	43.0306	5.39e-11	3.48e-09
ENSSSCG00000010267	LRRC20	ENSG00000172731	2.18774	3.5689	42.919	5.71e-11	3.66e-09
ENSSSCG00000032556	ALDOA	ENSG00000149925; ENSG00000285043	4.41274	12.4428	42.7359	6.27e-11	4e-09
ENSSSCG00000038007	HACD1	ENSG00000165996	2.17662	4.40073	42.1031	8.66e-11	5.51e-09
ENSSSCG00000030368	HSPA1L	ENSG00000204390	2.49257	2.47289	42.0089	9.09e-11	5.75e-09
ENSSSCG00000004281	KCNQ5	ENSG00000185760	2.36823	2.83112	41.7868	1.02e-10	6.41e-09
ENSSSCG00000003143	MAMSTR	ENSG00000176909	2.49631	2.42691	41.5435	1.15e-10	7.23e-09
ENSSSCG00000015211	PKNOX2	ENSG00000165495	2.12099	3.74372	41.4555	1.21e-10	7.52e-09
ENSSSCG00000040507	PDLIM7	ENSG00000196923	3.27788	8.64662	41.3498	1.27e-10	7.9e-09
ENSSSCG00000015872	GPD2	ENSG00000115159	2.17872	4.83601	41.1959	1.38e-10	8.51e-09
ENSSSCG00000037775	-	-	2.66441	7.15834	40.9781	1.54e-10	9.47e-09
ENSSSCG00000039252	TCN1	ENSG00000134827	-2.83856	0.732197	40.8464	1.65e-10	1.01e-08
ENSSSCG00000006719	HSD3B1	-	-2.29644	2.87614	40.3489	2.12e-10	1.29e-08
ENSSSCG00000039640	CDC34	ENSG00000099804	2.81561	7.67275	40.0951	2.42e-10	1.47e-08
ENSSSCG00000014861	MOGAT2	ENSG00000166391	2.09974	4.17968	39.979	2.57e-10	1.55e-08
ENSSSCG00000031905	KCNS3	ENSG00000170745	2.52019	2.15005	39.7359	2.91e-10	1.75e-08
ENSSSCG00000009148	LEF1	ENSG00000138795	-2.57453	1.88929	39.5391	3.22e-10	1.92e-08
ENSSSCG00000034070	ZNF592; ALPK3	ENSG00000136383	2.5248	6.92877	39.0345	4.16e-10	2.48e-08
ENSSSCG00000004607	PYGO1	ENSG00000171016	2.3288	2.69034	38.932	4.39e-10	2.6e-08
ENSSSCG00000021232	SYNC	ENSG00000162520	2.44614	2.24685	38.4299	5.68e-10	3.35e-08
ENSSSCG00000010199	RET	ENSG00000165731	2.42381	2.29729	38.235	6.27e-10	3.68e-08
ENSSSCG00000033574	CFAP54	ENSG00000188596	2.60974	1.56466	38.0531	6.88e-10	4.02e-08
ENSSSCG00000031271	STRADB	ENSG00000082146	2.21065	5.87406	37.9263	7.35e-10	4.27e-08
ENSSSCG00000000492	LYZ	ENSG00000090382	-2.16904	3.05494	37.8931	7.47e-10	4.33e-08
ENSSSCG00000000132	TEX33	ENSG00000185264	-2.65676	1.02183	37.848	7.65e-10	4.41e-08
ENSSSCG00000012164	CNKSR2	ENSG00000149970	2.52128	1.82028	37.3617	9.81e-10	5.63e-08
ENSSSCG00000000694	GAPDH	ENSG00000111640	4.24586	13.7929	37.3348	9.95e-10	5.69e-08
ENSSSCG00000017868	P2RX5	ENSG00000083454; ENSG00000257950	2.10766	5.46143	37.2615	1.03e-09	5.88e-08
ENSSSCG00000001852	IDH2	ENSG00000182054	2.22612	6.04338	37.222	1.05e-09	5.97e-08
ENSSSCG00000015949	SLC25A12	ENSG00000115840	2.01306	4.2842	36.4461	1.57e-09	8.85e-08
ENSSSCG00000038453	SYNPO	ENSG00000171992	2.31708	6.53824	36.4197	1.59e-09	8.94e-08
ENSSSCG00000036614	PGP	ENSG00000184207	2.04849	5.15254	36.298	1.69e-09	9.47e-08
ENSSSCG00000011848	TFRC	ENSG00000072274	2.01846	4.59919	35.9283	2.05e-09	1.14e-07
ENSSSCG00000001683	POLH	ENSG00000170734	2.02662	4.82404	35.7988	2.19e-09	1.21e-07
ENSSSCG00000017311	MAPT	ENSG00000186868	1.96018	3.97365	35.1109	3.11e-09	1.72e-07
ENSSSCG00000023118	BZW2	ENSG00000136261	2.02839	5.38009	35.0971	3.14e-09	1.72e-07
ENSSSCG00000029578	NFATC3	ENSG00000072736	1.99733	4.7308	34.9233	3.43e-09	1.88e-07
ENSSSCG00000015743	PTPN4	ENSG00000088179	1.99503	5.19474	34.4485	4.38e-09	2.39e-07
ENSSSCG00000026453	ACSM5	ENSG00000183549	1.95425	4.25084	34.3826	4.53e-09	2.46e-07
ENSSSCG00000017791	SSH2	ENSG00000141298	1.9573	4.40871	34.2171	4.93e-09	2.66e-07
ENSSSCG00000001930	PKM	ENSG00000067225	3.56857	10.7924	34.1868	5.01e-09	2.7e-07
ENSSSCG00000036789	LOC100626250	ENSG00000156885	2.09596	5.89411	34.0591	5.35e-09	2.87e-07
ENSSSCG00000029811	PLCL2	ENSG00000154822	1.96519	4.8302	33.6739	6.52e-09	3.48e-07
ENSSSCG00000010900	DENND1B	ENSG00000213047	1.90495	3.84732	33.4097	7.47e-09	3.97e-07
ENSSSCG00000012050	RCAN1	ENSG00000159200	2.08307	5.94021	33.3605	7.66e-09	4.05e-07
ENSSSCG00000033442	HCN2	ENSG00000099822	2.00777	3.14195	33.1853	8.38e-09	4.42e-07
ENSSSCG00000004399	SLC22A16	ENSG00000004809	2.43563	1.34728	33.0022	9.21e-09	4.84e-07
ENSSSCG00000004813	TTC23	ENSG00000103852	1.97581	5.44731	32.9031	9.69e-09	5.07e-07
ENSSSCG00000003766	DNAJB4	ENSG00000162616	2.09251	6.09126	32.7055	1.07e-08	5.59e-07
ENSSSCG00000027738	LRRFIP2	ENSG00000093167	1.90338	4.24932	32.6949	1.08e-08	5.6e-07
ENSSSCG00000012551	RNF128	ENSG00000133135	2.26933	2.16394	32.6556	1.1e-08	5.69e-07
ENSSSCG00000031981	SHISA4	ENSG00000198892	2.09309	6.11519	32.5743	1.15e-08	5.91e-07
ENSSSCG00000004065	TIAM2	ENSG00000146426	1.87049	3.71683	32.5057	1.19e-08	6.09e-07
ENSSSCG00000014176	-	ENSG00000174136	1.87283	3.74883	32.4978	1.19e-08	6.1e-07
ENSSSCG00000016164	IKZF2	ENSG00000030419	2.15535	2.54728	32.4113	1.25e-08	6.35e-07
ENSSSCG00000005249	FAM189A2	ENSG00000135063	2.04836	2.91702	32.333	1.3e-08	6.58e-07
ENSSSCG00000034386	ATP2A2	ENSG00000174437	2.25635	6.87251	31.9182	1.61e-08	8.12e-07
ENSSSCG00000022728	HOXC10	ENSG00000180818	1.87928	3.53	31.6327	1.86e-08	9.37e-07
ENSSSCG00000001801	BTBD1	ENSG00000064726	2.11405	6.3861	31.62	1.87e-08	9.39e-07
ENSSSCG00000011727	PTX3	ENSG00000163661	1.88947	3.44701	31.5454	1.95e-08	9.72e-07
ENSSSCG00000008721	ABLIM2	ENSG00000163995	1.87969	4.44153	31.5178	1.98e-08	9.82e-07
ENSSSCG00000033185	PPP2R3A	ENSG00000073711	1.91976	5.39655	31.3952	2.11e-08	1.04e-06
ENSSSCG00000036261	CROCC2	ENSG00000226321	1.87742	5.49617	31.2102	2.32e-08	1.14e-06
ENSSSCG00000032693	MAPK12	ENSG00000188130	1.93293	4.61771	31.2156	2.31e-08	1.14e-06
ENSSSCG00000009152	SGMS2	ENSG00000164023	1.97059	3.04472	31.1421	2.4e-08	1.17e-06
ENSSSCG00000011721	P2RY1	ENSG00000169860	1.86107	4.32255	31.1098	2.44e-08	1.19e-06
ENSSSCG00000032115	OSGIN1	ENSG00000140961	1.95319	3.10231	31.0063	2.57e-08	1.25e-06
ENSSSCG00000009197	GRID2	ENSG00000152208	-2.41902	0.828186	30.7177	2.98e-08	1.44e-06
ENSSSCG00000012276	SYN1	ENSG00000008056	2.27216	1.78868	30.6342	3.12e-08	1.5e-06
ENSSSCG00000007027	SLC20A2	ENSG00000168575	1.87623	3.38546	30.6238	3.13e-08	1.51e-06
ENSSSCG00000010290	MCU	ENSG00000156026	1.86661	4.92002	30.3558	3.6e-08	1.72e-06
ENSSSCG00000010468	CPEB3	ENSG00000107864	1.90211	3.12482	29.7447	4.93e-08	2.35e-06
ENSSSCG00000000795	ADAMTS20	ENSG00000173157	1.96922	2.85805	29.6469	5.18e-08	2.46e-06
ENSSSCG00000003561	ZDHHC18	ENSG00000204160	-1.82704	4.56931	29.5922	5.33e-08	2.52e-06
ENSSSCG00000040381	-	-	1.78567	3.96501	29.3661	5.99e-08	2.83e-06
ENSSSCG00000035810	-	ENSG00000172831	-2.30707	6.40136	29.2547	6.35e-08	2.97e-06
ENSSSCG00000006303	DCAF6	ENSG00000143164	2.03458	1.00623	29.2578	6.34e-08	2.97e-06
ENSSSCG00000031616	FOSB	ENSG00000125740	1.8302	5.23403	29.0482	7.06e-08	3.3e-06
ENSSSCG00000028172	FAM78A	ENSG00000126882	1.82312	4.84645	29.0074	7.21e-08	3.35e-06
ENSSSCG00000004138	HIVEP2	ENSG00000010818	1.83152	5.30271	29.0002	7.24e-08	3.35e-06
ENSSSCG00000025224	ACYP2	ENSG00000170634	1.8187	4.7606	28.9305	7.5e-08	3.46e-06
ENSSSCG00000008451	PPM1B	ENSG00000285542; ENSG00000138032	1.79418	4.3538	28.8844	7.68e-08	3.53e-06
ENSSSCG00000006281	METTL11B	ENSG00000203740	2.04175	2.48757	28.7828	8.1e-08	3.71e-06
ENSSSCG00000015027	HSPB2; C9H11orf1	ENSG00000170276; ENSG00000254445	1.81959	5.06746	28.7654	8.17e-08	3.73e-06
ENSSSCG00000038969	DMPK	ENSG00000268434	1.99119	6.26654	28.7262	8.34e-08	3.8e-06
ENSSSCG00000037823	ANKRD34A	ENSG00000272031	2.20273	1.733	28.6564	8.64e-08	3.92e-06
ENSSSCG00000038521	CHAC1	ENSG00000128965	-1.85588	3.17194	28.6243	8.79e-08	3.97e-06
ENSSSCG00000006218	PDE7A	ENSG00000205268	2.0466	2.43966	28.6039	8.88e-08	4e-06
ENSSSCG00000006635	SEMA6C	ENSG00000143434	1.88743	5.75321	28.414	9.8e-08	4.4e-06
ENSSSCG00000003875	TTC39A	ENSG00000085831	-1.75411	3.94154	28.3607	1.01e-07	4.5e-06
ENSSSCG00000008150	TMEM182	ENSG00000170417	1.77019	4.2787	28.2326	1.08e-07	4.8e-06
ENSSSCG00000003407	CASZ1	ENSG00000130940	1.80934	3.28735	27.8752	1.29e-07	5.75e-06
ENSSSCG00000040207	P2RY2	ENSG00000175591	2.10293	2.05496	27.6326	1.47e-07	6.5e-06
ENSSSCG00000015379	DNAH11	ENSG00000105877	2.24067	1.12108	27.6237	1.47e-07	6.5e-06
ENSSSCG00000035199	PTGES3L	ENSG00000267060	1.72888	3.84961	27.5252	1.55e-07	6.82e-06
ENSSSCG00000034993	NREP	ENSG00000134986	2.04249	6.73512	27.1652	1.87e-07	8.19e-06
ENSSSCG00000005713	PLPP7	ENSG00000160539	1.79885	5.48818	27.0951	1.94e-07	8.46e-06
ENSSSCG00000011363	PRKAR2A	ENSG00000114302	1.76568	5.12837	27.0425	1.99e-07	8.67e-06
ENSSSCG00000006179	STAU2	-	1.74951	4.63547	26.9788	2.06e-07	8.93e-06
ENSSSCG00000004419	SLC16A10; MFSD4B	ENSG00000173214	1.75123	4.6865	26.9582	2.08e-07	8.99e-06
ENSSSCG00000024809	CLCN4	ENSG00000073464	2.20246	1.24489	26.952	2.09e-07	8.99e-06
ENSSSCG00000031321	-	ENSG00000123358	2.13288	7.16774	26.7446	2.32e-07	9.98e-06
ENSSSCG00000010313	VCL	ENSG00000035403	1.92313	6.29285	26.6937	2.38e-07	1.02e-05
ENSSSCG00000009125	ANK2	ENSG00000145362	1.73913	4.84423	26.4088	2.76e-07	1.18e-05
ENSSSCG00000002258	KLHL25	ENSG00000183655	2.13864	1.52437	26.3799	2.8e-07	1.19e-05
ENSSSCG00000005089	SIX4	ENSG00000100625	1.82655	2.92478	25.9678	3.47e-07	1.47e-05
ENSSSCG00000023186	CA4	ENSG00000167434	-1.70715	4.63688	25.7596	3.87e-07	1.63e-05
ENSSSCG00000025560	PGLYRP2	ENSG00000161031	1.66242	3.77013	25.6801	4.03e-07	1.7e-05
ENSSSCG00000012440	PGK1	ENSG00000102144	2.39831	8.21799	25.6461	4.1e-07	1.72e-05
ENSSSCG00000034761	-	-	2.07821	1.69632	25.5046	4.41e-07	1.85e-05
ENSSSCG00000009111	SYNPO2	ENSG00000172403	2.13595	7.40378	25.4938	4.44e-07	1.85e-05
ENSSSCG00000036572	BCO1	ENSG00000135697	1.76838	3.05129	25.3706	4.73e-07	1.97e-05
ENSSSCG00000009192	PDLIM5	ENSG00000163110	1.94005	6.59924	25.3644	4.75e-07	1.97e-05
ENSSSCG00000001872	LINGO1	ENSG00000169783	1.66493	4.03273	25.283	4.95e-07	2.05e-05
ENSSSCG00000004238	HSF2	ENSG00000025156	1.65743	3.89749	25.2174	5.12e-07	2.11e-05
ENSSSCG00000030378	LIMK1	ENSG00000106683	1.6704	4.23694	25.1848	5.21e-07	2.14e-05
ENSSSCG00000005288	TLE4	ENSG00000106829	1.65401	4.16812	24.7704	6.46e-07	2.64e-05
ENSSSCG00000006160	STMN2	ENSG00000104435	-2.06249	8.29903	24.5774	7.14e-07	2.9e-05
ENSSSCG00000002383	FOS	ENSG00000170345	2.36981	1.36174	24.5789	7.13e-07	2.9e-05
ENSSSCG00000012584	CAPN6	ENSG00000077274	1.64733	4.21568	24.5231	7.34e-07	2.98e-05
ENSSSCG00000029760	CIPC	ENSG00000198894	1.67817	5.13185	24.3951	7.85e-07	3.17e-05
ENSSSCG00000011538	LMCD1	ENSG00000071282	1.78499	6.00767	24.2413	8.5e-07	3.42e-05
ENSSSCG00000032911	DUSP8	ENSG00000184545	1.80105	2.77347	24.1075	9.11e-07	3.66e-05
ENSSSCG00000024048	MMRN2	ENSG00000173269	-1.64636	4.55424	24.0394	9.44e-07	3.78e-05
ENSSSCG00000004576	RORA	ENSG00000069667	1.63206	4.24031	23.9941	9.66e-07	3.86e-05
ENSSSCG00000017254	MAP2K6	ENSG00000108984	1.92648	2.15749	23.907	1.01e-06	4.02e-05
ENSSSCG00000026686	PDZD9	ENSG00000155714	1.70458	3.13045	23.8996	1.01e-06	4.03e-05
ENSSSCG00000001065	ATXN1	ENSG00000124788	1.67765	3.25265	23.8002	1.07e-06	4.23e-05
ENSSSCG00000025729	IRS1	ENSG00000169047	1.6562	5.12914	23.7698	1.09e-06	4.28e-05
ENSSSCG00000004602	TEX9	ENSG00000151575	2.08968	1.01765	23.7309	1.11e-06	4.36e-05
ENSSSCG00000032691	ANKRD66	ENSG00000230062	-1.83879	2.47967	23.6599	1.15e-06	4.51e-05
ENSSSCG00000013360	TMEM86A	ENSG00000151117	-1.60483	3.59757	23.5512	1.22e-06	4.75e-05
ENSSSCG00000011046	ITGA8	ENSG00000077943	-1.65066	3.31105	23.4163	1.3e-06	5.08e-05
ENSSSCG00000040056	NUDT4	ENSG00000177144; ENSG00000173598	1.9111	6.80681	23.4117	1.31e-06	5.08e-05
ENSSSCG00000006793	LOC100621421	-	-1.63132	4.71974	23.393	1.32e-06	5.11e-05
ENSSSCG00000039926	LOC110257935	ENSG00000101825	1.69405	3.05913	23.331	1.36e-06	5.27e-05
ENSSSCG00000008446	SIX2	ENSG00000170577	1.87149	2.28564	23.2929	1.39e-06	5.36e-05
ENSSSCG00000007899	LOC102157603	ENSG00000188897	-2.03682	0.986678	23.2142	1.45e-06	5.56e-05
ENSSSCG00000038281	MAP3K7CL	ENSG00000156265	2.02052	1.40051	23.1312	1.51e-06	5.79e-05
ENSSSCG00000033526	BAG2	ENSG00000112208	1.783	2.63748	22.7876	1.81e-06	6.9e-05
ENSSSCG00000039249	PPP1R2	ENSG00000184203; ENSG00000231989	1.77774	6.30057	22.7735	1.82e-06	6.93e-05
ENSSSCG00000035213	ZBTB18	ENSG00000179456	1.60856	4.6339	22.7643	1.83e-06	6.95e-05
ENSSSCG00000027667	EML1	ENSG00000066629	1.61699	5.10376	22.6491	1.94e-06	7.36e-05
ENSSSCG00000039009	-	ENSG00000106772	2.01853	1.10545	22.6027	1.99e-06	7.51e-05
ENSSSCG00000038646	ENAH	ENSG00000154380	1.76597	6.34822	22.2786	2.36e-06	8.87e-05
ENSSSCG00000000191	KMT2D	ENSG00000167548	1.55866	3.93384	22.2653	2.37e-06	8.9e-05
ENSSSCG00000007264	CDK5RAP1; SNTA1	ENSG00000101391	1.68134	5.84201	22.1682	2.5e-06	9.34e-05
ENSSSCG00000031954	SLC39A10	ENSG00000196950	1.56785	4.25372	22.13	2.55e-06	9.5e-05
ENSSSCG00000026554	PRXL2B	ENSG00000157870	1.59336	3.3976	22.0855	2.61e-06	9.69e-05
ENSSSCG00000028905	TNIK	ENSG00000154310	1.55122	3.93204	22.0339	2.68e-06	9.93e-05
ENSSSCG00000032498	IDH3A	ENSG00000166411	1.56084	4.35635	21.7919	3.04e-06	0.000112329
ENSSSCG00000011257	ACVR2B	ENSG00000114739	1.94896	1.46432	21.6934	3.2e-06	0.000117912
ENSSSCG00000015105	SLC37A4	ENSG00000137700	1.59841	5.40114	21.6851	3.21e-06	0.000118089
ENSSSCG00000037811	RNF34	ENSG00000170633	1.55526	4.31353	21.6702	3.24e-06	0.000118673
ENSSSCG00000034191	SOX6	ENSG00000110693	1.56756	4.80624	21.3769	3.77e-06	0.000137879
ENSSSCG00000008803	ATP8A1	ENSG00000124406	1.6701	2.86904	21.3717	3.78e-06	0.000137879
ENSSSCG00000014387	-	ENSG00000131504	1.55856	4.68748	21.2776	3.97e-06	0.000144414
ENSSSCG00000039862	TRIB3	ENSG00000101255	-1.55872	4.75561	21.2463	4.04e-06	0.000146382
ENSSSCG00000015810	HTRA4	ENSG00000169495	-1.63348	2.97141	21.1633	4.22e-06	0.000152437
ENSSSCG00000011917	NAA50	ENSG00000121579	1.72298	6.38383	21.0667	4.44e-06	0.000159867
ENSSSCG00000027016	C6H19orf47	ENSG00000160392	1.52358	4.10565	21.0158	4.56e-06	0.000163718
ENSSSCG00000001835	ABHD2	ENSG00000140526	1.5259	4.26925	20.9166	4.8e-06	0.000171947
ENSSSCG00000003857	ZYG11B	ENSG00000162378	1.63545	5.85496	20.9088	4.82e-06	0.000172167
ENSSSCG00000033291	PIP4K2B	ENSG00000276293	1.51555	4.03264	20.8965	4.85e-06	0.0001728
ENSSSCG00000001500	-	-	1.91648	1.23492	20.7946	5.11e-06	0.000181742
ENSSSCG00000014893	NARS2	ENSG00000137513	1.683	2.71542	20.763	5.2e-06	0.000184269
ENSSSCG00000033482	-	-	1.89879	1.52248	20.6776	5.43e-06	0.000192145
ENSSSCG00000032877	MEGF10	ENSG00000145794	1.75065	2.36395	20.6696	5.46e-06	0.000192426
ENSSSCG00000015045	NCAM1	ENSG00000149294	1.51577	1.6458	20.6183	5.61e-06	0.000196095
ENSSSCG00000024453	RAF1	ENSG00000132155	1.612	4.26347	20.6179	5.61e-06	0.000196095
ENSSSCG00000038036	-	ENSG00000175764	1.87426	5.76894	20.6214	5.6e-06	0.000196095
ENSSSCG00000001804	HOMER2	ENSG00000103942	1.52845	4.5381	20.6078	5.64e-06	0.000196604
ENSSSCG00000026996	ABCC4	ENSG00000125257	1.59113	3.09212	20.5829	5.71e-06	0.000198641
ENSSSCG00000018023	COX10	ENSG00000006695	1.65038	2.80897	20.5303	5.87e-06	0.000203622
ENSSSCG00000012546	NRK	ENSG00000123572	1.87027	1.56605	20.4193	6.22e-06	0.000215208
ENSSSCG00000009123	CAMK2D	-	1.54955	5.40269	20.3422	6.48e-06	0.00022346
ENSSSCG00000039339	LOC100737336	-	-1.87239	1.2982	20.1731	7.07e-06	0.000243466
ENSSSCG00000034163	PLN	ENSG00000198523	1.52004	3.39862	20.07	7.47e-06	0.000255796
ENSSSCG00000031744	-	-	1.7015	2.47011	20.0685	7.47e-06	0.000255796
ENSSSCG00000009942	DAO	ENSG00000110887	-1.88153	1.02721	19.9417	7.98e-06	0.000272608
ENSSSCG00000032849	MLPH	ENSG00000115648	-1.7379	7.36858	19.9102	8.12e-06	0.000274969
ENSSSCG00000021638	NEU3	ENSG00000162139	1.67938	2.57135	19.9116	8.11e-06	0.000274969
ENSSSCG00000015790	SLC25A4	ENSG00000151729	1.87782	2.17091	19.9195	8.08e-06	0.000274969
ENSSSCG00000008832	LRRC66	ENSG00000188993	1.52647	3.29239	19.8568	8.35e-06	0.000282024
ENSSSCG00000000633	YBX3	ENSG00000060138	2.53668	10.2731	19.8083	8.56e-06	0.000288516
ENSSSCG00000036239	GJA8	ENSG00000121634	1.97972	0.369123	19.8001	8.6e-06	0.000289003
ENSSSCG00000036208	SHMT1	ENSG00000176974	-1.48466	4.33967	19.7533	8.81e-06	0.00029541
ENSSSCG00000036064	CALHM6	ENSG00000188820	-1.8723	0.960154	19.6714	9.2e-06	0.00030755
ENSSSCG00000014047	FGFR4	ENSG00000160867	1.82517	1.65182	19.6127	9.48e-06	0.000316322
ENSSSCG00000001825	SLC41A3	ENSG00000114544	1.46957	4.05944	19.5551	9.77e-06	0.000325163
ENSSSCG00000036669	-	-	-1.53506	3.13601	19.5201	9.95e-06	0.000330329
ENSSSCG00000040728	EYA1	ENSG00000104313	1.87084	1.13761	19.453	1.03e-05	0.00034128
ENSSSCG00000021606	FLVCR2	ENSG00000119686	-1.48367	4.652	19.3379	1.1e-05	0.00036155
ENSSSCG00000009338	FRY	ENSG00000073910	1.54149	5.65161	19.2201	1.16e-05	0.000383585
ENSSSCG00000024351	MET	ENSG00000105976	1.4781	3.42033	19.1195	1.23e-05	0.00040332
ENSSSCG00000004479	FILIP1	ENSG00000118407	1.55409	5.7787	19.0867	1.25e-05	0.000409275
ENSSSCG00000029430	IPO13	ENSG00000117408	1.582	5.99811	19.0086	1.3e-05	0.000425304
ENSSSCG00000017783	-	ENSG00000196535	1.65431	6.48566	18.9473	1.34e-05	0.000438077
ENSSSCG00000009364	FREM2	ENSG00000150893	1.76348	1.84092	18.9254	1.36e-05	0.000442025
ENSSSCG00000015462	TPK1	ENSG00000196511	1.63571	2.58335	18.9159	1.37e-05	0.00044312
ENSSSCG00000006352	MPZ	ENSG00000158887	1.48329	5.31836	18.8956	1.38e-05	0.00044676
ENSSSCG00000009937	ACACB	ENSG00000076555	1.4346	5.92638	18.8283	1.43e-05	0.000459691
ENSSSCG00000007336	NNAT	ENSG00000053438	1.5634	3.82652	18.8331	1.43e-05	0.000459691
ENSSSCG00000002873	GPI	ENSG00000105220	2.27597	9.27168	18.8269	1.43e-05	0.000459691
ENSSSCG00000038420	PERP	ENSG00000112378	-1.55014	2.99078	18.7611	1.48e-05	0.000474186
ENSSSCG00000012591	AMOT	ENSG00000126016	1.53945	5.77003	18.7583	1.48e-05	0.000474186
ENSSSCG00000003154	GYS1	ENSG00000104812	1.76768	7.1364	18.5577	1.65e-05	0.000525491
ENSSSCG00000015582	PTPN14	ENSG00000152104	1.60397	2.63284	18.4891	1.71e-05	0.000543408
ENSSSCG00000020701	TTC9	ENSG00000133985	1.51149	3.08236	18.4637	1.73e-05	0.000549354
ENSSSCG00000017251	SOX9	ENSG00000125398	1.80754	1.31871	18.4496	1.74e-05	0.000552101
ENSSSCG00000029331	PALLD	ENSG00000129116	1.46321	5.11418	18.4371	1.76e-05	0.000554381
ENSSSCG00000024814	PFKFB1	ENSG00000158571	1.48249	5.44704	18.4184	1.77e-05	0.000558494
ENSSSCG00000006578	S100A4	ENSG00000196154	-1.40975	3.76603	18.3503	1.84e-05	0.00057741
ENSSSCG00000006542	KCNN3	ENSG00000143603	1.70931	2.01927	18.2601	1.93e-05	0.000603934
ENSSSCG00000017268	PRKCA	ENSG00000154229	1.43988	4.58399	18.186	2e-05	0.000625132
ENSSSCG00000040860	NMRK2	ENSG00000077009	1.51637	5.76639	18.1852	2e-05	0.000625132
ENSSSCG00000024518	SIGLEC14	ENSG00000254415	-1.71748	1.81569	18.1749	2.02e-05	0.000626522
ENSSSCG00000039111	-	-	1.40481	3.81132	18.1684	2.02e-05	0.000626522
ENSSSCG00000017024	CCNG1	ENSG00000113328	1.90932	7.83579	18.1673	2.02e-05	0.000626522
ENSSSCG00000031855	LOC110258135	ENSG00000048740	-1.39856	3.69884	18.1394	2.05e-05	0.000632966
ENSSSCG00000025447	MID1IP1	ENSG00000165175	1.53424	5.91492	18.1388	2.05e-05	0.000632966
ENSSSCG00000008981	FAM47E; STBD1	ENSG00000189157; ENSG00000272414	1.73568	1.7485	18.1108	2.08e-05	0.000640803
ENSSSCG00000006745	CASQ2	ENSG00000118729	1.67106	2.16541	18.0488	2.15e-05	0.000660461
ENSSSCG00000026731	CEP85	ENSG00000130695	1.41258	4.11153	17.9736	2.24e-05	0.000685454
ENSSSCG00000028322	BTG2	ENSG00000159388	2.03552	8.38408	17.9319	2.29e-05	0.000698971
ENSSSCG00000017086	SLC36A2	ENSG00000186335	1.44284	5.21694	17.9012	2.33e-05	0.000708686
ENSSSCG00000032474	CXCL10	ENSG00000169245	-1.43637	4.89827	17.8829	2.35e-05	0.000713833
ENSSSCG00000039644	TRPM5	ENSG00000070985	-1.50914	2.93574	17.8631	2.37e-05	0.00071961
ENSSSCG00000015940	UBR3	ENSG00000144357	1.5871	6.38066	17.8344	2.41e-05	0.000728854
ENSSSCG00000011195	GALNT15	ENSG00000131386	-1.48158	5.61412	17.8139	2.44e-05	0.000735054
ENSSSCG00000027935	FHOD3	ENSG00000134775	1.47641	3.1147	17.7746	2.49e-05	0.000748624
ENSSSCG00000027992	MST1R	ENSG00000164078	1.38484	3.68635	17.7101	2.57e-05	0.000772654
ENSSSCG00000037865	SOX18	ENSG00000203883	-1.4101	4.45665	17.6146	2.7e-05	0.000810558
ENSSSCG00000030260	PFN2	ENSG00000070087	1.40601	4.3632	17.5632	2.78e-05	0.000830845
ENSSSCG00000040464	LEP	ENSG00000174697	-1.56617	6.3459	17.4836	2.9e-05	0.000864378
ENSSSCG00000014860	MAP6	ENSG00000171533	1.39289	3.56023	17.4678	2.92e-05	0.000869614
ENSSSCG00000006328	RXRG	ENSG00000143171	1.39277	4.20842	17.3724	3.07e-05	0.000912282
ENSSSCG00000005446	EPB41L4B	ENSG00000095203	-1.56281	2.56135	17.3553	3.1e-05	0.000918417
ENSSSCG00000017878	UBE2G1	ENSG00000132388	1.51769	6.03024	17.3474	3.11e-05	0.000920138
ENSSSCG00000036049	PEG10	ENSG00000242265	1.38316	4.04502	17.2517	3.27e-05	0.000965477
ENSSSCG00000017672	MED13	ENSG00000108510	1.41389	5.02533	17.2112	3.34e-05	0.000982777
ENSSSCG00000016448	KCNH2	ENSG00000055118	1.6969	1.723	17.2093	3.35e-05	0.000982777
ENSSSCG00000022256	DEPP1	ENSG00000165507	-1.53791	6.24531	17.1477	3.46e-05	0.00101288
ENSSSCG00000021038	NRIP1	ENSG00000180530	1.42324	5.37937	17.1417	3.47e-05	0.00101381
ENSSSCG00000030668	C7H6orf125	ENSG00000137288	1.39649	4.5553	17.0868	3.57e-05	0.0010412
ENSSSCG00000004392	AMD1	ENSG00000123505	1.4345	5.48525	17.0756	3.59e-05	0.00104499
ENSSSCG00000004624	MAPK6	ENSG00000069956	1.41246	5.27365	17.0683	3.61e-05	0.0010467
ENSSSCG00000036975	PSRC1	ENSG00000134222	-1.37236	4.07144	17.0592	3.62e-05	0.00104938
ENSSSCG00000016685	WIPF3	ENSG00000122574	1.39175	4.48358	17.0352	3.67e-05	0.00106033
ENSSSCG00000024161	-	-	1.55097	2.49624	16.8491	4.05e-05	0.00116693
ENSSSCG00000037499	NEDD4	ENSG00000069869	1.39993	5.05662	16.8401	4.07e-05	0.0011699
ENSSSCG00000031456	ARL5B	ENSG00000165997	1.37767	4.36619	16.8167	4.12e-05	0.00118183
ENSSSCG00000016018	FRZB	ENSG00000162998	1.38123	4.46421	16.7943	4.17e-05	0.00119319
ENSSSCG00000038991	S100A13	ENSG00000189171	-1.39632	5.1209	16.7659	4.23e-05	0.00120849
ENSSSCG00000026232	FAM184B	ENSG00000047662	1.73211	1.21892	16.7415	4.28e-05	0.00122148
ENSSSCG00000000810	AMIGO2	ENSG00000139211	-1.3674	4.26578	16.7323	4.3e-05	0.00122474
ENSSSCG00000005229	VLDLR	ENSG00000147852	1.53916	6.39393	16.7075	4.36e-05	0.00123811
ENSSSCG00000005699	HMCN2	ENSG00000148357	1.4098	5.41554	16.6896	4.4e-05	0.00124711
ENSSSCG00000036139	RRM2B	ENSG00000048392	1.68803	1.60726	16.6855	4.41e-05	0.00124711
ENSSSCG00000028892	SH3D21	ENSG00000214193	-1.53018	2.55457	16.6435	4.51e-05	0.00127225
ENSSSCG00000004629	LYSMD2	ENSG00000140280	1.71312	1.33131	16.6113	4.59e-05	0.00129123
ENSSSCG00000011918	USF3	ENSG00000176542	1.35793	4.08397	16.5999	4.62e-05	0.00129623
ENSSSCG00000040125	-	ENSG00000140939	1.37097	3.49526	16.5381	4.77e-05	0.00133622
ENSSSCG00000003079	LOC100525346	ENSG00000073008	1.35663	4.1319	16.4853	4.9e-05	0.00137104
ENSSSCG00000016982	BOD1	ENSG00000228075; ENSG00000145919	1.41787	5.5763	16.3864	5.17e-05	0.00144136
ENSSSCG00000007644	LOC110255267	-	-1.70214	0.973481	16.346	5.28e-05	0.00146921
ENSSSCG00000001808	CPEB1	ENSG00000260836; ENSG00000214575	-1.33186	3.68024	16.3351	5.31e-05	0.00147457
ENSSSCG00000033196	MYORG	ENSG00000164976	1.36455	4.54405	16.3008	5.4e-05	0.00149829
ENSSSCG00000005487	COL27A1	ENSG00000196739	1.34072	4.14472	16.1629	5.81e-05	0.00160795
ENSSSCG00000010603	NEURL1	ENSG00000107954	1.57784	6.75749	16.0882	6.05e-05	0.00166907
ENSSSCG00000028052	OBSL1	ENSG00000124006	1.36067	4.71362	16.0392	6.2e-05	0.00170919
ENSSSCG00000022783	DCUN1D1	ENSG00000043093	1.36539	6.00157	16.028	6.24e-05	0.00171206
ENSSSCG00000024125	KPNA3	ENSG00000102753	1.45687	4.9121	16.0303	6.23e-05	0.00171206
ENSSSCG00000036363	PDE4C	ENSG00000105650; ENSG00000285188	1.32926	3.89811	15.9867	6.38e-05	0.0017461
ENSSSCG00000031661	C5H12orf75	ENSG00000235162	-1.44339	2.85977	15.9755	6.42e-05	0.00175278
ENSSSCG00000007557	MICALL2	ENSG00000164877	1.37694	7.40732	15.9436	6.53e-05	0.00177514
ENSSSCG00000038465	VAPA	ENSG00000101558	1.68802	3.24217	15.9467	6.52e-05	0.00177514
ENSSSCG00000016868	-	ENSG00000177721	1.39526	3.10213	15.8545	6.84e-05	0.00185678
ENSSSCG00000022895	CRYBG3	ENSG00000080200	1.36117	5.18922	15.8371	6.9e-05	0.00187002
ENSSSCG00000033375	LRRC14B	ENSG00000185028	1.64004	1.67262	15.821	6.96e-05	0.00188208
ENSSSCG00000007927	PPL	ENSG00000118898	1.49442	6.36597	15.8099	7e-05	0.00188923
ENSSSCG00000005638	LCN2	ENSG00000148346	-1.46029	6.11623	15.7822	7.11e-05	0.00191308
ENSSSCG00000014179	FAM174A	ENSG00000174132	1.3662	3.2748	15.6967	7.44e-05	0.00199736
ENSSSCG00000039706	LOC100156062	ENSG00000100342; ENSG00000128284; ENSG00000128335; ENSG00000100336	-1.6146	1.63155	15.6026	7.81e-05	0.00209491
ENSSSCG00000016330	LRRFIP1	ENSG00000124831	1.41932	5.8873	15.523	8.15e-05	0.00218055
ENSSSCG00000039556	KCNQ1	ENSG00000053918	-1.30776	3.94924	15.5168	8.18e-05	0.00218325
ENSSSCG00000033586	DBNDD2	ENSG00000244274	1.34639	5.06693	15.5097	8.21e-05	0.00218695
ENSSSCG00000006099	ESRP1	ENSG00000104413	-1.63112	1.40129	15.4759	8.36e-05	0.00222176
ENSSSCG00000011599	GRIP2	ENSG00000144596	1.63739	1.5314	15.4588	8.43e-05	0.0022374
ENSSSCG00000015565	C9H1orf21	ENSG00000116667	1.41072	5.85782	15.4111	8.65e-05	0.00228998
ENSSSCG00000038939	-	-	-1.68637	0.731156	15.4026	8.69e-05	0.00229553
ENSSSCG00000029633	USP24	ENSG00000162402	1.40495	5.81789	15.3919	8.74e-05	0.00230394
ENSSSCG00000000893	AMDHD1	ENSG00000139344	1.5502	2.05402	15.2947	9.2e-05	0.00242062
ENSSSCG00000035554	LHFPL3	ENSG00000187416	-1.55481	1.97909	15.2571	9.38e-05	0.00246426
ENSSSCG00000017298	TANC2	ENSG00000170921	1.4996	2.35104	15.1691	9.83e-05	0.00257663
ENSSSCG00000036438	GPX3	ENSG00000211445	-1.45034	6.27512	15.1092	0.000101465	0.00265426
ENSSSCG00000008713	KIAA0232	ENSG00000170871	1.29133	3.87368	15.0948	0.000102244	0.00266925
ENSSSCG00000033137	-	-	-1.74745	1.86943	15.0833	0.000102869	0.00267481
ENSSSCG00000040885	LOC110261493	ENSG00000255552	-1.55588	-0.0072286	15.0856	0.000102746	0.00267481
ENSSSCG00000006069	RGS22	ENSG00000132554	-1.64112	0.921064	15.0442	0.000105024	0.00272537
ENSSSCG00000009966	MN1	ENSG00000169184	1.51841	2.20925	15.0365	0.000105451	0.00273098
ENSSSCG00000039364	-	-	1.66516	0.669657	14.9914	0.000108005	0.00279156
ENSSSCG00000010947	FBP2	ENSG00000130957	1.45903	6.39982	14.9436	0.000110775	0.00285357
ENSSSCG00000031142	NMNAT3	ENSG00000163864	1.6092	1.53037	14.9424	0.000110844	0.00285357
ENSSSCG00000007437	SLC12A5	ENSG00000124140	1.48564	2.34287	14.913	0.000112585	0.00289265
ENSSSCG00000023178	BATF2	ENSG00000168062	-1.43587	2.63789	14.8826	0.000114414	0.00293019
ENSSSCG00000023591	ADGRF2	ENSG00000164393	1.28926	4.15445	14.8812	0.000114498	0.00293019
ENSSSCG00000022945	UCHL1	ENSG00000154277	-1.32602	3.33965	14.8622	0.000115656	0.00295401
ENSSSCG00000003138	HSD17B14	ENSG00000087076	-1.31495	4.91599	14.8578	0.000115927	0.0029551
ENSSSCG00000038405	STMN3	ENSG00000197457	-1.60772	1.09431	14.7264	0.000124295	0.00316221
ENSSSCG00000033392	SCML4	ENSG00000146285	1.26848	3.74511	14.7068	0.000125594	0.00318901
ENSSSCG00000039355	-	-	1.55665	1.82857	14.6787	0.000127478	0.00323051
ENSSSCG00000013919	HOMER3	ENSG00000051128; ENSG00000268193	1.27583	3.63489	14.6619	0.000128622	0.00325317
ENSSSCG00000003527	EPHB2	ENSG00000133216	1.39124	2.81572	14.5769	0.000134557	0.00339356
ENSSSCG00000035121	RHBG	ENSG00000132677	1.56467	1.63518	14.5749	0.000134696	0.00339356
ENSSSCG00000013072	FADS2	ENSG00000134824	1.30183	4.81742	14.5656	0.000135362	0.00340373
ENSSSCG00000023873	AZIN1	ENSG00000155096	1.35559	3.01773	14.5186	0.00013878	0.00348293
ENSSSCG00000011747	CLDN11	ENSG00000285218; ENSG00000013297	-1.32338	3.15911	14.4629	0.000142949	0.00358062
ENSSSCG00000037559	ACOT11	ENSG00000162390	1.44893	2.48535	14.4395	0.000144735	0.00361837
ENSSSCG00000039609	ANKRD33B	ENSG00000164236	1.29552	5.01252	14.3359	0.000152924	0.00381574
ENSSSCG00000033417	-	ENSG00000211892; ENSG00000211896; ENSG00000211893; ENSG00000211897	1.45312	2.37062	14.321	0.000154138	0.00383866
ENSSSCG00000003401	KIF1B	ENSG00000054523	1.61421	7.5048	14.2713	0.00015826	0.00393375
ENSSSCG00000006737	IGSF3	ENSG00000143061	1.46565	2.2686	14.1454	0.000169208	0.00419784
ENSSSCG00000016956	MAST4	ENSG00000069020	1.34158	5.75971	14.1216	0.000171364	0.00424323
ENSSSCG00000015650	MAPKAPK2	ENSG00000162889	1.30984	5.48716	14.1152	0.000171952	0.00424968
ENSSSCG00000010301	PPP3CB	-	1.36419	5.95801	14.0978	0.000173544	0.00428086
ENSSSCG00000035062	-	ENSG00000131504	1.25344	4.00622	14.0821	0.000174999	0.00430857
ENSSSCG00000010840	RGS7	ENSG00000182901	1.49879	2.03179	14.0434	0.000178636	0.00438978
ENSSSCG00000001807	AP3B2	ENSG00000103723	-1.61154	0.562966	13.975	0.000185259	0.00454391
ENSSSCG00000020864	VDR	ENSG00000111424	-1.4465	2.30811	13.9678	0.000185966	0.00455266
ENSSSCG00000015356	AGMO	ENSG00000187546	1.55854	1.30637	13.9321	0.000189535	0.00463129
ENSSSCG00000000811	-	ENSG00000179715	-1.23403	3.71121	13.9006	0.000192738	0.0047007
ENSSSCG00000035493	SACS	ENSG00000151835	1.27796	5.24539	13.8531	0.000197666	0.00481186
ENSSSCG00000034592	-	ENSG00000163961	-1.51482	1.69779	13.8337	0.000199726	0.00485289
ENSSSCG00000036115	PPP3R1	ENSG00000273398; ENSG00000221823	1.31921	5.68598	13.8123	0.000202007	0.00489913
ENSSSCG00000000647	OLR1	ENSG00000173391	-1.40331	2.51514	13.7975	0.000203611	0.00492882
ENSSSCG00000028530	TMEM52	ENSG00000178821	1.29809	5.51218	13.7862	0.000204839	0.00494201
ENSSSCG00000006089	PTDSS1	ENSG00000156471	1.33715	5.85556	13.7854	0.000204917	0.00494201
ENSSSCG00000011360	CELSR3	ENSG00000008300	-1.59778	0.594867	13.7764	0.000205909	0.00495672
ENSSSCG00000031592	ZNF462	ENSG00000148143	1.26793	4.87788	13.7393	0.000210013	0.00504615
ENSSSCG00000011022	SVIL	ENSG00000197321	1.46889	6.80368	13.7306	0.000210993	0.00506033
ENSSSCG00000029160	-	ENSG00000204389; ENSG00000204388	1.98156	9.55254	13.7198	0.000212204	0.00507997
ENSSSCG00000031875	ZNF469	ENSG00000225614	1.4255	2.33246	13.684	0.000216287	0.00516818
ENSSSCG00000008769	LOC100520753	ENSG00000129226	-1.38519	2.58597	13.6288	0.000222737	0.00531252
ENSSSCG00000008629	ROCK2	ENSG00000134318	1.26829	5.2411	13.624	0.000223318	0.0053166
ENSSSCG00000033688	ZDHHC22	ENSG00000177108	1.66857	-0.0175634	13.6038	0.000225722	0.005364
ENSSSCG00000039421	SPTSSA	ENSG00000165389	1.25886	3.39525	13.5614	0.000230888	0.00547673
ENSSSCG00000036379	-	-	-1.23668	4.27551	13.5455	0.000232844	0.00551304
ENSSSCG00000014190	FBXL17	ENSG00000145743	1.38529	2.58844	13.5013	0.000238401	0.00563434
ENSSSCG00000007728	-	ENSG00000185274	1.2926	3.08865	13.476	0.000241634	0.00570037
ENSSSCG00000013615	ECSIT	ENSG00000130159	1.25728	4.94458	13.4722	0.000242118	0.00570142
ENSSSCG00000039658	FAM107B	ENSG00000065809	-1.23314	4.31083	13.4116	0.000250077	0.00587817
ENSSSCG00000015960	MAP3K20	ENSG00000091436	1.41683	6.5939	13.4053	0.000250909	0.00588705
ENSSSCG00000001873	CSPG4	ENSG00000173546	1.34047	6.05237	13.3601	0.000257031	0.00601982
ENSSSCG00000015355	DGKB	ENSG00000136267	-1.24335	4.66386	13.3522	0.000258123	0.00602365
ENSSSCG00000028420	EIF4E	ENSG00000151247	1.24563	3.41154	13.3523	0.000258105	0.00602365
ENSSSCG00000039880	LOC100520308	-	-1.5073	1.56838	13.3276	0.000261535	0.0060923
ENSSSCG00000011453	ITIH4	ENSG00000055955	1.71517	8.19935	13.3197	0.000262627	0.00610678
ENSSSCG00000003773	AK5	ENSG00000154027	-1.2935	3.02663	13.2715	0.000269476	0.00625483
ENSSSCG00000028148	DMD	ENSG00000198947	1.3439	6.12107	13.2456	0.000273222	0.00633046
ENSSSCG00000015332	PON1	ENSG00000005421	1.26858	3.16852	13.2273	0.000275899	0.00638109
ENSSSCG00000036850	-	-	-1.57812	1.37893	13.1902	0.000281423	0.00648572
ENSSSCG00000034035	TMEM69	ENSG00000159596	-1.51643	0.470532	13.1917	0.000281192	0.00648572
ENSSSCG00000013457	DOT1L	ENSG00000104885	1.24907	5.30162	13.1791	0.000283087	0.00651251
ENSSSCG00000033352	FAM163A	ENSG00000143340	-1.55821	0.714203	13.172	0.000284158	0.00652558
ENSSSCG00000027091	OAZ3	ENSG00000143450	-1.45921	1.84836	13.1683	0.000284724	0.00652702
ENSSSCG00000009638	RHOBTB2	ENSG00000008853	1.21153	3.9029	13.1637	0.000285421	0.00653147
ENSSSCG00000032626	LOC110260073	ENSG00000178397	1.212	3.95337	13.1264	0.000291165	0.00665116
ENSSSCG00000001906	CYP1A1	ENSG00000140465	1.36427	2.55863	13.1038	0.00029469	0.00671985
ENSSSCG00000002893	CD22	ENSG00000012124	-1.42006	2.13841	13.0567	0.000302208	0.00687922
ENSSSCG00000004807	SCG5	ENSG00000166922	-1.55038	0.694374	13.0388	0.000305109	0.00693309
ENSSSCG00000001004	SLC22A23	ENSG00000137266	1.35522	2.63973	13.0083	0.000310106	0.0070343
ENSSSCG00000012371	AR	ENSG00000169083	1.29494	2.94791	12.9653	0.000317314	0.00718526
ENSSSCG00000003768	NEXN	ENSG00000162614	1.53385	7.46432	12.9581	0.000318532	0.00720026
ENSSSCG00000004332	BACH2	ENSG00000112182	1.5025	1.48855	12.9116	0.00032655	0.00736867
ENSSSCG00000037890	ZNF853	ENSG00000236609	1.29785	2.91127	12.8931	0.000329787	0.00742881
ENSSSCG00000006413	FCER1A	ENSG00000179639	-1.37642	2.37385	12.8594	0.000335794	0.00755101
ENSSSCG00000025795	CSF3R	ENSG00000119535	-1.32099	2.73469	12.7915	0.000348195	0.00781631
ENSSSCG00000006711	LOC102159652	ENSG00000186086; ENSG00000273136; ENSG00000270629; ENSG00000196427; ENSG00000263956; ENSG00000269713; ENSG00000266338; ENSG00000271383; ENSG00000142794; ENSG00000271254; ENSG00000271425; ENSG00000219481; ENSG00000268043	-1.56915	0.27318	12.7547	0.000355117	0.00795794
ENSSSCG00000001661	SRF	ENSG00000112658	1.22965	5.31148	12.7449	0.000356973	0.00798574
ENSSSCG00000001025	SNRNP48; DSP	ENSG00000096696	-1.28229	5.81377	12.7312	0.000359614	0.00803097
ENSSSCG00000034506	MS4A2	ENSG00000149534	-1.23734	5.43308	12.6642	0.000372729	0.00830956
ENSSSCG00000038475	LOC100157017	-	1.23541	3.23637	12.589	0.000388033	0.00863591
ENSSSCG00000027017	NR1D2	ENSG00000174738	1.21946	5.20914	12.5537	0.000395419	0.00878522
ENSSSCG00000016676	INMT	ENSG00000254959; ENSG00000241644	-1.38757	2.18947	12.5405	0.00039823	0.00883253
ENSSSCG00000038610	INHBB	ENSG00000163083	-1.20486	3.42185	12.4642	0.000414825	0.00916884
ENSSSCG00000001493	PRIM2	ENSG00000146143	-1.20318	3.42444	12.4661	0.000414403	0.00916884
ENSSSCG00000026146	GALNT5	ENSG00000136542	1.44003	1.72697	12.4611	0.000415513	0.00916884
ENSSSCG00000009825	PPTC7	ENSG00000196850	1.2062	4.71487	12.435	0.000421355	0.00928197
ENSSSCG00000010400	MSMB	ENSG00000263639	-1.18012	2.75425	12.4069	0.000427759	0.00939115
ENSSSCG00000012967	FOSL1	ENSG00000175592	1.30137	4.05128	12.4071	0.000427711	0.00939115
ENSSSCG00000010325	KCNMA1	ENSG00000156113	1.39765	2.11462	12.3985	0.000429689	0.0094176
ENSSSCG00000004022	RPS6KA2	ENSG00000071242	1.19427	4.46346	12.3768	0.000434711	0.00951159
ENSSSCG00000004603	RFX7	ENSG00000181827	1.18564	4.25275	12.3537	0.000440124	0.00961382
ENSSSCG00000009523	GGACT	ENSG00000134864	-1.29321	2.75019	12.3119	0.000450072	0.00980173
ENSSSCG00000032340	CDR2	ENSG00000140743	-1.17005	3.85655	12.3112	0.000450237	0.00980173
ENSSSCG00000029198	CUL5	ENSG00000166266	1.20428	5.103	12.2496	0.000465351	0.0101138
ENSSSCG00000016859	C7	ENSG00000112936	-1.27177	2.85099	12.2326	0.000469623	0.0101892
ENSSSCG00000001963	EGLN3	ENSG00000129521	1.40483	1.98558	12.2295	0.000470392	0.0101892
ENSSSCG00000006717	PHGDH	ENSG00000092621	1.19562	4.72403	12.2229	0.00047206	0.0102083
ENSSSCG00000013399	TEAD1	ENSG00000187079	1.28525	6.06202	12.1946	0.000479268	0.0103469
ENSSSCG00000016062	NABP1	ENSG00000173559	-1.24846	5.74813	12.1672	0.000486361	0.0104826
ENSSSCG00000032231	RNF223	ENSG00000131591	-1.16139	3.77735	12.1626	0.000487582	0.0104864
ENSSSCG00000014336	EGR1	ENSG00000120738	1.52263	7.63807	12.1604	0.000488155	0.0104864
ENSSSCG00000011397	SLC38A3	ENSG00000188338	1.34085	0.373046	12.1504	0.000490784	0.0105081
ENSSSCG00000003986	LOC100513741	-	1.52944	2.433	12.1504	0.000490774	0.0105081
ENSSSCG00000039854	TMEM56	ENSG00000152078; ENSG00000271092	1.20405	3.30618	12.1047	0.000502946	0.0107508
ENSSSCG00000009889	ALDH2	ENSG00000111275	1.31066	6.33228	12.0912	0.000506602	0.0108111
ENSSSCG00000014618	LOC110255361	-	-1.16797	3.57076	12.0637	0.000514124	0.0109536
ENSSSCG00000006919	LOC100155195	-	-1.16569	4.162	12.0161	0.000527438	0.0112178
ENSSSCG00000039713	ANKRD9	ENSG00000156381	1.4164	1.78205	12.0132	0.00052825	0.0112178
ENSSSCG00000040162	NUPR1	ENSG00000176046	-1.75889	8.93383	12.0027	0.000531242	0.0112628
ENSSSCG00000015617	G0S2	ENSG00000123689	1.29992	2.61057	11.9916	0.000534409	0.0113115
ENSSSCG00000010055	GGT5	ENSG00000099998	-1.16436	4.29799	11.8908	0.000564127	0.0119015
ENSSSCG00000040989	GPRC5C	ENSG00000170412	1.15387	2.24738	11.8878	0.000565033	0.0119015
ENSSSCG00000005356	DCAF10	ENSG00000122741	1.34993	3.65959	11.8887	0.00056475	0.0119015
ENSSSCG00000035114	CLDN12	ENSG00000157224	1.16271	3.55549	11.8677	0.000571161	0.012011
ENSSSCG00000009662	STMN4	ENSG00000015592	-1.34896	2.17858	11.8423	0.000578992	0.012156
ENSSSCG00000023085	STAC	ENSG00000144681	1.35293	2.1942	11.7752	0.000600252	0.012582
ENSSSCG00000026116	FHOD1	ENSG00000135723	1.27688	6.17786	11.77	0.000601927	0.0125968
ENSSSCG00000009580	S1PR3	ENSG00000213694	-1.20025	3.1543	11.7051	0.000623294	0.0130229
ENSSSCG00000005271	CARNMT1	ENSG00000156017	1.15643	3.55005	11.6966	0.000626129	0.0130611
ENSSSCG00000017673	INTS2	ENSG00000108506	1.21151	3.07315	11.6935	0.000627196	0.0130624
ENSSSCG00000024015	FADS1	ENSG00000149485	1.14999	4.11119	11.6873	0.000629298	0.0130852
ENSSSCG00000011367	ARIH2	ENSG00000177479	1.29167	1.66089	11.6583	0.000639173	0.013248
ENSSSCG00000010814	ESRRG	ENSG00000196482	1.39912	6.36365	11.6594	0.000638804	0.013248
ENSSSCG00000023298	SRXN1	ENSG00000271303	1.17482	3.33484	11.5937	0.000661769	0.0136945
ENSSSCG00000001959	CFL2	ENSG00000165410	1.30298	6.475	11.5878	0.000663859	0.0137159
ENSSSCG00000015268	FMO1	ENSG00000010932	-1.58496	8.12165	11.5667	0.000671449	0.0138467
ENSSSCG00000010483	PLCE1	ENSG00000138193	1.19168	3.18511	11.5642	0.000672327	0.0138467
ENSSSCG00000015541	IER5	ENSG00000162783	1.16021	4.56938	11.5397	0.000681272	0.0140087
ENSSSCG00000039358	SUSD5	ENSG00000173705	-1.35931	1.93181	11.4958	0.000697549	0.0143207
ENSSSCG00000004634	AP4E1	ENSG00000081014	1.23737	2.85554	11.4705	0.000707097	0.0144938
ENSSSCG00000017792	CORO6	ENSG00000167549	1.16501	4.93509	11.4504	0.000714791	0.0146284
ENSSSCG00000030354	MAP3K2	ENSG00000169967	1.35403	2.02988	11.4345	0.000720942	0.0147311
ENSSSCG00000036136	BHLHE40	ENSG00000134107	1.22222	5.86621	11.384	0.000740811	0.0151132
ENSSSCG00000020837	CEACAM1	ENSG00000007129; ENSG00000105352	1.14841	4.52648	11.3641	0.00074879	0.015252
ENSSSCG00000000660	A2M	ENSG00000175899	-1.13746	4.23373	11.3594	0.000750664	0.0152663
ENSSSCG00000007358	EMILIN3	ENSG00000183798	1.40085	1.52395	11.3329	0.000761466	0.0154617
ENSSSCG00000023710	REEP1	ENSG00000068615	1.12583	3.74876	11.3239	0.000765148	0.0154885
ENSSSCG00000015873	ACVR1C	ENSG00000123612	1.1301	4.0313	11.3239	0.000765174	0.0154885
ENSSSCG00000034107	RNF223	ENSG00000237330	-1.38685	1.57058	11.3185	0.000767367	0.0155087
ENSSSCG00000003278	LOC100511639	-	-1.41954	1.0983	11.3124	0.000769916	0.015536
ENSSSCG00000016340	ASB1	ENSG00000065802	1.14949	4.58551	11.3087	0.000771448	0.0155428
ENSSSCG00000009489	-	ENSG00000183098	1.15333	4.86415	11.2577	0.000792933	0.0159509
ENSSSCG00000026478	PADI2	ENSG00000117115	-1.14105	3.46855	11.2493	0.000796551	0.0159988
ENSSSCG00000015619	CAMK1G	ENSG00000008118	-1.43352	1.27121	11.2221	0.00080829	0.016175
ENSSSCG00000027857	DMXL1	ENSG00000172869	1.14076	0.709578	11.2203	0.000809064	0.016175
ENSSSCG00000030643	SELENOI	ENSG00000138018	1.40551	4.46944	11.2248	0.000807116	0.016175
ENSSSCG00000012275	ARAF	ENSG00000078061	1.18403	5.57733	11.2083	0.000814305	0.0162548
ENSSSCG00000015247	ZBTB44	ENSG00000196323	1.18239	5.56665	11.1953	0.000820036	0.016344
ENSSSCG00000012163	RPS6KA3	ENSG00000177189	1.20545	2.37429	11.167	0.000832662	0.0165448
ENSSSCG00000038439	PRX	ENSG00000105227	1.28976	5.80808	11.1679	0.000832235	0.0165448
ENSSSCG00000017278	TEX2	ENSG00000136478	1.14868	4.84145	11.143	0.000843497	0.0167345
ENSSSCG00000011317	FYCO1	ENSG00000163820	1.3081	6.67172	11.1264	0.000851069	0.016859
ENSSSCG00000003272	LOC100525227	-	-1.44263	0.534766	11.1203	0.000853875	0.0168662
ENSSSCG00000037420	TMEM170B	ENSG00000205269	1.41089	1.19906	11.12	0.000854034	0.0168662
ENSSSCG00000035825	UBE2QL1	ENSG00000215218	1.17762	3.11664	11.1133	0.000857088	0.0169008
ENSSSCG00000038443	ZNF639	ENSG00000121864	1.11482	3.78406	11.0871	0.000869311	0.0171158
ENSSSCG00000012746	VMA21	ENSG00000160131	1.20119	5.81336	11.0717	0.000876568	0.0172325
ENSSSCG00000034754	PLEKHS1	ENSG00000148735	-1.40454	0.959033	11.0399	0.000891725	0.017504
ENSSSCG00000020870	DBF4	ENSG00000006634	-1.12083	3.55511	11.0038	0.000909252	0.0177996
ENSSSCG00000002285	GPHN	ENSG00000171723	1.12859	4.4118	11.0032	0.00090953	0.0177996
ENSSSCG00000021598	EVA1C	ENSG00000166979	-1.24579	2.62352	10.9784	0.000921816	0.0180129
ENSSSCG00000000753	WNK1	ENSG00000060237	1.23464	6.17395	10.9715	0.000925218	0.0180522
ENSSSCG00000025791	MON1A	ENSG00000164077	1.11417	3.96929	10.9646	0.00092868	0.0180925
ENSSSCG00000037141	-	ENSG00000211890; ENSG00000211895	-1.12214	3.49829	10.9554	0.00093331	0.0181553
ENSSSCG00000008468	PKDCC	ENSG00000162878	1.14171	5.0549	10.9526	0.000934699	0.0181553
ENSSSCG00000000896	NTN4	ENSG00000074527	1.1054	3.69587	10.9492	0.000936456	0.0181622
ENSSSCG00000007770	ORAI3	ENSG00000175938	-1.14553	5.34109	10.943	0.000939575	0.0181955
ENSSSCG00000007505	CTCFL	ENSG00000124092	1.25656	2.51309	10.9379	0.000942144	0.0182181
ENSSSCG00000011769	FXR1	ENSG00000114416	1.34863	7.03811	10.879	0.000972599	0.018779
ENSSSCG00000002464	PRIMA1	ENSG00000175785	-1.10191	3.80705	10.8594	0.000982952	0.0189507
ENSSSCG00000034398	C4H8orf37	ENSG00000156172	-1.13936	5.31762	10.8518	0.000987004	0.0190006
ENSSSCG00000011726	VEPH1	ENSG00000197415	-1.40911	4.03331	10.8332	0.000996978	0.0191277
ENSSSCG00000035537	RUNX1	ENSG00000159216	1.1102	0.704982	10.8345	0.000996263	0.0191277
ENSSSCG00000009793	CLIP1	ENSG00000130779	1.27235	6.54386	10.8312	0.00099803	0.0191277
ENSSSCG00000025901	LCLAT1	ENSG00000172954	1.10643	3.93395	10.8251	0.00100133	0.0191627
ENSSSCG00000005719	RAPGEF1	ENSG00000107263	1.16151	5.5473	10.819	0.00100462	0.0191973
ENSSSCG00000007789	SRCAP	ENSG00000282034; ENSG00000080603	1.10128	3.64816	10.7788	0.00102671	0.0195906
ENSSSCG00000022197	HS6ST1	ENSG00000136720	1.13709	5.32965	10.7725	0.00103021	0.0196284
ENSSSCG00000011121	CELF2	ENSG00000048740	1.15087	5.47079	10.7651	0.00103434	0.0196782
ENSSSCG00000004644	HDC	ENSG00000140287	-1.40155	0.714819	10.7503	0.00104264	0.0198072
ENSSSCG00000033918	CD300A	-	-1.17938	2.94603	10.687	0.00107891	0.0204661
ENSSSCG00000039677	CHRNA4	ENSG00000101204	-1.12223	3.37682	10.6708	0.00108838	0.0206156
ENSSSCG00000021911	NDRG4	ENSG00000103034	-1.09485	3.90407	10.662	0.00109357	0.0206838
ENSSSCG00000014827	PLEKHB1	ENSG00000021300	1.36505	1.36004	10.659	0.00109537	0.0206876
ENSSSCG00000003512	EIF4G3	ENSG00000075151	1.27109	6.61778	10.613	0.00112298	0.0211784
ENSSSCG00000009786	HIP1R	ENSG00000130787	-1.0883	3.03223	10.5987	0.00113168	0.0212806
ENSSSCG00000026457	-	ENSG00000185274	1.16235	3.67087	10.6004	0.00113063	0.0212806
ENSSSCG00000016443	TMEM176A	ENSG00000002933	-1.30251	1.96978	10.5887	0.00113782	0.0213527
ENSSSCG00000039763	CMBL	ENSG00000164237	1.12364	4.97853	10.5871	0.00113881	0.0213527
ENSSSCG00000039815	LOC100517809	-	-1.11027	3.44704	10.5713	0.00114857	0.0215045
ENSSSCG00000028506	YIPF1	ENSG00000058799	-1.11883	4.51085	10.5526	0.00116028	0.0216613
ENSSSCG00000015559	NCF2	ENSG00000116701	-1.10877	4.85064	10.5544	0.00115913	0.0216613
ENSSSCG00000037066	GADD45A	ENSG00000116717	-1.16114	0.848765	10.543	0.00116629	0.021693
ENSSSCG00000000135	KCTD17	ENSG00000100379	1.22308	5.68399	10.5419	0.00116699	0.021693
ENSSSCG00000034767	LAMA1	ENSG00000101680	1.38765	2.61149	10.5464	0.00116412	0.021693
ENSSSCG00000038287	RDH13	ENSG00000160439	1.11375	3.40751	10.5282	0.00117567	0.0218231
ENSSSCG00000033683	-	-	-1.09583	4.17008	10.5215	0.00117994	0.021871
ENSSSCG00000030110	-	ENSG00000196535	1.40518	0.67086	10.5127	0.0011856	0.0219445
ENSSSCG00000010686	BAG3	ENSG00000151929	1.3607	7.28042	10.5028	0.00119195	0.0220308
ENSSSCG00000015249	ADAMTS8	-	1.3614	1.44304	10.4828	0.00120488	0.022238
ENSSSCG00000006933	CLCA1	ENSG00000016490	-1.43801	3.2114	10.461	0.00121921	0.0224387
ENSSSCG00000028204	TREH	ENSG00000118094	-1.12985	0.156579	10.4631	0.00121784	0.0224387
ENSSSCG00000009186	METAP1	ENSG00000164024	1.08704	3.85522	10.4565	0.00122215	0.022461
ENSSSCG00000005459	ECPAS	ENSG00000136813	1.3258	7.06303	10.4366	0.00123542	0.0226727
ENSSSCG00000036224	-	ENSG00000211592	1.10783	4.65167	10.4334	0.00123757	0.0226801
ENSSSCG00000031751	LOC110261675	-	-1.36632	0.989706	10.4251	0.00124313	0.0227499
ENSSSCG00000028113	CAPZA2	ENSG00000198898	1.22045	6.32512	10.4117	0.0012522	0.0228835
ENSSSCG00000005021	SAV1	ENSG00000151748	1.09935	3.51073	10.4078	0.00125487	0.0229
ENSSSCG00000035544	NUSAP1	ENSG00000137804	1.10695	3.4228	10.361	0.00128707	0.0234547
ENSSSCG00000022331	FGF13	-	1.15729	3.00502	10.3427	0.00129986	0.0236545
ENSSSCG00000011298	CDCP1	ENSG00000163814	-1.35211	1.23795	10.3334	0.00130646	0.0237413
ENSSSCG00000002828	LPCAT2	ENSG00000087253	-1.08909	3.53097	10.3077	0.00132474	0.0240398
ENSSSCG00000007873	ABCC6	ENSG00000091262	1.36052	0.947612	10.3008	0.00132971	0.0240964
ENSSSCG00000012941	SLC29A2	ENSG00000174669	1.24293	2.39194	10.2878	0.00133914	0.0242334
ENSSSCG00000013101	MS4A4A	ENSG00000214787; ENSG00000110079	-1.11212	3.30713	10.2819	0.00134343	0.0242771
ENSSSCG00000013301	ELF5	ENSG00000135374	-1.35194	1.03909	10.2713	0.00135115	0.0243828
ENSSSCG00000040735	DDAH1	ENSG00000153904	-1.10188	4.72782	10.259	0.00136017	0.0245113
ENSSSCG00000025996	MTUS2	ENSG00000132938	1.4154	0.432923	10.2334	0.00137921	0.02482
ENSSSCG00000023296	CENPE	ENSG00000138778	-1.16223	2.8969	10.2232	0.00138683	0.0249226
ENSSSCG00000007462	KCNB1	ENSG00000158445	1.15204	2.98477	10.2117	0.00139551	0.0250439
ENSSSCG00000002474	PPP4R4	ENSG00000119698	1.28917	1.86647	10.1626	0.00143321	0.0256849
ENSSSCG00000026164	LOC100624094	ENSG00000120669; ENSG00000250709	1.39682	0.404471	10.1575	0.00143717	0.0257203
ENSSSCG00000032203	EPPK1	ENSG00000261150	-1.37047	0.695435	10.145	0.00144692	0.0258593
ENSSSCG00000033894	LAMA2	ENSG00000196569	1.11654	5.44134	10.1403	0.00145065	0.0258902
ENSSSCG00000006338	DDR2	ENSG00000162733	1.07387	4.05833	10.1146	0.00147096	0.0262166
ENSSSCG00000000656	CLEC2B	ENSG00000110852	-1.26726	2.07253	10.1024	0.00148076	0.0263551
ENSSSCG00000035392	IGFBP2	ENSG00000115457	-1.08361	4.44602	10.0862	0.00149384	0.0265514
ENSSSCG00000001455	SLA-DRB1	-	-1.13263	5.65368	10.0645	0.00151151	0.0268287
ENSSSCG00000000554	FGFR1OP2	ENSG00000111790	1.0825	3.50578	10.0555	0.00151898	0.0269245
ENSSSCG00000008041	PKD1	ENSG00000008710	1.19087	6.23619	10.0467	0.00152623	0.0270161
ENSSSCG00000006890	ABCA4	ENSG00000198691	-1.23314	2.28579	10.0321	0.00153837	0.027194
ENSSSCG00000011521	PDZRN3	ENSG00000121440	1.09315	4.76546	10.0294	0.00154058	0.0271959
ENSSSCG00000009645	ADAMDEC1	ENSG00000134028	1.20532	2.50869	10.015	0.00155274	0.0273734
ENSSSCG00000012644	TENM1	ENSG00000009694	1.34339	1.00162	10.0099	0.00155705	0.0274121
ENSSSCG00000008965	BTC	ENSG00000174808	1.0923	4.86127	10.0043	0.00156175	0.0274575
ENSSSCG00000011125	GATA3	ENSG00000107485	-1.0624	3.86554	9.99326	0.00157115	0.0275854
ENSSSCG00000030345	INPP5J	ENSG00000185133	-1.38059	0.526185	9.97673	0.00158531	0.0277965
ENSSSCG00000000959	LARGE1	ENSG00000133424	1.08621	4.66743	9.96226	0.00159782	0.027978
ENSSSCG00000012889	CHKA	ENSG00000110721	-1.07085	4.28086	9.9416	0.00161585	0.0282389
ENSSSCG00000032531	SMG1	ENSG00000157106	1.09977	5.37723	9.94021	0.00161707	0.0282389
ENSSSCG00000025652	CDH1	ENSG00000039068	-1.12953	4.80558	9.90116	0.00165174	0.028767
ENSSSCG00000009157	TET2	ENSG00000168769	1.08687	3.03255	9.90235	0.00165068	0.028767
ENSSSCG00000012663	ENOX2	ENSG00000165675	1.16884	2.76855	9.89418	0.00165802	0.0288376
ENSSSCG00000008842	KIT	ENSG00000157404	1.08544	4.81943	9.88932	0.00166241	0.0288751
ENSSSCG00000036062	RNF122	ENSG00000133874	1.20771	2.4815	9.87743	0.00167318	0.0290235
ENSSSCG00000012792	RENBP	ENSG00000102032	-1.13874	5.83908	9.84631	0.00170173	0.0294792
ENSSSCG00000037701	GPR182	ENSG00000166856	-1.35922	0.580885	9.84102	0.00170663	0.0295247
ENSSSCG00000021557	SULT1A3	-	-1.23875	6.70827	9.83495	0.00171227	0.0295829
ENSSSCG00000021217	FKBP3	ENSG00000100442	1.08795	5.19987	9.82792	0.00171883	0.0296566
ENSSSCG00000015937	KLHL23	ENSG00000213160	1.13706	2.94688	9.8006	0.00174455	0.0300605
ENSSSCG00000024300	TMEM254	ENSG00000133678	-1.08177	5.00215	9.78177	0.0017625	0.0303295
ENSSSCG00000032692	SPIN3	ENSG00000204271	-1.16186	2.73279	9.77821	0.00176592	0.0303481
ENSSSCG00000036223	ACKR1	ENSG00000213088	-1.16846	6.17181	9.76621	0.00177749	0.0304733
ENSSSCG00000036008	TACR1	ENSG00000115353	1.25921	1.93225	9.76578	0.0017779	0.0304733
ENSSSCG00000006107	PDP1	ENSG00000164951	1.06177	4.24143	9.74658	0.00179657	0.0307526
ENSSSCG00000012548	PWWP3B	ENSG00000157502	1.08964	3.26393	9.73443	0.00180848	0.0309157
ENSSSCG00000024001	PLXNA1	ENSG00000114554	1.08078	5.12362	9.71703	0.00182568	0.0311687
ENSSSCG00000017063	SGCD	ENSG00000170624	1.09391	5.45034	9.68522	0.00185757	0.0316714
ENSSSCG00000038500	TRIB1	ENSG00000173334	1.13235	5.86767	9.66661	0.00187647	0.0319517
ENSSSCG00000033943	LOC106506844	-	-1.05824	4.34149	9.65901	0.00188426	0.0320422
ENSSSCG00000011194	ANKRD28	ENSG00000206560	1.06609	4.55846	9.64359	0.00190013	0.0322699
ENSSSCG00000038693	RAB19	ENSG00000146955	-1.26115	1.79017	9.60886	0.00193641	0.0328418
ENSSSCG00000003393	TMEM201	ENSG00000188807	1.08956	3.22302	9.60422	0.00194131	0.0328418
ENSSSCG00000014149	MEF2C	ENSG00000081189	1.19618	6.50078	9.60413	0.0019414	0.0328418
ENSSSCG00000004144	HECA	ENSG00000112406	1.04539	3.91834	9.59466	0.00195144	0.0329687
ENSSSCG00000034720	IQCK	ENSG00000174628	1.24391	2.07624	9.58087	0.00196615	0.0331739
ENSSSCG00000009693	-	ENSG00000171044	-1.26173	1.76456	9.56359	0.00198475	0.0334443
ENSSSCG00000032925	-	ENSG00000188846	-1.37695	0.139018	9.5591	0.00198961	0.0334827
ENSSSCG00000003788	PTGER3	ENSG00000050628	-1.04663	4.12193	9.55425	0.00199487	0.0335084
ENSSSCG00000029515	PON3	ENSG00000105852	1.1716	6.32305	9.55293	0.0019963	0.0335084
ENSSSCG00000039699	LOC102159152	ENSG00000204687	1.33112	0.693037	9.54642	0.0020034	0.0335841
ENSSSCG00000039798	SLC11A1	ENSG00000018280	-1.05868	3.44944	9.54199	0.00200824	0.0336217
ENSSSCG00000012955	KLC2	ENSG00000174996	1.05062	4.22206	9.5357	0.00201513	0.0336938
ENSSSCG00000037322	-	ENSG00000242950	-1.18011	2.50233	9.52633	0.00202545	0.0338082
ENSSSCG00000006559	JTB	ENSG00000143543; ENSG00000285779	1.04825	4.15609	9.52475	0.00202719	0.0338082
ENSSSCG00000024162	IMPA2	ENSG00000141401	1.04554	3.59537	9.5089	0.00204478	0.0340577
ENSSSCG00000005905	SLC39A4	ENSG00000147804	-1.29836	1.13794	9.49683	0.00205827	0.0342194
ENSSSCG00000011014	BAMBI	ENSG00000095739	-1.11028	7.02807	9.49126	0.00206453	0.0342194
ENSSSCG00000000024	PARVB	ENSG00000188677	1.05268	2.97865	9.49081	0.00206503	0.0342194
ENSSSCG00000007507	PCK1	ENSG00000124253	1.26257	4.36821	9.49301	0.00206257	0.0342194
ENSSSCG00000011297	ABHD5	ENSG00000011198	-1.12966	5.94556	9.48293	0.00207392	0.0343228
ENSSSCG00000039476	LOC102159510	ENSG00000169084	-1.19364	2.34915	9.47632	0.00208141	0.034403
ENSSSCG00000002374	DLST	ENSG00000119689	1.05548	4.51075	9.46681	0.00209223	0.0345377
ENSSSCG00000006857	COL11A1	ENSG00000060718	1.03748	3.92552	9.4563	0.00210425	0.0346921
ENSSSCG00000037998	LOC100737265	ENSG00000116030	-1.29933	1.0594	9.44681	0.00211517	0.0348278
ENSSSCG00000023162	CDH3	ENSG00000062038	-1.28509	1.39454	9.43907	0.00212411	0.0349307
ENSSSCG00000006141	CA3	ENSG00000164879	1.78421	10.6617	9.43147	0.00213294	0.0350315
ENSSSCG00000032684	BOK	ENSG00000176720	-1.08566	5.52103	9.41835	0.00214825	0.0352383
ENSSSCG00000004172	SLC2A12	ENSG00000146411	1.0685	3.3097	9.40798	0.00216043	0.0353935
ENSSSCG00000008226	POLR1A	ENSG00000068654	1.0342	3.85871	9.40532	0.00216357	0.0353977
ENSSSCG00000037046	TUBB4B	ENSG00000188229	1.19655	6.58907	9.40313	0.00216615	0.0353977
ENSSSCG00000005039	STYX	ENSG00000198252	1.03377	3.65202	9.38672	0.00218563	0.035663
ENSSSCG00000032749	PCDH18	ENSG00000189184	1.03743	4.08044	9.38483	0.00218788	0.035663
ENSSSCG00000033626	SREBF1	ENSG00000072310	1.16233	6.341	9.36134	0.0022161	0.0360776
ENSSSCG00000039445	LRRC55	ENSG00000183908	-1.35932	0.175557	9.34837	0.00223183	0.0362849
ENSSSCG00000008983	CCDC158	ENSG00000163749	-1.33302	0.706441	9.34625	0.00223442	0.0362849
ENSSSCG00000015435	NAMPT	ENSG00000105835	1.09056	5.60935	9.33441	0.0022489	0.0364743
ENSSSCG00000011810	BCL6	ENSG00000113916	1.16322	6.36703	9.32802	0.00225677	0.0365562
ENSSSCG00000023992	CEP112	ENSG00000154240	-1.09444	3.03655	9.31869	0.00226828	0.036697
ENSSSCG00000015933	FASTKD1	ENSG00000138399	1.03697	4.10034	9.3139	0.00227422	0.0367471
ENSSSCG00000026196	-	ENSG00000138640	1.0328	4.03267	9.30243	0.0022885	0.0369319
ENSSSCG00000017731	PSMD11	ENSG00000108671	1.09641	5.69647	9.29813	0.00229387	0.0369727
ENSSSCG00000009642	STC1	ENSG00000159167	-1.03222	4.11955	9.26647	0.00233387	0.0375707
ENSSSCG00000006203	COPS5	ENSG00000121022	1.05735	5.1104	9.26192	0.00233967	0.0376175
ENSSSCG00000003753	PDZK1IP1	ENSG00000162366	-1.31573	0.568001	9.25736	0.00234551	0.0376646
ENSSSCG00000000206	FAIM2	ENSG00000135472	1.3172	0.759696	9.25075	0.00235399	0.0377541
ENSSSCG00000031192	-	-	-1.30145	0.760135	9.24031	0.00236745	0.037923
ENSSSCG00000032843	AHRR	ENSG00000063438	-1.17661	2.36255	9.23322	0.00237664	0.0380232
ENSSSCG00000003463	AGMAT	ENSG00000116771	-1.28727	1.06882	9.22682	0.00238495	0.0381093
ENSSSCG00000003582	SMPDL3B	ENSG00000130768	1.03818	3.53137	9.2219	0.00239137	0.0381414
ENSSSCG00000010376	GDF10	ENSG00000266524	1.2752	1.25774	9.22078	0.00239284	0.0381414
ENSSSCG00000037987	MS4A10	ENSG00000172689	1.30313	0.720525	9.1622	0.00247065	0.0393334
ENSSSCG00000009281	SGCG	ENSG00000102683	1.05331	5.26057	9.15289	0.00248325	0.0394855
ENSSSCG00000038144	-	ENSG00000133026	1.196	2.1898	9.12026	0.00252794	0.0401469
ENSSSCG00000008984	SHROOM3	ENSG00000138771	-1.14642	2.56982	9.10822	0.00254463	0.0403626
ENSSSCG00000040295	LOC100621431	ENSG00000167083	-1.27823	4.63559	9.09691	0.00256041	0.0405138
ENSSSCG00000017215	SLC16A5	ENSG00000170190	1.041	0.989237	9.09878	0.00255781	0.0405138
ENSSSCG00000010122	CDC45	ENSG00000093009	-1.23457	7.00903	9.09428	0.0025641	0.0405228
ENSSSCG00000023818	MRPS27	ENSG00000113048	1.0875	3.01074	9.08748	0.00257366	0.0406243
ENSSSCG00000005282	VPS13A	ENSG00000197969	1.02107	3.95359	9.0848	0.00257743	0.0406344
ENSSSCG00000009578	CDK20	ENSG00000156345	-1.06896	3.11718	9.0704	0.00259781	0.040906
ENSSSCG00000016516	ATP6V0A4	ENSG00000105929	1.06277	5.47701	9.06788	0.00260138	0.0409126
ENSSSCG00000026500	-	-	-1.30321	0.63528	9.06103	0.00261115	0.0410166
ENSSSCG00000029281	PCDHA11	ENSG00000243232	-1.22461	1.78798	9.04243	0.00263784	0.0413858
ENSSSCG00000002654	FBXO31	ENSG00000103264	1.08311	5.70886	9.03459	0.00264918	0.041469
ENSSSCG00000039512	RBP5	ENSG00000139194	1.17276	2.29876	9.03434	0.00264954	0.041469
ENSSSCG00000000997	PPP1R3G	ENSG00000219607	1.1479	2.54885	9.01208	0.00268201	0.0419266
ENSSSCG00000037792	COX7A1	ENSG00000161281	1.03715	4.69336	8.99831	0.0027023	0.0421929
ENSSSCG00000015047	TTC12	ENSG00000149292	-1.23133	1.67989	8.99168	0.00271212	0.0422954
ENSSSCG00000033702	SBSN	ENSG00000189001	-1.21186	1.89469	8.96663	0.00274955	0.0428276
ENSSSCG00000029485	FBXO11	ENSG00000138081	1.01979	4.20638	8.95779	0.00276289	0.0429679
ENSSSCG00000024914	CFB	ENSG00000244255; ENSG00000243649	1.15063	2.45729	8.95628	0.00276518	0.0429679
ENSSSCG00000035555	BTBD6	ENSG00000184887	1.12524	6.19896	8.95393	0.00276874	0.0429717
ENSSSCG00000024973	GBP1	ENSG00000162645	-1.20618	6.87054	8.93987	0.00279012	0.0432519
ENSSSCG00000034994	AKAP1	ENSG00000121057	1.01155	3.93391	8.9147	0.00282885	0.0437999
ENSSSCG00000000804	ANO6	ENSG00000177119	1.03456	4.93147	8.87962	0.00288372	0.0445962
ENSSSCG00000034164	-	ENSG00000162843	-1.02817	4.66195	8.8706	0.00289799	0.0447636
ENSSSCG00000021624	LAD1	ENSG00000159166	-1.02478	4.55816	8.85688	0.00291986	0.0450477
ENSSSCG00000036989	-	-	-1.25056	4.23408	8.83711	0.00295166	0.0454303
ENSSSCG00000040461	CDKN1C	ENSG00000129757	-1.01485	1.28081	8.83738	0.00295123	0.0454303
ENSSSCG00000029949	CD248	ENSG00000174807	1.12692	6.31179	8.80743	0.00300007	0.0461208
ENSSSCG00000012135	VEGFD	ENSG00000165197	-1.0178	3.49241	8.80476	0.00300445	0.0461305
ENSSSCG00000006848	SLC25A24	ENSG00000085491	1.02619	4.6911	8.80272	0.00300782	0.0461305
ENSSSCG00000002412	STON2	ENSG00000140022	1.10631	2.75665	8.79515	0.00302032	0.0462676
ENSSSCG00000039569	-	-	-1.0275	4.79186	8.79224	0.00302515	0.046287
ENSSSCG00000005094	TMEM30B	ENSG00000182107	1.08704	2.86895	8.78856	0.00303125	0.0463256
ENSSSCG00000009259	PAQR3	ENSG00000163291	1.00082	3.76208	8.78106	0.00304374	0.0464618
ENSSSCG00000028475	KPNA1	ENSG00000114030	1.12095	6.26459	8.77494	0.00305397	0.0465631
ENSSSCG00000011965	TMEM45A	ENSG00000181458	-1.0082	3.81153	8.76681	0.00306762	0.0466704
ENSSSCG00000008448	PREPL	ENSG00000138078	1.02928	4.95892	8.76646	0.0030682	0.0466704
ENSSSCG00000006051	CTHRC1	ENSG00000164932	-1.01233	3.51472	8.76413	0.00307213	0.0466755
ENSSSCG00000006923	GBP2	ENSG00000162645	-1.0099	4.29055	8.75143	0.0030936	0.0469468
ENSSSCG00000040673	TMEM140	ENSG00000146859	-1.27593	7.51135	8.73915	0.00311449	0.0471765
ENSSSCG00000025523	COL2A1	ENSG00000139219	1.15062	2.34171	8.73826	0.00311602	0.0471765
ENSSSCG00000016469	TRPV6; TRPV5	ENSG00000127412	-1.26776	0.757186	8.72478	0.00313915	0.0474714
ENSSSCG00000032023	-	-	-1.25874	0.974604	8.70364	0.00317576	0.0479691
ENSSSCG00000022689	GADD45B	ENSG00000099860	-1.02287	4.79234	8.69672	0.00318784	0.0480956
ENSSSCG00000012619	-	ENSG00000125354	1.00519	4.15073	8.6932	0.003194	0.0481325
ENSSSCG00000012262	KDM6A	ENSG00000147050	1.00348	4.13095	8.6814	0.00321474	0.0483889
ENSSSCG00000016100	NDUFB3	ENSG00000119013	1.00697	4.27886	8.66557	0.00324279	0.0487262
ENSSSCG00000003590	PTPRU	ENSG00000060656	1.07714	5.88195	8.66452	0.00324466	0.0487262
ENSSSCG00000026140	S100B	ENSG00000160307	-1.02412	1.68243	8.65834	0.00325568	0.0487328
ENSSSCG00000013766	IL27RA	ENSG00000104998	1.15679	5.12439	8.65796	0.00325637	0.0487328
ENSSSCG00000014437	PPARGC1B	ENSG00000155846	1.21369	2.24621	8.65956	0.0032535	0.0487328
ENSSSCG00000000136	CSF2RB	ENSG00000100368	-1.0024	3.74947	8.63949	0.00328954	0.0491725
ENSSSCG00000036203	-	-	1.02146	3.34701	8.63451	0.00329854	0.0492504
ENSSSCG00000030467	PHC3	ENSG00000173889	1.00049	3.8163	8.62921	0.00330816	0.0493372
ENSSSCG00000040648	CCL11	ENSG00000108700	-1.21302	2.59964	8.62354	0.00331847	0.0493774
ENSSSCG00000032019	DNASE1L3	ENSG00000163687	-1.11437	1.64814	8.6253	0.00331526	0.0493774
ENSSSCG00000008841	PDGFRA	ENSG00000134853	1.0067	4.39017	8.61806	0.00332846	0.0494693
ENSSSCG00000004931	IGDCC4	ENSG00000103742	1.00945	4.50426	8.60331	0.00335552	0.0497627
ENSSSCG00000003821	KANK4	ENSG00000132854	1.20475	1.72051	8.60312	0.00335587	0.0497627
ENSSSCG00000016877	NNT	ENSG00000112992	1.03185	5.66869	8.59325	0.00337411	0.0499191
ENSSSCG00000016850	LOC102167255	ENSG00000113594	1.05463	5.41471	8.59416	0.00337244	0.0499191
