# Supplementary material for: Comparative adipose transcriptome analysis digs out genes related to fat deposition in two pig breeds
Source: Sci Rep. 2019 Sep 9;9:12925. doi: 10.1038/s41598-019-49548-5 (PMC6733950; doi:10.1038/s41598-019-49548-5)
Supplement: Supplementary file 4 — Dataset 4 [file 41598_2019_49548_MOESM4_ESM.xlsx]

## Sheet: MF
Category	Term	Count	%	PValue	Genes	List Total	Pop Hits	Pop Total	Fold Enrichment	Bonferroni	Benjamini	FDR
GOTERM_MF_DIRECT	GO:0008307~structural constituent of muscle	12	2.01681	4.23657e-08	ENSG00000168530, ENSG00000162614, ENSG00000154553, ENSG00000173991, ENSG00000104369, ENSG00000101605, ENSG00000086967, ENSG00000077522, ENSG00000140416, ENSG00000092529, ENSG00000198467, ENSG00000120729	526	42	16881	9.16947	3.30871e-05	3.30871e-05	6.48261e-05
GOTERM_MF_DIRECT	GO:0003779~actin binding	29	4.87395	4.84973e-08	ENSG00000166317, ENSG00000008056, ENSG00000152229, ENSG00000163995, ENSG00000133816, ENSG00000156113, ENSG00000198898, ENSG00000129116, ENSG00000103942, ENSG00000197893, ENSG00000172403, ENSG00000188677, ENSG00000163110, ENSG00000185271, ENSG00000086967, ENSG00000135723, ENSG00000112186, ENSG00000125414, ENSG00000196154, ENSG00000183386, ENSG00000131504, ENSG00000101470, ENSG00000136842, ENSG0000…	526	278	16881	3.34785	3.78757e-05	1.8938e-05	7.42084e-05
GOTERM_MF_DIRECT	GO:0051015~actin filament binding	19	3.19328	1.42755e-07	ENSG00000164877, ENSG00000162614, ENSG00000165495, ENSG00000167549, ENSG00000130787, ENSG00000197321, ENSG00000165410, ENSG00000122574, ENSG00000101470, ENSG00000136717, ENSG00000196535, ENSG00000136842, ENSG00000128591, ENSG00000114854, ENSG00000188807, ENSG00000138771, ENSG00000077522, ENSG00000140416, ENSG00000198467	526	132	16881	4.61947	0.000111485	3.71632e-05	0.000218437
GOTERM_MF_DIRECT	GO:0008092~cytoskeletal protein binding	10	1.68067	1.44518e-05	ENSG00000122367, ENSG00000154553, ENSG00000151150, ENSG00000088179, ENSG00000095203, ENSG00000128591, ENSG00000077522, ENSG00000175084, ENSG00000140416, ENSG00000165912	526	48	16881	6.68607	0.0112234	0.00281775	0.0221112
GOTERM_MF_DIRECT	GO:0016301~kinase activity	21	3.52941	6.88503e-05	ENSG00000071242, ENSG00000165731, ENSG00000132155, ENSG00000171033, ENSG00000124006, ENSG00000070808, ENSG00000060237, ENSG00000164023, ENSG00000131730, ENSG00000149970, ENSG00000110721, ENSG00000165912, ENSG00000067225, ENSG00000114302, ENSG00000123572, ENSG00000196511, ENSG00000115592, ENSG00000102893, ENSG00000177189, ENSG00000131791, ENSG00000154229	526	241	16881	2.7965	0.0523537	0.0106972	0.1053
GOTERM_MF_DIRECT	GO:0005524~ATP binding	72	12.1008	0.000206938	ENSG00000071242, ENSG00000105877, ENSG00000154310, ENSG00000105976, ENSG00000070808, ENSG00000102032, ENSG00000123612, ENSG00000069956, ENSG00000156345, ENSG00000134318, ENSG00000154027, ENSG00000115592, ENSG00000102144, ENSG00000054523, ENSG00000125414, ENSG00000282034, ENSG00000172508, ENSG00000271303, ENSG00000196296, ENSG00000106683, ENSG00000078295, ENSG00000106992, ENSG00000196511, ENSG0000…	526	1495	16881	1.54562	0.149249	0.0265796	0.316179
GOTERM_MF_DIRECT	GO:0001046~core promoter sequence-specific DNA binding	8	1.34454	0.000329618	ENSG00000119508, ENSG00000107485, ENSG00000180530, ENSG00000081189, ENSG00000069667, ENSG00000120669, ENSG00000174738, ENSG00000125398	526	43	16881	5.97082	0.226998	0.0361137	0.503179
GOTERM_MF_DIRECT	GO:0048306~calcium-dependent protein binding	9	1.51261	0.000404876	ENSG00000101470, ENSG00000160307, ENSG00000008056, ENSG00000147852, ENSG00000104435, ENSG00000114854, ENSG00000175899, ENSG00000196154, ENSG00000118729	526	58	16881	4.97997	0.271139	0.0387628	0.617733

## Sheet: CC
Category	Term	Count	%	PValue	Genes	List Total	Pop Hits	Pop Total	Fold Enrichment	Bonferroni	Benjamini	FDR
GOTERM_CC_DIRECT	GO:0030018~Z disc	32	5.37815	8.17977e-21	ENSG00000166317, ENSG00000151150, ENSG00000173991, ENSG00000107758, ENSG00000104369, ENSG00000174611, ENSG00000129116, ENSG00000151929, ENSG00000172403, ENSG00000136717, ENSG00000188677, ENSG00000077522, ENSG00000152413, ENSG00000118729, ENSG00000162614, ENSG00000149596, ENSG00000124006, ENSG00000145362, ENSG00000092529, ENSG00000183386, ENSG00000130528, ENSG00000165410, ENSG00000158022, ENSG0000…	554	118	18224	8.92076	3.19829e-18	3.19829e-18	1.13714e-17
GOTERM_CC_DIRECT	GO:0005829~cytosol	152	25.5462	5.41585e-08	ENSG00000138193, ENSG00000071242, ENSG00000067177, ENSG00000148346, ENSG00000173991, ENSG00000116748, ENSG00000113448, ENSG00000175899, ENSG00000087076, ENSG00000119938, ENSG00000105835, ENSG00000138032, ENSG00000069956, ENSG00000151247, ENSG00000134318, ENSG00000154027, ENSG00000115592, ENSG00000077522, ENSG00000140287, ENSG00000107263, ENSG00000111790, ENSG00000164708, ENSG00000051128, ENSG0000…	554	3315	18224	1.50832	2.11758e-05	1.05879e-05	7.52904e-05
GOTERM_CC_DIRECT	GO:0042383~sarcolemma	14	2.35294	1.60704e-06	ENSG00000162520, ENSG00000151150, ENSG00000145362, ENSG00000128591, ENSG00000112276, ENSG00000143153, ENSG00000175084, ENSG00000170624, ENSG00000158445, ENSG00000134769, ENSG00000177238, ENSG00000067191, ENSG00000102683, ENSG00000120729	554	85	18224	5.41805	0.000628158	0.00020943	0.00223407
GOTERM_CC_DIRECT	GO:0005856~cytoskeleton	30	5.04202	3.47241e-06	ENSG00000154310, ENSG00000088179, ENSG00000095203, ENSG00000152229, ENSG00000174611, ENSG00000138078, ENSG00000188677, ENSG00000138771, ENSG00000152104, ENSG00000077522, ENSG00000135723, ENSG00000070087, ENSG00000108984, ENSG00000162614, ENSG00000118407, ENSG00000145362, ENSG00000130787, ENSG00000124831, ENSG00000096696, ENSG00000170624, ENSG00000118898, ENSG00000133135, ENSG00000122367, ENSG0000…	554	371	18224	2.66	0.00135679	0.000339371	0.00482719
GOTERM_CC_DIRECT	GO:0014704~intercalated disc	10	1.68067	6.83178e-06	ENSG00000105711, ENSG00000151150, ENSG00000018625, ENSG00000124006, ENSG00000145362, ENSG00000143153, ENSG00000096696, ENSG00000175084, ENSG00000135723, ENSG00000129682	554	45	18224	7.31007	0.00266767	0.000534104	0.00949703
GOTERM_CC_DIRECT	GO:0015629~actin cytoskeleton	21	3.52941	1.15394e-05	ENSG00000166317, ENSG00000165495, ENSG00000167549, ENSG00000163995, ENSG00000198898, ENSG00000129116, ENSG00000197321, ENSG00000165410, ENSG00000172403, ENSG00000039068, ENSG00000136717, ENSG00000154553, ENSG00000163110, ENSG00000177791, ENSG00000185271, ENSG00000114854, ENSG00000173889, ENSG00000079739, ENSG00000035403, ENSG00000143632, ENSG00000120729	554	218	18224	3.16881	0.00450175	0.000751704	0.0160407
GOTERM_CC_DIRECT	GO:0043034~costamere	7	1.17647	1.47151e-05	ENSG00000151150, ENSG00000145362, ENSG00000128591, ENSG00000114416, ENSG00000152413, ENSG00000197321, ENSG00000035403	554	19	18224	12.1193	0.00573714	0.000821614	0.0204548
GOTERM_CC_DIRECT	GO:0030315~T-tubule	9	1.51261	1.49613e-05	ENSG00000105711, ENSG00000136717, ENSG00000151150, ENSG00000143318, ENSG00000018625, ENSG00000107758, ENSG00000145362, ENSG00000144681, ENSG00000092529	554	38	18224	7.79099	0.00583284	0.000730973	0.020797
GOTERM_CC_DIRECT	GO:0033018~sarcoplasmic reticulum lumen	5	0.840336	5.32746e-05	ENSG00000143318, ENSG00000185739, ENSG00000118729, ENSG00000130528, ENSG00000186439	554	8	18224	20.5596	0.0206154	0.00231187	0.0740361
GOTERM_CC_DIRECT	GO:0043005~neuron projection	19	3.19328	0.000345632	ENSG00000164877, ENSG00000151150, ENSG00000145362, ENSG00000106683, ENSG00000170345, ENSG00000196154, ENSG00000015592, ENSG00000149970, ENSG00000175592, ENSG00000129682, ENSG00000140022, ENSG00000151929, ENSG00000163110, ENSG00000104435, ENSG00000054523, ENSG00000008118, ENSG00000107864, ENSG00000105220, ENSG00000009694	554	237	18224	2.63718	0.126429	0.0134256	0.479423
GOTERM_CC_DIRECT	GO:0033017~sarcoplasmic reticulum membrane	7	1.17647	0.000495397	ENSG00000143318, ENSG00000072954, ENSG00000196296, ENSG00000118729, ENSG00000130528, ENSG00000186439, ENSG00000170290	554	34	18224	6.77256	0.176135	0.0174593	0.686497
GOTERM_CC_DIRECT	GO:0016529~sarcoplasmic reticulum	7	1.17647	0.000495397	ENSG00000151150, ENSG00000143318, ENSG00000196296, ENSG00000118729, ENSG00000153956, ENSG00000186439, ENSG00000170290	554	34	18224	6.77256	0.176135	0.0174593	0.686497
GOTERM_CC_DIRECT	GO:0031430~M band	6	1.0084	0.000540148	ENSG00000158022, ENSG00000164309, ENSG00000163380, ENSG00000124006, ENSG00000145362, ENSG00000101605	554	23	18224	8.58138	0.190432	0.0174505	0.748295
GOTERM_CC_DIRECT	GO:0030314~junctional membrane complex	4	0.672269	0.000887842	ENSG00000149596, ENSG00000104369, ENSG00000118729, ENSG00000186439	554	7	18224	18.7973	0.293407	0.0263617	1.22722
GOTERM_CC_DIRECT	GO:0030016~myofibril	6	1.0084	0.00139217	ENSG00000168530, ENSG00000136842, ENSG00000140416, ENSG00000092529, ENSG00000125414, ENSG00000197893	554	28	18224	7.04899	0.419996	0.0381613	1.9181
GOTERM_CC_DIRECT	GO:0014069~postsynaptic density	15	2.52101	0.00150035	ENSG00000008056, ENSG00000051128, ENSG00000077943, ENSG00000130787, ENSG00000070808, ENSG00000107954, ENSG00000149970, ENSG00000103942, ENSG00000144596, ENSG00000163110, ENSG00000107864, ENSG00000112186, ENSG00000152413, ENSG00000169860, ENSG00000186868	554	184	18224	2.68168	0.444051	0.0383825	2.0657

## Sheet: BP
Category	Term	Count	%	PValue	Genes	List Total	Pop Hits	Pop Total	Fold Enrichment	Bonferroni	Benjamini	FDR
GOTERM_BP_DIRECT	GO:0030049~muscle filament sliding	13	2.18487	1.08305e-09	ENSG00000168530, ENSG00000105048, ENSG00000173991, ENSG00000101470, ENSG00000136842, ENSG00000114854, ENSG00000086967, ENSG00000077522, ENSG00000175084, ENSG00000140416, ENSG00000125414, ENSG00000198467, ENSG00000143632	530	38	16792	10.8389	2.63398e-06	2.63398e-06	1.90462e-06
GOTERM_BP_DIRECT	GO:0006936~muscle contraction	19	3.19328	6.0493e-09	ENSG00000168530, ENSG00000131730, ENSG00000130528, ENSG00000186439, ENSG00000158022, ENSG00000136842, ENSG00000007314, ENSG00000163380, ENSG00000086967, ENSG00000101605, ENSG00000144681, ENSG00000140416, ENSG00000175084, ENSG00000125414, ENSG00000177238, ENSG00000198467, ENSG00000035403, ENSG00000143632, ENSG00000120729	530	107	16792	5.62596	1.47118e-05	7.35592e-06	1.06381e-05
GOTERM_BP_DIRECT	GO:0045214~sarcomere organization	11	1.84874	1.0335e-08	ENSG00000122367, ENSG00000143318, ENSG00000112658, ENSG00000173991, ENSG00000100625, ENSG00000077522, ENSG00000140416, ENSG00000118729, ENSG00000092529, ENSG00000134775, ENSG00000165410	530	29	16792	12.0177	2.51344e-05	8.37822e-06	1.81749e-05
GOTERM_BP_DIRECT	GO:0006094~gluconeogenesis	11	1.84874	8.36585e-07	ENSG00000111640, ENSG00000115159, ENSG00000164708, ENSG00000102144, ENSG00000115840, ENSG00000162772, ENSG00000130957, ENSG00000105220, ENSG00000108515, ENSG00000124253, ENSG00000079739	530	44	16792	7.92075	0.00203251	0.000508514	0.00147118
GOTERM_BP_DIRECT	GO:0060048~cardiac muscle contraction	11	1.84874	1.04558e-06	ENSG00000108984, ENSG00000105711, ENSG00000101306, ENSG00000168530, ENSG00000018625, ENSG00000173991, ENSG00000114854, ENSG00000143153, ENSG00000140416, ENSG00000118729, ENSG00000055118	530	45	16792	7.74474	0.00253962	0.00050844	0.00183871
GOTERM_BP_DIRECT	GO:0005980~glycogen catabolic process	8	1.34454	2.34373e-06	ENSG00000068976, ENSG00000067177, ENSG00000102893, ENSG00000162688, ENSG00000163754, ENSG00000164776, ENSG00000079739, ENSG00000152556	530	21	16792	12.0697	0.00568375	0.000949543	0.00412154
GOTERM_BP_DIRECT	GO:0007010~cytoskeleton organization	18	3.02521	1.33389e-05	ENSG00000138193, ENSG00000154310, ENSG00000124006, ENSG00000152229, ENSG00000145362, ENSG00000128578, ENSG00000133816, ENSG00000118898, ENSG00000125398, ENSG00000129116, ENSG00000197321, ENSG00000131504, ENSG00000069020, ENSG00000091436, ENSG00000140416, ENSG00000112186, ENSG00000175084, ENSG00000183785	530	161	16792	3.5422	0.0319199	0.00462363	0.0234548
GOTERM_BP_DIRECT	GO:0007519~skeletal muscle tissue development	10	1.68067	2.66968e-05	ENSG00000159200, ENSG00000143318, ENSG00000112276, ENSG00000081189, ENSG00000100625, ENSG00000184343, ENSG00000107954, ENSG00000124743, ENSG00000197321, ENSG00000165410	530	51	16792	6.21236	0.0628646	0.00808309	0.0469378
GOTERM_BP_DIRECT	GO:0006096~glycolytic process	8	1.34454	7.59802e-05	ENSG00000134333, ENSG00000111640, ENSG00000164708, ENSG00000102144, ENSG00000105220, ENSG00000108515, ENSG00000079739, ENSG00000152556	530	34	16792	7.45483	0.168722	0.020323	0.133532
GOTERM_BP_DIRECT	GO:0007517~muscle organ development	12	2.01681	0.000108282	ENSG00000112276, ENSG00000104369, ENSG00000081189, ENSG00000036672, ENSG00000114416, ENSG00000170624, ENSG00000092529, ENSG00000141161, ENSG00000177238, ENSG00000183386, ENSG00000113070, ENSG00000102683	530	89	16792	4.27187	0.231532	0.0259918	0.190251
GOTERM_BP_DIRECT	GO:0061621~canonical glycolysis	7	1.17647	0.000127765	ENSG00000111640, ENSG00000164708, ENSG00000102144, ENSG00000105220, ENSG00000108515, ENSG00000067225, ENSG00000152556	530	26	16792	8.53004	0.267099	0.0278542	0.224446
GOTERM_BP_DIRECT	GO:0005978~glycogen biosynthetic process	7	1.17647	0.000127765	ENSG00000115592, ENSG00000104812, ENSG00000162688, ENSG00000163754, ENSG00000119938, ENSG00000164776, ENSG00000079739	530	26	16792	8.53004	0.267099	0.0278542	0.224446
