# Supplementary material for: Comparative adipose transcriptome analysis digs out genes related to fat deposition in two pig breeds
Source: Sci Rep. 2019 Sep 9;9:12925. doi: 10.1038/s41598-019-49548-5 (PMC6733950; doi:10.1038/s41598-019-49548-5)
Supplement: Supplementary file 5 — Dataset 5 [file 41598_2019_49548_MOESM5_ESM.xlsx]

## Sheet: Sheet1
GeneID	S611	S110203	S710	S712	S906	S909	L22509	L22511	L23712	L23709	L31208	L31210
MSTRG.1.1	0	0	0	1	0	0	0	300	0	0	1	0
MSTRG.10134.1	37	99	77	103	66	120	143	4	75	108	170	97
MSTRG.10137.1	7	13	3	8	1	9	10	2	6	15	13	13
MSTRG.10187.1	0	0	0	1	0	1	1	0	0	4	5	0
MSTRG.10187.2	0	2	0	1	0	1	0	1	0	0	1	1
MSTRG.10255.13	26	39	7	7	2	33	5	2	12	23	47	6
MSTRG.10311.1	127	2	8	73	32	25	226	1	34	13	9	52
MSTRG.10399.1	33	59	153	94	44	132	131	75	84	109	112	83
MSTRG.10580.1	42	35	144	113	130	106	27	3	161	32	27	167
MSTRG.10647.1	33	25	19	9	11	32	14	0	19	6	11	20
MSTRG.10743.1	63	83	69	52	53	64	73	9	61	56	64	53
MSTRG.10767.1	38	44	40	47	16	60	76	9	43	56	51	68
MSTRG.10800.1	7	3	26	1	7	10	16	0	30	5	44	4
MSTRG.10846.1	136	154	138	192	104	176	163	236	151	216	164	189
MSTRG.10869.1	58	74	38	87	23	83	211	670	98	154	145	94
MSTRG.10894.1	259	191	232	148	156	171	134	26	243	146	154	148
MSTRG.1095.1	13	27	39	25	26	39	20	10	80	41	34	82
MSTRG.10951.1	1	1	15	8	9	6	2	3	2	3	0	4
MSTRG.11023.1	3	17	1	5	2	10	0	91	0	8	15	20
MSTRG.11054.1	10	4	20	14	10	18	8	1	4	35	7	2
MSTRG.11280.3	66	55	33	52	34	47	76	15	27	46	45	38
MSTRG.11290.1	526	187	446	510	1231	478	68	100	225	52	250	459
MSTRG.11290.2	0	0	0	0	0	0	0	0	0	0	0	0
MSTRG.1137.1	219	220	267	218	160	262	228	356	199	195	280	201
MSTRG.11384.1	23	18	15	25	5	27	42	10	20	26	54	12
MSTRG.11395.1	39	12	16	21	17	26	36	3	31	31	29	22
MSTRG.11527.1	1	11	22	15	2	13	8	22	2	5	8	5
MSTRG.11543.1	46	54	74	47	39	81	30	20	18	41	39	20
MSTRG.11676.1	55	53	55	58	28	88	56	25	70	38	82	51
MSTRG.11679.1	30	67	40	34	20	112	58	42	58	62	64	81
MSTRG.11729.1	9	9	20	1	4	18	11	143	4	9	6	5
MSTRG.11795.1	4	127	5	44	6	327	17	0	7	68	47	39
MSTRG.11795.2	1	18	1	2	1	8	1	0	1	2	0	2
MSTRG.11796.1	12	11	0	0	0	28	6	0	10	6	16	8
MSTRG.11796.2	0	0	0	0	0	0	0	0	0	0	0	0
MSTRG.11796.3	3	2	5	2	0	6	6	0	14	2	16	2
MSTRG.11814.4	1	0	0	3	0	2	1	7	0	0	3	6
MSTRG.11814.5	110	141	161	143	127	174	143	156	127	157	144	161
MSTRG.11996.1	18	22	8	23	15	28	83	45	35	48	52	45
MSTRG.12048.1	0	0	0	0	0	0	0	0	0	0	0	0
MSTRG.12048.2	0	0	0	0	0	0	0	0	0	0	0	0
MSTRG.12048.3	0	2	0	0	0	0	0	0	0	0	0	1
MSTRG.12048.4	0	1	2	0	1	0	0	0	0	2	2	0
MSTRG.12074.1	28	2	8	5	1	7	30	4	19	3	15	3
MSTRG.12227.1	6	17	0	26	2	15	2	0	0	20	28	6
MSTRG.12248.1	270	250	208	221	173	266	351	91	316	362	387	260
MSTRG.12259.1	32	28	23	45	101	15	22	1	11	21	14	10
MSTRG.12389.1	28	7	8	21	18	25	30	53	28	28	57	12
MSTRG.12422.1	16	15	1	15	5	21	7	0	24	29	37	24
MSTRG.12422.2	4	7	6	10	3	2	6	0	2	26	4	12
MSTRG.12500.1	31	39	19	59	67	22	44	1	20	30	48	21
MSTRG.12512.1	18	16	26	15	3	24	45	4	69	31	45	27
MSTRG.12520.1	4	11	13	8	3	3	22	0	27	15	16	25
MSTRG.12548.1	0	0	0	0	0	1	0	337	0	0	0	0
MSTRG.12565.1	3	14	10	7	4	6	8	39	10	6	15	1
MSTRG.12566.1	32	70	63	66	30	78	35	39	28	28	52	46
MSTRG.12572.1	42	48	37	22	11	36	8	8	11	19	18	20
MSTRG.12581.1	28	41	52	45	33	35	51	21	66	44	87	16
MSTRG.12581.2	0	0	0	0	0	0	0	0	0	0	0	0
MSTRG.12581.3	2	0	0	0	0	0	0	0	2	1	1	0
MSTRG.12581.4	0	0	0	2	0	0	2	0	0	0	0	0
MSTRG.12623.1	1	1	0	12	10	9	7	2	3	2	4	3
MSTRG.12730.1	8	15	14	2	1	3	1	0	5	3	6	5
MSTRG.12790.1	2	8	11	2	11	7	4	0	2	8	1	4
MSTRG.12790.2	4	0	9	1	1	5	3	0	5	2	5	2
MSTRG.1285.1	32	28	39	22	13	30	53	6	34	38	73	27
MSTRG.12964.1	7	3	1	4	1	12	1	9	7	9	2	8
MSTRG.13047.1	5	3	1	8	1	0	0	203	0	0	8	0
MSTRG.13115.1	17	33	20	9	9	38	20	0	27	26	21	28
MSTRG.13208.2	2	5	2	7	1	2	10	0	12	11	166	129
MSTRG.13208.3	31	63	30	42	3	34	18	1	79	50	35	61
MSTRG.13208.4	7	6	6	14	4	6	8	0	16	8	12	17
MSTRG.13208.5	6	14	4	17	0	7	10	0	10	6	24	17
MSTRG.13208.6	0	0	0	0	0	0	0	0	0	0	0	0
MSTRG.13208.7	0	0	0	0	0	0	0	0	0	0	1	0
MSTRG.13217.1	37	5	3	9	6	8	5	0	18	16	11	11
MSTRG.13243.1	41	6	39	58	17	29	62	4	85	21	14	53
MSTRG.13284.1	14	17	30	28	19	43	19	6	53	50	40	74
MSTRG.13329.1	81	42	130	134	35	136	82	1	98	80	267	194
MSTRG.13351.1	85	75	67	176	47	191	335	2	146	111	201	117
MSTRG.13351.2	0	0	0	0	0	0	0	0	0	0	0	0
MSTRG.13354.1	33	38	40	38	17	50	32	1	30	54	37	90
MSTRG.13355.1	9	3	18	22	3	25	11	0	34	27	9	22
MSTRG.13371.1	54	66	42	45	57	47	89	7	53	39	44	31
MSTRG.13384.1	149	70	110	111	71	89	67	1	78	64	58	48
MSTRG.13403.1	0	0	0	2	0	0	0	0	0	0	0	3
MSTRG.13403.2	0	0	0	0	0	0	0	0	0	0	0	0
MSTRG.13421.1	0	0	0	0	1	0	0	0	81	1	96	30
MSTRG.13498.1	0	0	0	0	0	0	0	27	0	0	0	0
MSTRG.13521.1	118	67	49	75	94	76	121	7	89	59	75	62
MSTRG.13578.1	237	153	90	140	231	122	276	33	180	248	188	130
MSTRG.13582.1	0	0	0	0	0	0	0	0	0	0	0	0
MSTRG.13726.1	6	9	15	2	2	23	3	0	4	4	4	0
MSTRG.13741.1	89	69	85	96	135	80	104	44	132	82	121	89
MSTRG.13904.2	185	152	275	187	132	232	417	236	360	370	524	203
MSTRG.13948.1	10	9	27	15	26	10	17	0	10	18	7	6
MSTRG.13949.1	156	170	96	150	77	106	176	43	121	168	176	110
MSTRG.13990.1	1	1	1	0	0	7	2	0	2	9	60	2
MSTRG.13995.1	14	35	27	2	1	63	23	0	27	76	149	19
MSTRG.14013.1	150	135	183	187	163	166	178	36	150	176	178	138
MSTRG.14080.2	32	49	52	44	38	32	21	1	21	17	11	24
MSTRG.14139.1	12	1	5	4	4	10	18	1	5	1	4	5
MSTRG.14282.1	22	43	19	36	3	30	45	6	9	32	23	7
MSTRG.14348.1	6	8	8	7	5	8	1	1	1	1	4	16
MSTRG.14352.4	0	1	0	0	0	0	0	0	1	0	3	0
MSTRG.14352.5	17	13	25	8	16	27	124	0	106	69	121	64
MSTRG.14531.1	141	1683	28	642	39	590	48	8	86	372	28	534
MSTRG.14545.1	7	26	5	11	4	16	5	28	5	2	2	11
MSTRG.14642.1	19	22	9	1	3	23	20	1	26	33	12	29
MSTRG.14643.1	20	24	22	18	18	43	34	11	33	54	39	21
MSTRG.14656.1	111	192	91	182	23	184	289	571	190	236	266	259
MSTRG.14656.2	0	0	0	0	0	0	0	0	0	0	0	0
MSTRG.14713.10	365	169	433	119	251	274	424	1	316	420	273	248
MSTRG.14713.11	0	0	0	0	0	0	0	0	0	0	0	0
MSTRG.14713.12	138	95	160	107	61	81	262	0	151	195	168	107
MSTRG.14717.1	0	42	40	0	6	44	11	7	7	7	25	5
MSTRG.14720.1	0	0	0	0	0	0	0	2	6	8	14	0
MSTRG.14720.2	0	0	0	0	0	0	0	0	0	0	0	0
MSTRG.14731.3	131	76	132	87	83	112	79	75	118	124	123	114
MSTRG.14742.1	6	13	5	5	1	21	12	0	3	15	3	4
MSTRG.1477.1	183	214	232	203	151	164	202	41	249	196	249	200
MSTRG.1477.2	2	1	0	2	1	5	3	0	1	3	3	0
MSTRG.1477.3	26	23	38	32	12	22	28	7	10	31	36	15
MSTRG.14805.1	63	25	29	55	59	40	74	18	90	104	58	83
MSTRG.14831.1	172	118	142	93	149	121	174	115	137	110	109	138
MSTRG.14843.1	200	276	211	188	124	214	591	98	327	658	665	415
MSTRG.14893.1	194	107	73	105	58	131	231	8	115	98	117	67
MSTRG.14933.1	11	17	6	49	21	14	28	1	9	26	32	13
MSTRG.14933.2	0	0	0	0	0	0	0	0	0	0	0	0
MSTRG.15.1	132	179	131	153	121	241	183	32	134	176	189	147
MSTRG.15051.1	33	35	27	29	38	45	10	1	25	22	23	25
MSTRG.15141.1	62	38	69	56	108	64	41	3	75	22	88	62
MSTRG.15213.1	72	45	89	145	53	58	140	16	95	83	55	80
MSTRG.15215.1	55	194	54	55	46	317	154	18	87	69	200	92
MSTRG.15243.1	17	11	16	35	23	13	7	5	20	11	27	27
MSTRG.15271.2	171	120	298	288	313	129	189	60	192	176	154	206
MSTRG.15271.3	1840	688	2387	1728	4676	955	804	113	1324	926	1102	1089
MSTRG.15279.1	17	10	24	40	43	25	20	202	40	16	27	39
MSTRG.1534.1	15	24	22	44	32	45	23	32	46	24	55	10
MSTRG.15504.1	297	219	164	254	144	216	186	863	179	215	152	301
MSTRG.15608.1	15	5	7	20	4	19	18	10	21	21	19	14
MSTRG.15613.1	121	210	174	206	606	180	144	8	364	297	325	220
MSTRG.15617.11	167	215	159	243	147	228	184	41	165	228	276	188
MSTRG.15626.1	10	21	14	10	5	23	27	0	32	23	43	22
MSTRG.15630.1	18	86	52	72	38	99	81	2	113	77	139	87
MSTRG.15631.1	38	118	93	78	56	92	144	0	193	99	162	102
MSTRG.15653.1	0	1	0	4	0	1	0	7	1	0	1	4
MSTRG.15653.2	0	0	0	0	1	0	0	0	0	0	0	1
MSTRG.15654.1	47	63	72	30	45	50	53	10	59	32	23	31
MSTRG.15678.1	0	0	0	0	0	0	1	0	0	1	2	1
MSTRG.15678.2	0	0	1	0	0	1	0	0	0	3	1	0
MSTRG.15678.3	0	0	0	0	0	0	0	0	0	0	0	0
MSTRG.15678.4	43	126	107	80	1	113	5	0	37	36	3	28
MSTRG.15678.5	8	59	27	21	20	12	13	2	19	29	26	100
MSTRG.15678.6	13	33	26	8	5	29	18	0	5	12	12	5
MSTRG.15766.1	1	0	0	4	2	0	2	77	0	0	0	0
MSTRG.15766.2	0	0	0	0	0	0	0	0	0	0	0	0
MSTRG.15775.1	82	114	78	71	121	115	119	10	94	73	170	71
MSTRG.15791.1	401	544	519	491	221	270	648	115	433	597	539	433
MSTRG.15804.1	1813	1608	1212	838	974	1089	2331	898	1484	1606	1884	2308
MSTRG.15807.1	94	91	84	46	71	99	107	72	126	100	97	86
MSTRG.15808.1	19	7	4	18	5	12	16	27	7	26	13	22
MSTRG.159.1	22	47	52	8	9	21	5	0	16	16	15	1
MSTRG.16005.3	76	60	67	108	73	56	105	25	136	107	157	110
MSTRG.16024.1	22	23	31	15	17	22	25	3	26	12	33	17
MSTRG.16030.1	4	100	49	15	13	78	17	1	22	66	37	11
MSTRG.16041.1	286	312	191	186	101	216	287	14	175	213	277	118
MSTRG.16042.1	120	160	113	122	50	85	138	6	76	73	110	63
MSTRG.16047.1	82	138	251	238	165	128	5	1	160	80	124	66
MSTRG.16086.3	1871	2119	1293	1996	1409	1364	2121	332	1965	2209	1582	3661
MSTRG.16118.1	0	4	0	2	2	0	3	22	4	4	1	7
MSTRG.16119.1	136	102	101	70	186	111	90	9	133	109	173	84
MSTRG.16119.2	0	0	0	0	0	0	0	0	0	0	0	0
MSTRG.16165.1	1180	1432	2332	1928	2319	1419	2952	2014	2857	1921	2074	624
MSTRG.16195.1	41	49	35	52	41	33	42	35	46	24	63	65
MSTRG.16200.1	284	126	148	126	197	148	165	76	130	155	243	118
MSTRG.16210.1	93	48	36	71	46	111	58	19	60	86	124	93
MSTRG.16271.3	35	29	27	27	26	43	77	5	65	60	57	78
MSTRG.16271.4	14	18	13	14	3	12	22	3	24	26	16	29
MSTRG.16285.1	34	22	33	43	85	21	80	3	48	20	85	79
MSTRG.16316.5	58	107	66	80	50	74	66	8	77	61	49	68
MSTRG.16358.1	1	0	0	0	0	0	0	0	0	1	0	0
MSTRG.16358.2	0	0	0	0	0	0	0	0	2	0	0	2
MSTRG.16367.1	3	2	1	34	1	1	56	0	21	48	9	31
MSTRG.16472.1	1	79	31	9	10	15	2	0	13	29	0	19
MSTRG.16473.1	16	376	304	67	47	96	8	1	89	118	6	79
MSTRG.16486.1	84	122	73	82	55	111	96	11	70	101	89	139
MSTRG.16507.1	48	142	121	34	85	36	61	2	131	47	28	114
MSTRG.16507.2	178	256	268	651	197	196	392	7	348	290	185	330
MSTRG.16533.1	56	49	41	34	50	46	64	16	37	42	58	46
MSTRG.16708.1	0	1	0	0	0	0	0	55	0	0	0	0
MSTRG.16715.1	26	29	44	40	87	44	49	0	24	27	54	15
MSTRG.16749.1	876	148	455	331	914	553	630	2	529	278	563	240
MSTRG.16751.1	213	136	278	169	158	177	259	6	220	138	272	166
MSTRG.16892.1	215	58	143	219	175	284	168	34	26	77	171	90
MSTRG.16901.1	43	79	286	62	74	148	83	30	59	54	135	46
MSTRG.17007.1	23	46	29	23	14	14	51	13	45	26	55	36
MSTRG.17056.1	1910	2290	1348	1823	1410	2244	2270	1649	1984	2273	1893	2814
MSTRG.17115.1	76	89	86	93	72	83	176	60	126	101	106	133
MSTRG.17134.1	31	70	34	36	24	37	43	36	26	29	31	32
MSTRG.17208.1	0	0	0	0	0	0	0	0	0	0	0	0
MSTRG.17209.1	1	0	0	1	0	1	5	0	1	1	4	1
MSTRG.17276.4	13	53	12	36	10	57	66	4	14	43	46	62
MSTRG.17311.1	0	1	0	0	0	0	1	83	0	1	1	1
MSTRG.17311.2	0	0	0	0	0	0	0	35	0	1	0	0
MSTRG.17311.3	0	0	0	0	0	0	0	5	0	0	0	0
MSTRG.17348.2	31	32	10	20	30	39	38	49	16	47	26	51
MSTRG.17392.1	2	8	3	4	5	10	17	1	12	12	23	4
MSTRG.17392.2	1	1	0	0	4	1	1	0	1	1	3	0
MSTRG.17392.3	35	21	43	19	12	18	59	1	17	31	36	9
MSTRG.17479.1	19	9	18	19	25	7	59	6	7	21	38	6
MSTRG.17507.1	23	29	20	29	17	47	59	1	60	61	76	77
MSTRG.17552.2	18	14	6	16	6	21	14	7	21	20	27	21
MSTRG.17594.1	0	0	0	0	0	0	0	0	0	0	0	0
MSTRG.17594.2	0	0	0	0	0	0	0	0	0	0	0	0
MSTRG.17594.3	0	0	0	0	0	0	0	0	0	0	0	0
MSTRG.17705.1	8	3	4	6	15	1	6	1	9	4	19	7
MSTRG.17765.3	43	50	61	52	54	76	53	8	67	38	64	37
MSTRG.17780.1	9	13	5	12	6	17	15	4	7	5	7	9
MSTRG.17805.1	5	5	5	2	13	9	7	45	2	0	6	14
MSTRG.17820.1	512	531	782	885	771	546	760	199	602	582	913	466
MSTRG.17834.1	8	16	0	3	0	0	7	0	35	48	91	8
MSTRG.17907.1	107	58	101	111	232	135	105	20	243	116	103	73
MSTRG.17969.1	77	65	42	40	43	48	72	0	154	154	77	173
MSTRG.17996.1	41	39	51	48	8	47	102	17	11	12	100	23
MSTRG.18007.1	34	34	21	26	65	7	38	1	32	18	39	9
MSTRG.18012.1	0	0	0	0	0	1	0	24	0	0	0	0
MSTRG.18012.2	0	0	0	0	0	0	0	4	0	0	0	0
MSTRG.18017.1	66	74	101	65	42	104	84	36	98	95	129	60
MSTRG.18021.1	13	11	17	7	12	14	22	8	14	4	18	13
MSTRG.18165.1	187	169	164	178	206	119	142	242	128	129	243	117
MSTRG.18178.1	28	0	58	41	66	78	14	0	25	50	1	39
MSTRG.1819.1	7	7	23	21	18	16	17	0	13	10	10	7
MSTRG.1821.1	2	6	2	9	3	5	3	1	7	12	6	16
MSTRG.18210.1	37	15	19	22	31	53	45	15	28	29	37	17
MSTRG.18235.1	34	6	17	20	27	16	34	6	8	10	15	11
MSTRG.18236.1	7	22	11	7	3	19	2	1	9	9	19	14
MSTRG.18237.2	82	54	111	72	69	97	61	11	108	101	101	89
MSTRG.18240.1	10	17	15	10	5	9	37	13	7	13	17	19
MSTRG.18248.1	170	311	337	228	176	159	285	41	259	153	220	259
MSTRG.18248.2	0	0	0	0	0	0	0	0	0	0	0	0
MSTRG.18409.1	125	167	265	71	180	183	71	13	57	85	158	70
MSTRG.18411.1	99	95	92	75	85	101	77	20	75	82	86	87
MSTRG.18416.1	64	77	163	392	383	55	113	5	232	273	519	207
MSTRG.18418.1	75	104	112	246	449	40	57	13	216	191	355	149
MSTRG.18419.3	53	64	68	155	123	66	112	15	122	130	200	107
MSTRG.18420.1	10	32	27	22	17	22	5	0	13	13	10	16
MSTRG.18429.1	218	160	228	173	215	170	261	132	253	304	271	104
MSTRG.18434.1	61	62	100	73	59	70	138	25	116	69	102	90
MSTRG.18498.1	16	5	7	16	6	20	22	4	25	19	24	18
MSTRG.18502.2	30	69	32	27	4	90	73	9	38	101	117	61
MSTRG.18531.1	54	84	107	60	110	93	253	58	123	124	142	103
MSTRG.18542.1	0	0	0	0	0	0	0	0	0	0	0	1
MSTRG.18542.2	50	61	25	34	11	59	96	0	80	57	252	51
MSTRG.18542.4	1	2	0	0	0	2	7	1	4	7	10	3
MSTRG.18599.1	1	1	2	0	3	0	5	1	3	2	6	4
MSTRG.18599.2	23	17	11	30	15	34	59	9	36	22	36	19
MSTRG.18606.1	16	6	10	12	6	27	9	3	15	14	7	10
MSTRG.18631.1	22	45	18	10	11	71	68	0	2	43	9	0
MSTRG.18653.1	19	25	20	15	2	14	11	0	3	4	17	11
MSTRG.18685.1	61	52	76	76	65	99	121	15	49	50	92	75
MSTRG.18688.10	0	0	0	0	0	0	0	0	0	0	0	0
MSTRG.18688.11	3	3	5	0	1	5	5	0	2	5	4	2
MSTRG.18688.12	0	0	0	0	0	0	0	0	0	0	0	0
MSTRG.18688.13	0	0	0	0	0	0	0	0	0	0	0	0
MSTRG.18688.3	0	0	1	4	7	5	1	0	1	2	3	2
MSTRG.18688.4	0	0	0	0	0	0	1	0	0	0	0	0
MSTRG.18688.6	0	0	0	0	0	0	0	0	0	0	0	0
MSTRG.18688.7	0	0	0	0	0	0	0	0	0	0	0	0
MSTRG.18688.8	0	0	0	0	0	0	0	0	0	0	0	0
MSTRG.18688.9	0	0	0	0	0	0	0	0	0	0	0	0
MSTRG.1869.1	80	17	27	29	27	24	55	59	98	36	138	53
MSTRG.18702.1	216	466	420	259	146	271	283	298	147	217	445	341
MSTRG.18702.2	2	10	14	10	5	4	21	9	12	20	11	4
MSTRG.18714.1	584	379	410	428	524	473	681	138	581	536	779	382
MSTRG.18781.1	139	61	47	52	102	62	108	13	88	67	144	41
MSTRG.18784.1	24	60	23	42	8	34	15	18	20	26	6	18
MSTRG.1883.1	144	15	59	41	20	29	63	11	47	101	32	44
MSTRG.18870.1	21	18	24	31	21	29	24	33	19	19	27	31
MSTRG.18873.1	29	24	39	35	15	29	55	433	24	30	41	24
MSTRG.18929.1	892	607	783	740	724	745	1220	218	913	798	782	624
MSTRG.18929.2	45	28	39	49	61	49	73	7	53	48	85	45
MSTRG.18989.1	294	160	280	227	135	321	405	18	531	588	298	260
MSTRG.190.1	14	7	22	2	4	19	11	1	33	25	24	8
MSTRG.19062.1	16	12	20	14	65	33	5	10	32	19	76	32
MSTRG.19067.1	4	8	6	8	48	5	7	0	1	1	0	1
MSTRG.19079.1	14	11	1	4	0	9	11	6	4	8	6	2
MSTRG.19112.1	64	31	34	27	27	63	37	10	30	18	36	67
MSTRG.19163.1	51	42	56	49	24	48	163	15	103	232	216	160
MSTRG.19163.2	0	0	0	0	0	0	0	0	0	0	0	0
MSTRG.19166.1	13	0	5	9	21	7	10	4	2	7	8	12
MSTRG.19166.2	81	59	68	69	55	58	95	14	44	55	75	71
MSTRG.19169.4	168	66	67	41	65	50	159	195	41	102	103	104
MSTRG.19186.1	32	52	24	13	13	28	17	1	26	23	18	22
MSTRG.19200.3	398	258	241	322	248	315	321	252	254	265	380	366
MSTRG.19289.1	8	22	9	13	9	23	144	10	3	3	13	29
MSTRG.19333.1	66	44	49	38	54	49	181	135	42	81	99	30
MSTRG.19365.1	5	7	6	9	2	18	22	5	8	17	19	5
MSTRG.1939.1	35	25	37	47	42	28	84	8	44	41	60	32
MSTRG.19404.1	708	676	553	681	785	677	778	294	616	627	799	684
MSTRG.19406.1	157	234	218	217	164	245	335	54	288	391	368	189
MSTRG.19406.2	4	9	4	6	10	9	4	1	6	5	11	1
MSTRG.19456.1	12	9	16	36	8	8	14	0	30	15	21	16
MSTRG.19484.1	25	41	23	50	33	50	41	4	45	37	50	45
MSTRG.19517.1	22	108	79	69	40	103	75	31	53	104	64	86
MSTRG.19626.1	51	73	78	78	66	91	39	14	75	86	57	86
MSTRG.1965.1	0	0	0	4	1	1	0	123	1	1	1	0
MSTRG.19721.1	1	1	1	1	1	2	4	2	337	207	6	5
MSTRG.19800.1	0	7	6	0	0	21	0	0	0	3	0	1
MSTRG.19911.1	71	43	74	54	77	67	79	17	82	50	86	59
MSTRG.19934.1	21	29	31	18	19	27	51	3	33	46	57	30
MSTRG.19988.1	18	8	30	45	11	20	11	0	18	16	15	16
MSTRG.20023.1	59	85	91	52	56	95	84	72	56	58	56	94
MSTRG.20138.3	60	35	20	30	93	45	55	20	38	31	27	75
MSTRG.20147.1	0	1	4	1	1	6	0	22	1	1	1	3
MSTRG.2021.1	94	111	115	87	51	147	156	27	85	122	154	104
MSTRG.20223.1	16	48	17	30	38	51	19	2	23	63	24	46
MSTRG.20293.1	58	49	139	124	141	80	98	9	87	82	135	47
MSTRG.20297.1	103	273	127	28	38	118	84	11	284	371	294	17
MSTRG.2037.1	11	18	13	9	8	18	4	37	17	18	24	11
MSTRG.20379.1	66	95	93	73	65	79	138	96	83	79	101	83
MSTRG.20449.1	8	0	1	14	33	8	1	0	0	1	0	0
MSTRG.20455.1	13	10	38	34	20	36	12	0	5	5	2	0
MSTRG.20496.1	7	9	2	1	0	9	28	43	2	1	1	2
MSTRG.20542.1	14	19	16	19	22	26	31	1	17	32	13	23
MSTRG.20545.1	13	5	9	15	14	5	3	1	16	12	31	3
MSTRG.20645.1	97	170	75	41	8	216	59	0	110	189	153	133
MSTRG.20650.1	174	45	72	70	144	63	74	0	100	82	114	49
MSTRG.20669.1	431	176	335	245	346	390	408	9	580	734	499	332
MSTRG.20710.1	5	1	2	1	0	7	1	0	4	32	0	1
MSTRG.20740.1	0	0	0	0	0	0	0	0	0	0	0	0
MSTRG.20740.2	0	0	0	1	0	0	0	0	1	0	0	0
MSTRG.20776.1	239	251	167	112	105	280	439	69	293	328	334	346
MSTRG.20817.1	69	68	130	26	35	57	678	2	111	148	377	163
MSTRG.20818.1	32	27	4	1	1	23	0	0	9	12	0	2
MSTRG.20850.1	39	21	23	18	24	33	15	10	29	10	37	15
MSTRG.20868.1	17	57	7	15	1	26	13	0	29	49	16	18
MSTRG.20872.1	72	101	49	59	30	68	43	1	137	111	87	99
MSTRG.20893.1	250	238	347	293	186	239	514	33	401	276	413	274
MSTRG.20923.1	11	0	3	12	1	5	1	48	5	1	1	0
MSTRG.20970.1	26	8	39	37	133	37	24	1	116	40	44	8
MSTRG.20990.1	514	402	467	417	842	350	457	27	504	349	486	258
MSTRG.21005.1	3	216	77	72	17	201	3	0	75	355	34	204
MSTRG.21041.1	4	3	7	6	1	13	1	0	10	29	14	10
MSTRG.21057.1	1	0	1	1	5	13	0	0	4	2	3	6
MSTRG.21167.1	28	33	21	17	22	13	51	1	22	28	30	18
MSTRG.21261.2	37	27	101	55	76	31	37	1	73	12	64	41
MSTRG.21261.3	0	0	0	0	0	0	0	0	0	0	0	0
MSTRG.21266.1	11	7	12	8	6	9	97	0	32	5	18	8
MSTRG.21290.1	10	34	10	23	16	31	4	0	348	39	15	43
MSTRG.21290.2	3	11	1	4	0	6	0	0	35	4	2	8
MSTRG.21295.1	723	742	850	944	714	830	845	169	967	735	1353	637
MSTRG.21310.1	349	229	375	284	289	392	367	163	347	325	447	353
MSTRG.2137.1	1	0	0	0	1	2	1	0	1	0	2	0
MSTRG.2137.2	0	0	0	0	0	0	0	0	0	0	0	0
MSTRG.21380.1	0	0	0	0	0	0	0	0	0	0	0	0
MSTRG.21382.1	23773	82503	118095	51334	108020	27558	5726	7166	33759	19717	10917	20828
MSTRG.21382.2	15	10	19	5	54	8	3	0	0	1	2	2
MSTRG.21400.1	0	0	22	0	0	0	0	0	1	0	0	0
MSTRG.21410.1	6	7	4	12	5	27	12	1	3	11	9	19
MSTRG.21410.2	19	8	8	10	5	5	23	2	15	8	6	16
MSTRG.21508.1	163	215	261	187	112	258	165	134	245	250	184	417
MSTRG.21564.1	1442	545	556	641	694	453	997	62	973	1344	2435	898
MSTRG.21565.1	222	85	176	176	160	182	202	4	271	281	520	260
MSTRG.21565.2	59	32	24	41	28	28	40	4	54	56	153	42
MSTRG.21565.3	202	91	33	81	40	19	123	0	30	66	228	53
MSTRG.21587.1	0	62	28	76	6	37	9	2	1	2	18	68
MSTRG.21607.1	66	25	31	39	33	3	94	2	39	35	35	20
MSTRG.21645.1	2	0	0	1	1	0	0	0	0	2	1	1
MSTRG.21645.2	0	0	0	0	0	0	0	0	0	0	0	0
MSTRG.21649.1	9	32	34	20	13	45	25	10	11	45	40	21
MSTRG.21672.1	7	10	3	8	15	4	14	1	4	7	12	7
MSTRG.21672.2	3	9	3	5	0	6	1	0	3	2	2	5
MSTRG.21703.1	0	0	0	0	0	0	0	69	0	0	0	0
MSTRG.21723.1	27	40	26	57	36	58	56	37	38	26	49	22
MSTRG.21793.1	4	0	0	8	5	6	23	4	13	9	10	13
MSTRG.219.1	2	3	0	10	1	1	2	851	2	9	4	2
MSTRG.21908.1	0	0	0	0	0	0	0	0	0	0	0	0
MSTRG.21908.2	0	0	0	0	0	0	0	0	0	0	0	0
MSTRG.21944.1	240	272	220	245	189	224	263	124	265	252	242	253
MSTRG.22020.1	0	0	142	1	0	0	0	0	0	0	0	0
MSTRG.22139.1	11	8	2	38	37	3	70	23	48	50	66	66
MSTRG.22158.1	74	57	64	45	49	86	81	7	78	64	105	72
MSTRG.22158.2	127	79	172	116	244	125	137	7	169	104	220	109
MSTRG.22158.4	0	0	0	0	0	0	0	0	0	0	0	0
MSTRG.22158.5	0	0	0	0	0	0	0	0	0	0	0	0
MSTRG.22159.1	137	119	175	144	109	168	258	38	359	184	287	176
MSTRG.22224.1	4	6	8	12	15	12	17	3	13	22	11	3
MSTRG.22268.1	260	253	254	271	193	235	330	105	275	220	237	227
MSTRG.22309.1	25	50	121	168	75	43	100	1	57	68	36	146
MSTRG.2238.1	14	30	33	0	3	0	32	2	0	0	13	37
MSTRG.22400.3	161	53	50	71	102	137	64	49	53	57	46	27
MSTRG.22427.1	3	5	1	0	0	9	27	32	3	0	0	0
MSTRG.22464.1	37	53	35	17	53	65	12	4	22	4	5	20
MSTRG.22654.1	95	55	169	192	64	90	91	4	129	96	27	78
MSTRG.22654.2	0	0	0	0	0	0	0	0	0	0	0	0
MSTRG.22676.5	81	79	82	145	100	59	233	41	140	118	169	48
MSTRG.22676.6	982	148	71	86	87	121	165	9	145	225	108	54
MSTRG.22699.1	22	38	28	53	13	25	32	20	25	29	15	30
MSTRG.22711.1	92	55	50	100	112	63	173	18	74	61	125	49
MSTRG.22711.2	0	0	0	0	0	0	0	0	0	0	0	0
MSTRG.22711.3	0	0	0	0	0	0	0	0	0	0	0	0
MSTRG.22781.1	36	42	20	23	31	49	25	17	14	24	31	27
MSTRG.22810.1	28	18	33	31	25	22	34	1	13	17	12	23
MSTRG.22857.1	4	1	12	5	13	8	20	10	3	5	30	10
MSTRG.22870.1	0	0	0	0	0	0	5	24	0	0	0	0
MSTRG.22879.1	21	38	21	9	9	30	26	0	44	51	56	17
MSTRG.2289.1	6	9	10	1	1	2	6	3	5	15	49	51
MSTRG.22918.1	11	15	12	13	9	15	11	310	15	6	22	9
MSTRG.22956.1	1	5	3	1	0	0	79	0	23	16	20	3
MSTRG.22978.1	10027	8674	7749	8956	9287	9774	11060	1345	6692	6548	8975	7579
MSTRG.23017.1	61	67	62	40	57	37	17	1	47	27	39	17
MSTRG.23021.1	0	0	0	0	0	0	0	0	0	0	0	0
MSTRG.23021.2	16	20	7	15	1	21	10	0	18	49	24	39
MSTRG.23021.3	1	4	0	0	1	3	0	0	0	9	2	1
MSTRG.23021.4	1	22	0	2	1	1	4	0	7	2	1	8
MSTRG.23021.5	72	200	31	65	50	108	72	0	136	339	141	245
MSTRG.23028.1	33	40	26	2	4	33	0	0	11	9	7	15
MSTRG.23079.1	1468	2694	2013	2003	2172	2064	2806	1077	2290	2797	3205	3597
MSTRG.2310.1	531	1110	681	868	253	731	1299	28	1432	794	735	2012
MSTRG.23165.1	39	21	27	29	14	42	35	8	41	47	43	27
MSTRG.23165.2	1	0	2	1	0	0	1	0	0	1	1	0
MSTRG.23165.3	0	0	0	0	0	0	0	0	0	0	0	0
MSTRG.23178.1	38	47	18	22	41	52	26	0	13	25	25	13
MSTRG.23195.1	2	0	0	1	4	0	69	0	155	1	1	6
MSTRG.23223.1	942	718	784	764	752	865	977	119	921	843	807	719
MSTRG.2344.1	10	13	4	16	6	9	10	131	9	8	5	5
MSTRG.23487.1	78	52	78	84	63	55	76	21	73	59	92	80
MSTRG.23588.1	15	17	13	27	12	26	24	7	7	16	17	18
MSTRG.23630.1	41	8	17	38	81	15	34	9	9	21	41	31
MSTRG.23685.1	18	15	13	21	14	23	22	2	32	21	36	29
MSTRG.23685.2	122	107	150	140	194	98	52	0	209	122	229	177
MSTRG.23922.1	24	30	34	46	17	34	27	0	41	49	38	43
MSTRG.23938.1	2555	1616	2371	2546	2553	1977	2532	422	2181	1825	2520	2463
MSTRG.23975.1	1211	1232	1198	1193	254	1951	651	263	669	766	659	300
MSTRG.24048.1	53	104	58	290	16	57	69	27	44	47	90	66
MSTRG.24071.1	647	284	400	632	761	295	853	109	430	497	756	405
MSTRG.24094.1	24	24	26	23	8	26	30	26	21	32	21	70
MSTRG.24250.1	2	0	2	0	1	1	4	256	1	1	1	4
MSTRG.24272.1	6	13	12	8	4	7	4	28	11	4	17	7
MSTRG.2428.1	8	10	7	4	1	13	14	0	16	35	30	14
MSTRG.24356.1	35	15	36	37	31	17	18	2	30	13	32	15
MSTRG.24356.2	0	1	0	0	0	0	0	0	0	1	0	0
MSTRG.24369.1	101	70	58	61	35	37	198	2	145	138	58	54
MSTRG.24378.1	0	0	0	0	0	0	0	0	0	0	0	0
MSTRG.24378.2	0	1	1	0	0	3	0	0	0	0	0	0
MSTRG.2440.1	5	7	10	8	6	12	20	4	4	3	21	6
MSTRG.2440.2	80	76	138	128	48	200	278	9	303	15	95	75
MSTRG.24462.1	145	65	182	138	87	93	93	9	130	88	141	39
MSTRG.24485.1	93	71	89	60	86	83	55	28	86	79	165	109
MSTRG.24491.1	2	16	7	16	0	17	5	4	9	13	14	5
MSTRG.24507.3	315	170	466	553	576	242	172	23	430	418	393	419
MSTRG.24517.1	1	3	0	1	3	0	2	45	1	2	1	0
MSTRG.24555.1	17	33	32	27	9	28	126	2	79	65	106	56
MSTRG.24613.1	7	1	0	2	1	0	13	0	4	0	4	2
MSTRG.24613.2	0	0	0	0	0	0	0	0	0	0	0	0
MSTRG.24656.1	181	119	74	168	127	105	164	21	135	169	238	49
MSTRG.24656.2	4	2	5	3	1	1	9	1	5	6	6	0
MSTRG.24656.3	1	1	1	0	1	1	8	0	1	1	3	2
MSTRG.24677.1	236	65	127	78	285	68	73	10	102	78	172	54
MSTRG.24682.1	35	20	58	34	166	8	32	5	36	39	46	43
MSTRG.24693.1	495	242	465	532	360	383	536	145	327	350	555	501
MSTRG.24743.1	33	4	31	6	6	8	95	1	123	20	61	37
MSTRG.24745.1	4	14	26	7	5	20	61	8	23	16	13	14
MSTRG.2479.1	2	1	2	0	0	0	0	50	0	1	1	1
MSTRG.24807.1	0	0	0	0	0	0	0	0	0	0	0	0
MSTRG.24807.2	15	3	8	3	28	7	15	0	7	14	14	7
MSTRG.24850.1	426	386	402	509	366	506	786	299	465	455	450	488
MSTRG.24863.1	53	106	109	87	40	97	167	33	53	107	90	60
MSTRG.24864.1	92	119	127	105	41	145	247	124	83	149	191	87
MSTRG.24888.1	0	5	3	22	1	3	78	0	5	11	1	17
MSTRG.24891.1	1034	670	789	929	807	781	966	336	917	610	1066	690
MSTRG.24919.1	147	49	29	38	71	129	133	68	77	49	61	83
MSTRG.2506.1	34	20	23	53	34	62	14	2	10	40	28	30
MSTRG.25068.1	61	29	48	65	93	70	33	5	74	59	80	30
MSTRG.25081.1	15	10	30	19	31	13	36	6	31	40	14	31
MSTRG.25138.1	1	4	0	0	0	5	0	0	1	0	1	0
MSTRG.25138.2	0	0	0	0	0	0	0	0	0	0	0	0
MSTRG.25138.3	0	0	0	0	0	0	0	0	0	0	0	0
MSTRG.25138.4	0	0	0	0	0	0	0	0	0	0	0	0
MSTRG.25138.5	0	0	0	0	0	0	0	0	0	0	0	0
MSTRG.25138.6	7	16	12	11	5	5	6	0	8	9	10	2
MSTRG.25183.1	186	89	129	119	286	97	85	4	89	99	98	61
MSTRG.25184.1	12	38	71	15	13	33	34	1	54	25	13	12
MSTRG.25221.1	352	349	367	571	213	641	981	7	357	438	481	653
MSTRG.25221.2	0	0	0	0	0	0	0	0	0	0	0	0
MSTRG.25221.3	2	4	9	7	2	4	7	0	5	13	6	7
MSTRG.25264.1	0	1	0	0	2	0	0	0	0	0	0	0
MSTRG.25264.2	35	26	19	40	32	61	44	16	24	28	66	42
MSTRG.25368.2	224	154	243	261	273	178	215	62	286	178	400	209
MSTRG.25473.1	77	286	105	248	210	325	46	0	415	555	80	526
MSTRG.25499.1	58	58	63	39	30	60	72	4	59	46	67	68
MSTRG.25756.1	496	333	337	333	345	522	556	195	495	422	559	462
MSTRG.25828.1	56	20	70	51	88	32	78	1	66	32	39	19
MSTRG.25873.1	65	108	85	66	21	44	110	6	60	86	107	65
MSTRG.25877.2	45	23	50	41	19	39	64	5	61	52	124	49
MSTRG.25877.3	30	30	41	38	27	47	47	4	48	28	67	29
MSTRG.25885.2	272	181	253	272	308	182	360	27	242	198	374	205
MSTRG.25885.3	44	41	48	52	60	40	54	3	60	43	82	23
MSTRG.25923.1	38	58	79	83	58	71	97	26	61	49	62	34
MSTRG.25923.2	0	0	0	0	0	0	0	0	0	0	0	0
MSTRG.25932.1	10	8	18	8	1	8	11	1	12	16	14	6
MSTRG.2598.2	0	1	0	0	0	0	0	0	0	0	0	0
MSTRG.2598.3	0	0	0	0	0	0	0	0	0	0	1	0
MSTRG.26004.1	33	27	41	33	33	32	59	18	34	35	45	55
MSTRG.26005.1	37	11	1	14	14	7	15	6	18	9	14	24
MSTRG.26029.1	35	25	18	10	63	39	31	9	27	46	55	45
MSTRG.26098.3	2170	325	212	154	132	254	819	64	343	287	209	197
MSTRG.26103.1	0	0	0	0	0	0	0	0	0	0	0	0
MSTRG.26103.2	0	0	0	0	0	0	0	0	0	0	0	0
MSTRG.26103.3	0	0	0	0	0	0	0	0	0	0	0	0
MSTRG.26103.4	0	0	0	0	0	0	0	0	0	0	0	0
MSTRG.26158.1	88	64	114	93	73	73	95	19	99	32	80	105
MSTRG.2626.1	150	111	160	147	175	186	253	162	209	133	199	165
MSTRG.2626.2	0	0	0	0	0	0	0	0	0	0	0	0
MSTRG.26279.1	43	97	45	66	46	67	108	55	79	70	60	99
MSTRG.26282.1	4	0	0	0	1	3	2	446	0	3	1	0
MSTRG.26311.1	69	51	83	78	181	51	21	17	25	34	178	35
MSTRG.26325.1	1	4	1	0	0	0	1	48	3	2	2	1
MSTRG.26594.1	260	199	265	167	117	215	501	18	241	307	437	301
MSTRG.26601.1	2	10	5	12	2	31	32	5	8	6	33	18
MSTRG.26643.1	31	51	36	36	25	55	11	4	11	20	32	29
MSTRG.26657.1	19	11	14	18	14	20	11	0	1	2	4	1
MSTRG.26679.1	41	30	81	65	34	64	49	8	19	43	49	51
MSTRG.26795.1	86	42	95	53	48	68	226	7	113	112	159	76
MSTRG.26821.3	6	8	8	2	1	10	8	2	9	4	11	5
MSTRG.26821.4	22	44	46	21	30	18	8	0	13	21	11	17
MSTRG.26881.1	540	487	478	492	598	565	752	440	605	494	738	635
MSTRG.26926.1	84	120	159	22	48	272	121	10	72	81	159	73
MSTRG.26936.1	21	9	13	9	6	16	26	0	14	13	12	11
MSTRG.26944.1	5	9	1	13	1	13	15	10	15	9	9	17
MSTRG.26986.1	207	92	102	210	353	132	157	8	255	74	315	92
MSTRG.26987.1	84	45	95	28	88	82	70	4	42	36	89	35
MSTRG.27061.1	45	90	69	75	103	99	138	17	116	82	131	182
MSTRG.2711.1	1	3	1	0	0	2	3	4	4	1	0	3
MSTRG.2711.2	0	1	2	0	0	3	1	26	2	1	3	1
MSTRG.27148.1	10	35	9	12	19	19	14	3	28	14	9	10
MSTRG.27268.1	18	16	48	46	22	10	31	0	14	17	13	56
MSTRG.27268.2	43	1	48	41	42	12	13	0	55	15	34	33
MSTRG.27268.3	0	0	1	0	3	0	3	0	1	0	1	4
MSTRG.27285.1	10	7	23	12	133	6	0	0	4	4	0	3
MSTRG.273.1	36	14	13	21	37	27	74	0	39	40	33	28
MSTRG.27313.1	94	26	70	20	15	24	1	0	2	2	2	1
MSTRG.27313.2	2	15	7	6	3	16	1	0	3	6	3	2
MSTRG.27413.1	2	4	0	13	1	2	1	0	0	0	7	3
MSTRG.27446.1	4	4	21	1	10	6	14	9	2	9	5	11
MSTRG.27490.1	6	6	0	1	13	0	4	1	5	0	0	0
MSTRG.27638.1	31	38	33	80	19	30	156	3	77	46	69	49
MSTRG.27660.1	39	48	42	52	56	38	118	23	34	34	46	42
MSTRG.27669.1	13	13	10	10	17	18	2	6	6	35	22	7
MSTRG.27669.2	8	22	13	7	3	3	9	1	24	52	20	4
MSTRG.27702.1	70	212	145	97	66	139	21	1	84	84	60	131
MSTRG.27705.1	16	21	15	22	15	45	57	103	22	20	33	11
MSTRG.27711.1	20	13	13	16	3	14	28	36	24	21	24	33
MSTRG.27711.2	28	9	3	8	6	9	9	14	12	11	19	4
MSTRG.27711.3	2	0	2	0	0	0	1	4	3	2	0	3
MSTRG.27714.1	80	307	351	178	38	402	372	2	157	424	383	399
MSTRG.27723.1	190	249	199	228	257	216	263	62	282	242	257	172
MSTRG.27735.1	83	63	58	68	69	82	56	3	52	65	60	35
MSTRG.27748.1	0	0	0	0	3	0	0	0	0	0	0	0
MSTRG.27748.2	1	1	2	6	4	1	0	2	1	3	11	5
MSTRG.27750.1	18	11	7	14	10	23	18	3	24	17	24	13
MSTRG.27750.2	0	0	0	0	0	0	0	0	0	0	0	0
MSTRG.27842.2	4	4	6	6	5	16	9	11	9	11	6	7
MSTRG.27842.5	0	0	1	0	0	4	0	2	0	0	3	0
MSTRG.27867.1	4	31	1	14	6	4	11	0	4	10	20	16
MSTRG.27868.1	11	63	10	28	14	43	14	0	24	34	63	46
MSTRG.27870.1	496	422	401	336	280	413	446	531	433	370	490	452
MSTRG.27870.2	0	0	0	0	0	0	0	0	0	0	0	0
MSTRG.27947.1	11	12	6	19	26	21	77	0	74	14	39	1
MSTRG.28000.1	380	314	519	424	427	538	272	7	331	293	521	231
MSTRG.28046.1	24	22	18	21	11	15	16	0	0	4	0	5
MSTRG.28109.1	5	6	2	2	0	5	12	3	1	19	12	18
MSTRG.28126.1	285	1913	1863	3321	272	1986	495	434	921	826	1253	435
MSTRG.28126.2	0	0	0	0	1	0	1	52	352	227	414	172
MSTRG.28126.3	0	0	0	0	0	0	0	0	0	0	0	0
MSTRG.28126.4	0	1	0	0	0	0	1	0	0	0	0	0
MSTRG.28126.5	514	644	600	1049	305	258	375	70	210	183	208	118
MSTRG.28127.1	0	0	0	0	0	0	0	0	0	0	0	0
MSTRG.28127.10	19	749	882	801	1079	1220	2685	140	144	564	191	334
MSTRG.28127.2	0	0	0	0	0	0	0	0	0	0	0	0
MSTRG.28127.3	0	0	0	0	0	0	0	0	0	0	0	0
MSTRG.28127.4	0	0	0	0	0	0	0	0	0	0	0	0
MSTRG.28127.5	2	0	2	0	1	1	6	1	2	5	9	2
MSTRG.28127.6	0	0	0	0	0	0	0	0	0	0	0	0
MSTRG.28127.7	547	605	727	463	577	1584	711	48	174	247	337	109
MSTRG.28127.8	31	35	78	5	43	41	136	15	79	39	114	39
MSTRG.28127.9	120	1541	1437	1318	1938	3340	2248	299	3425	1507	2198	328
MSTRG.28128.1	1541	5311	4629	3637	520	2426	3292	593	1164	2331	1685	1390
MSTRG.28131.6	463	764	1145	162	311	594	936	328	1713	911	1879	503
MSTRG.28141.1	388	258	261	255	193	425	318	48	224	291	344	228
MSTRG.28207.1	734	3	4	834	123	15	2	0	3	2	4	3
MSTRG.28245.1	0	0	0	0	0	0	0	75	0	0	2	0
MSTRG.28265.1	16	70	31	22	22	53	12	29	41	36	42	30
MSTRG.28316.1	88	84	73	109	82	88	51	21	53	47	66	98
MSTRG.28316.3	175	192	222	126	174	201	250	40	249	243	246	187
MSTRG.28316.4	316	398	427	400	422	419	458	75	375	498	591	338
MSTRG.28316.5	260	198	163	302	157	228	253	183	211	271	270	197
MSTRG.28364.1	4	12	3	9	7	10	3	0	9	10	5	22
MSTRG.28364.2	1	3	0	1	1	3	0	0	2	0	0	4
MSTRG.28385.1	1	0	0	0	0	0	0	0	1	0	0	0
MSTRG.28385.2	0	0	0	0	0	0	0	0	0	0	0	0
MSTRG.28385.3	0	0	0	0	0	0	0	0	0	0	0	0
MSTRG.28385.4	18	10	26	10	15	23	24	5	14	12	38	15
MSTRG.28385.5	0	0	0	0	0	0	0	0	0	0	0	0
MSTRG.28385.6	0	0	0	0	0	0	0	0	0	0	0	0
MSTRG.28402.1	73	63	27	37	11	46	57	2	52	73	86	230
MSTRG.28402.2	80	17	13	0	0	55	0	0	0	1	0	1
MSTRG.28499.1	3	0	1	8	1	2	8	124	5	0	1	1
MSTRG.28504.1	246	249	180	217	165	224	276	32	180	159	171	162
MSTRG.2863.1	244	312	109	270	55	303	513	363	542	654	676	827
MSTRG.28731.1	2	118	16	25	15	39	6	0	12	51	8	40
MSTRG.28731.2	0	0	1	0	0	3	2	0	0	1	1	0
MSTRG.28741.1	0	0	0	21	0	0	0	0	0	1	0	0
MSTRG.28774.1	448	422	806	446	560	501	971	7	284	305	296	444
MSTRG.28775.1	19	44	45	29	40	60	129	0	20	28	39	74
MSTRG.28851.1	116	127	119	110	88	132	131	113	115	117	149	144
MSTRG.28853.1	77	86	73	82	59	99	85	104	105	95	85	118
MSTRG.28857.1	36	14	14	7	43	14	14	5	27	21	22	26
MSTRG.29006.1	10	23	14	30	4	30	14	0	12	9	2	13
MSTRG.29067.3	6	13	9	11	10	13	17	3	8	11	19	10
MSTRG.29067.7	0	5	5	13	3	10	16	6	4	6	9	2
MSTRG.29067.8	0	0	0	2	0	0	0	1	0	0	0	0
MSTRG.29258.1	152	146	146	170	91	136	115	13	56	89	111	84
MSTRG.29270.2	224	150	223	217	167	190	268	65	179	162	286	112
MSTRG.29270.4	603	378	406	481	847	407	547	203	432	368	623	185
MSTRG.29377.1	0	0	1	6	1	2	0	61	2	1	4	1
MSTRG.29378.1	2	6	10	4	0	2	0	46	13	2	2	1
MSTRG.29385.1	44	28	25	95	36	72	32	40	37	28	71	50
MSTRG.29474.1	50	35	21	38	16	40	55	10	48	72	72	57
MSTRG.29521.1	25	16	10	18	3	72	37	0	53	27	45	37
MSTRG.29538.1	19	5	13	34	9	11	20	1	14	1	13	5
MSTRG.29557.1	1	0	0	0	6	0	0	97	0	0	0	0
MSTRG.29557.2	0	0	0	0	0	0	0	45	0	0	0	0
MSTRG.29571.1	26	38	50	41	27	64	37	13	44	43	48	29
MSTRG.29574.1	153	42	99	83	192	76	65	3	172	98	116	67
MSTRG.29606.1	5	1	1	1	3	3	6	1	3	3	5	3
MSTRG.29606.2	0	0	0	0	0	0	0	0	0	0	0	0
MSTRG.29606.3	20	21	13	19	11	21	22	4	11	29	45	18
MSTRG.29607.1	11	23	31	26	15	21	46	14	23	16	25	29
MSTRG.29627.1	1	25	11	24	6	11	1	0	2	4	10	2
MSTRG.29629.1	44	21	43	22	46	35	36	11	42	37	54	34
MSTRG.29671.1	105	409	102	161	111	86	149	14	144	131	117	246
MSTRG.29697.1	28	6	20	19	10	7	5	0	11	3	5	7
MSTRG.29805.1	91	58	58	96	91	85	124	30	75	81	106	78
MSTRG.29833.1	0	2	0	0	0	0	1	155	0	0	0	1
MSTRG.29904.1	5	2	1	2	2	2	7	0	3	6	18	8
MSTRG.29904.2	0	0	0	0	0	0	0	0	0	0	0	0
MSTRG.29907.1	27	33	50	27	28	16	63	2	27	10	22	11
MSTRG.29921.1	16	89	38	42	9	68	5	1	11	20	2	39
MSTRG.30.1	122	188	205	118	67	315	92	3	82	100	123	54
MSTRG.30051.1	5	1	5	3	0	5	18	4	7	7	22	11
MSTRG.30051.2	12	4	0	7	10	11	15	3	5	6	11	9
MSTRG.30064.1	4	27	34	32	12	21	11	1	50	20	29	14
MSTRG.3008.1	64	46	45	51	53	48	11	0	5	6	5	1
MSTRG.30210.1	78	99	127	136	64	163	180	2	271	200	418	127
MSTRG.30238.1	0	0	2	2	0	3	3	1	1	0	4	0
MSTRG.30238.2	0	0	0	0	0	0	0	0	0	0	0	0
MSTRG.30305.1	27	78	91	171	64	119	184	38	150	85	201	127
MSTRG.30337.1	11	19	11	9	6	12	8	3	15	15	11	18
MSTRG.30370.1	4	23	9	4	1	20	3	0	12	12	12	11
MSTRG.30385.1	72	98	72	67	55	70	116	4	121	65	90	76
MSTRG.30443.1	0	0	0	0	0	0	0	0	0	0	0	0
MSTRG.30443.2	111	60	93	59	98	71	122	37	80	112	277	75
MSTRG.30717.1	29	19	26	63	19	30	38	13	38	23	36	30
MSTRG.30787.1	6	5	17	7	9	37	19	3	27	11	28	31
MSTRG.30802.1	5	4	7	8	0	3	3	0	6	3	3	6
MSTRG.30802.2	0	0	0	0	0	0	0	0	0	0	0	0
MSTRG.30862.1	114	112	56	111	87	128	115	52	99	108	155	98
MSTRG.30869.1	2	0	2	0	0	4	0	0	13	10	3	7
MSTRG.30891.1	809	739	688	637	762	796	797	281	1039	653	665	1129
MSTRG.30958.1	18	21	20	26	16	59	20	5	23	19	15	20
MSTRG.30965.1	14	12	1	14	5	18	48	0	26	29	36	27
MSTRG.30965.3	0	0	0	0	0	0	0	0	1	0	1	1
MSTRG.30965.4	73	45	85	61	67	90	213	1	134	106	106	74
MSTRG.30968.1	0	0	1	0	0	0	1	142	2	1	17	0
MSTRG.30969.1	0	0	0	0	1	1	3	0	1	2	2	1
MSTRG.30976.1	0	0	0	0	0	0	0	0	0	0	0	0
MSTRG.30976.2	0	0	0	0	0	0	0	0	0	0	0	0
MSTRG.30976.3	0	0	0	0	0	0	0	0	0	0	0	0
MSTRG.30976.4	0	0	0	0	0	0	0	0	0	0	0	0
MSTRG.30976.5	0	0	0	0	0	0	0	0	0	0	0	0
MSTRG.3099.1	0	0	0	0	0	0	4	202	0	0	4	0
MSTRG.3100.1	0	0	0	0	1	0	0	132	0	1	0	0
MSTRG.31031.1	0	0	0	0	0	0	1	59	1	2	1	0
MSTRG.31061.1	11	13	15	16	7	22	32	19	15	32	32	23
MSTRG.31098.3	173	200	220	161	182	181	196	36	236	206	185	149
MSTRG.31225.1	9	10	1	5	4	18	6	0	4	5	5	2
MSTRG.313.1	11	18	26	15	11	20	12	1	22	9	6	21
MSTRG.31346.1	1	3	1	0	0	0	0	0	0	0	0	2
MSTRG.31346.2	0	0	0	0	0	0	0	0	0	0	0	0
MSTRG.31346.3	0	0	0	0	0	0	0	0	0	0	0	0
MSTRG.31346.4	28	30	33	103	17	55	212	34	97	129	139	85
MSTRG.31348.1	72	51	52	55	48	57	93	13	34	43	36	32
MSTRG.31420.1	115	2	7	6	18	1	4	1	6	6	13	6
MSTRG.31444.1	162	125	82	222	67	33	180	0	111	149	486	26
MSTRG.31444.2	0	0	21	22	6	0	23	0	6	4	3	0
MSTRG.31444.3	35	23	30	60	7	16	82	0	33	76	187	29
MSTRG.31508.1	4	13	7	21	2	2	7	4	3	0	15	3
MSTRG.31541.1	19	18	12	20	10	16	24	2	24	19	21	6
MSTRG.31541.2	1	0	0	0	1	1	1	1	0	2	0	0
MSTRG.31541.3	0	0	0	0	0	0	0	0	0	0	0	0
MSTRG.31541.4	52	24	29	37	30	26	39	12	46	48	28	16
MSTRG.31541.5	0	0	0	0	0	0	0	0	0	0	0	0
MSTRG.31541.6	0	0	0	0	0	0	0	0	0	0	0	0
MSTRG.31574.2	37	26	17	26	5	19	17	2	13	38	20	46
MSTRG.31574.3	3	6	0	1	0	0	4	0	1	1	3	4
MSTRG.31657.3	931	542	455	795	552	651	973	85	841	679	675	701
MSTRG.31757.1	241	364	148	266	232	162	61	3	55	119	117	167
MSTRG.31757.2	0	1	0	4	1	1	1	0	0	1	4	1
MSTRG.31757.3	0	0	0	0	0	0	1	0	0	0	2	1
MSTRG.31757.4	0	0	0	0	0	0	0	0	0	0	0	0
MSTRG.31760.1	8	14	5	6	12	14	5	3	18	8	10	18
MSTRG.31779.1	14	27	2	34	28	32	38	14	69	93	25	136
MSTRG.31785.1	11	41	12	31	24	32	5	4	6	5	6	10
MSTRG.31785.2	43	42	31	42	26	53	60	4	62	46	60	65
MSTRG.31785.3	34	34	47	36	12	81	45	0	64	63	68	40
MSTRG.31929.1	22	34	13	83	23	30	60	13	31	18	10	35
MSTRG.32012.10	16	19	14	9	9	22	32	1	21	20	34	50
MSTRG.32034.1	191	196	316	253	559	178	121	14	1415	429	639	378
MSTRG.32073.1	216	99	251	115	117	176	116	6	174	139	258	165
MSTRG.32073.2	0	0	0	0	0	0	0	0	0	0	0	0
MSTRG.32073.3	0	0	0	0	0	0	0	0	0	0	0	0
MSTRG.32073.4	0	0	0	0	0	0	0	0	0	0	0	0
MSTRG.32073.5	0	0	0	0	0	0	0	0	0	0	0	0
MSTRG.32087.1	323	347	313	446	254	318	324	126	423	411	432	266
MSTRG.32096.2	18	26	139	20	8	10	28	0	96	54	2	54
MSTRG.32102.1	1	1	2	0	0	1	0	0	1	0	1	1
MSTRG.32102.2	159	107	201	146	52	96	188	10	107	78	84	141
MSTRG.32102.3	0	0	0	0	0	0	0	0	0	0	0	0
MSTRG.32105.1	497	289	536	535	484	289	287	4	572	353	484	522
MSTRG.32255.6	25	34	19	20	11	28	58	3	40	52	41	19
MSTRG.3233.1	9	6	7	3	5	5	31	4	1	24	15	9
MSTRG.32333.1	128	62	38	46	79	34	84	1	105	105	114	36
MSTRG.32384.1	7	5	32	46	13	10	67	1	8	11	22	10
MSTRG.3248.1	2	7	5	19	10	12	37	2	13	0	15	21
MSTRG.32528.1	37	12	53	19	18	16	23	5	44	23	20	13
MSTRG.32569.1	3	0	2	0	0	0	0	0	14	8	10	2
MSTRG.32650.2	16	11	24	13	12	18	11	2	36	11	29	18
MSTRG.32660.1	0	0	0	0	0	0	0	52	0	1	2	0
MSTRG.32663.1	294	228	416	334	223	419	189	38	288	370	431	198
MSTRG.32667.1	3	11	9	22	1	15	15	0	8	10	8	8
MSTRG.32667.2	18	6	9	10	4	18	23	0	9	24	19	12
MSTRG.32695.1	132	122	40	33	57	70	263	0	248	289	460	262
MSTRG.32726.1	0	0	0	2	0	0	1	0	0	0	0	0
MSTRG.32726.2	0	0	0	0	0	1	1	0	0	0	1	0
MSTRG.32726.3	0	0	0	0	0	0	0	0	0	0	0	0
MSTRG.32726.4	0	0	0	0	0	0	0	0	0	0	0	0
MSTRG.32726.5	0	0	0	0	0	0	0	0	0	0	0	0
MSTRG.3279.1	68	110	119	121	96	152	66	12	34	35	50	28
MSTRG.32906.1	138	83	171	133	113	137	125	99	166	167	115	143
MSTRG.3295.1	3	3	5	45	2	9	0	0	2	2	5	5
MSTRG.32969.1	20	20	7	6	4	18	3	2	17	25	48	23
MSTRG.32999.1	1	7	6	5	11	10	2	267	47	58	11	43
MSTRG.33133.2	12	17	16	15	3	23	43	7	16	29	38	26
MSTRG.33133.3	6	9	13	8	5	13	6	1	2	1	13	1
MSTRG.33216.1	13	8	9	44	6	9	9	6	3	7	8	4
MSTRG.33218.1	19	20	7	43	2	25	8	16	12	12	14	21
MSTRG.33238.1	50	403	590	1780	56	713	90	12	62	256	285	280
MSTRG.33249.1	37	35	86	126	35	28	45	0	50	42	44	79
MSTRG.33342.1	40	0	24	1	11	16	40	5	53	22	65	38
MSTRG.33348.1	0	23	18	0	34	26	0	0	0	0	0	0
MSTRG.3340.1	32	16	3	6	8	11	3	0	70	63	22	47
MSTRG.33405.1	7	18	58	23	25	20	45	221	33	7	19	22
MSTRG.33413.1	2	1	0	0	0	1	2	0	1	0	1	1
MSTRG.33413.2	26	32	25	20	17	30	36	3	51	27	64	62
MSTRG.33428.1	16	9	88	28	16	43	104	2	103	76	43	16
MSTRG.33452.1	0	74	0	0	0	20	32	6	146	238	116	0
MSTRG.33505.2	14	20	26	60	12	40	27	14	40	28	58	35
MSTRG.33533.1	10	8	49	4	0	8	46	1	98	56	0	0
MSTRG.33550.1	300	313	352	347	160	473	491	128	527	431	318	218
MSTRG.33600.1	0	2	0	0	0	2	0	0	0	0	2	5
MSTRG.33650.1	4	5	5	7	8	1	17	0	9	0	1	1
MSTRG.33773.1	78	91	23	3	48	58	19	0	43	84	19	45
MSTRG.33776.1	11	1	0	1	16	1	22	0	23	17	8	5
MSTRG.33778.1	71	55	28	88	51	73	138	2	15	33	29	56
MSTRG.3381.1	0	0	0	0	0	0	2	7	2	2	2	1
MSTRG.3381.2	0	1	1	0	0	4	0	7	0	3	1	0
MSTRG.3383.1	44	18	6	0	11	4	6	0	16	8	25	21
MSTRG.33837.1	0	0	0	0	0	0	0	0	0	0	0	0
MSTRG.33837.2	0	0	0	0	0	0	0	0	0	0	0	0
MSTRG.33837.3	0	0	0	0	0	0	0	0	0	0	0	0
MSTRG.33837.4	0	0	0	0	0	0	0	0	0	0	0	0
MSTRG.33837.5	83	32	40	35	45	49	27	6	21	30	52	27
MSTRG.33837.6	0	0	0	0	0	0	0	0	0	0	0	0
MSTRG.33837.7	0	0	0	0	0	0	0	0	0	0	0	0
MSTRG.33843.1	0	1	0	4	0	1	0	52	0	0	0	0
MSTRG.33844.1	0	0	0	0	0	0	0	13	0	0	0	0
MSTRG.33849.1	0	0	0	0	0	0	0	0	0	0	0	0
MSTRG.33854.1	10	47	17	11	42	24	20	7	13	19	58	50
MSTRG.33864.1	132	124	154	101	66	111	165	36	139	103	200	116
MSTRG.33939.1	57	33	60	51	63	80	125	15	26	28	74	72
MSTRG.33939.5	566	384	637	292	574	490	690	202	532	387	507	524
MSTRG.33950.1	72	74	41	60	37	43	53	31	81	42	72	57
MSTRG.33961.1	144	82	104	41	69	63	117	23	95	137	70	54
MSTRG.34033.1	9	10	7	18	1	4	10	5	13	19	41	13
MSTRG.34111.1	20	59	37	52	43	29	27	21	44	39	25	44
MSTRG.34116.1	30	67	34	57	29	42	69	28	66	53	71	94
MSTRG.34226.1	4	22	6	14	1	8	15	0	15	22	12	17
MSTRG.34245.1	0	1	0	0	0	0	0	27	0	1	0	0
MSTRG.34245.2	1	1	2	0	0	0	1	65	0	0	0	0
MSTRG.34248.1	14	22	3	8	8	15	8	0	21	20	22	47
MSTRG.34262.1	123	136	250	225	52	214	471	357	345	125	338	300
MSTRG.34315.1	47	48	41	49	20	46	60	32	52	70	91	51
MSTRG.34344.1	99	54	54	75	38	69	199	57	107	78	162	133
MSTRG.3444.1	53	78	8	14	35	25	21	1	64	84	41	39
MSTRG.3465.1	101	22	33	19	81	43	60	1	116	41	74	34
MSTRG.34650.2	342	273	564	417	302	352	727	92	441	379	636	357
MSTRG.34650.4	18	7	6	1	1	9	14	11	8	4	13	7
MSTRG.34776.1	51	10	1	4	24	5	5	44	5	7	16	4
MSTRG.34807.1	14	18	15	21	13	15	36	7	29	26	30	15
MSTRG.34850.1	0	0	0	0	0	0	0	0	0	0	0	0
MSTRG.34850.2	0	0	0	0	0	0	0	0	0	0	0	0
MSTRG.34850.3	0	0	0	0	0	0	0	0	0	0	0	0
MSTRG.34850.4	0	0	0	0	0	0	0	0	0	0	0	0
MSTRG.34850.5	0	0	0	0	0	0	0	0	0	0	0	0
MSTRG.34850.6	0	0	0	0	0	0	0	0	0	0	0	0
MSTRG.34850.7	0	0	0	0	0	0	0	0	0	0	0	0
MSTRG.34968.1	21	23	16	14	11	5	8	32	23	27	34	24
MSTRG.34968.2	0	2	0	1	0	0	1	0	2	0	0	1
MSTRG.34992.1	44	32	66	47	70	61	46	28	54	47	72	43
MSTRG.35048.1	194	130	76	93	152	142	233	23	208	130	164	176
MSTRG.35048.2	81	103	66	40	41	70	122	17	86	75	102	96
MSTRG.35049.1	523	216	610	911	460	212	1148	204	1487	970	589	632
MSTRG.35065.1	44	39	53	17	28	30	49	2	37	69	49	46
MSTRG.35083.1	0	0	0	0	0	0	0	68	1	1	0	0
MSTRG.35113.1	15	49	33	29	41	53	66	3	32	56	44	17
MSTRG.35177.1	163	128	98	110	102	119	195	17	149	147	167	143
MSTRG.353.1	887	381	600	632	696	564	357	11	853	558	623	432
MSTRG.3549.1	25	14	20	46	39	44	44	15	45	63	56	36
MSTRG.3549.3	0	1	2	0	1	4	8	2	1	1	7	15
MSTRG.3563.1	8	1	1	3	11	13	3	127	0	2	3	4
MSTRG.3586.1	73	69	50	34	14	29	36	42	40	36	31	43
MSTRG.3611.1	35	35	41	39	66	29	38	7	38	36	59	23
MSTRG.3611.2	82	56	61	58	62	52	79	37	89	78	71	87
MSTRG.3617.1	72	31	39	9	25	72	15	3	20	25	11	13
MSTRG.3819.1	8	17	15	16	0	19	7	0	13	9	33	8
MSTRG.3896.1	70	166	245	277	124	75	80	5	60	66	47	92
MSTRG.3898.1	31	28	62	67	47	24	90	14	33	40	45	53
MSTRG.3898.2	94	31	102	48	120	45	80	0	94	66	83	57
MSTRG.3898.5	172	87	196	147	236	131	287	1	280	195	196	170
MSTRG.3921.2	342	539	284	433	280	554	457	666	342	365	474	589
MSTRG.3927.1	84	40	31	8	53	179	53	0	73	58	62	65
MSTRG.3971.1	61	115	166	35	49	93	99	0	99	77	132	80
MSTRG.3985.1	13	10	13	21	88	47	13	6	15	3	16	29
MSTRG.3989.1	8	6	4	2	0	6	8	5	4	0	1	1
MSTRG.3989.2	0	1	0	1	0	1	0	1	0	1	0	1
MSTRG.3989.3	0	0	0	0	0	0	0	0	2	1	0	0
MSTRG.3989.4	0	0	0	0	0	0	0	0	0	0	0	0
MSTRG.4010.1	27	18	9	14	17	3	23	2	12	13	29	9
MSTRG.4118.1	150	185	114	154	201	127	245	45	301	303	306	185
MSTRG.4152.1	57	28	58	77	90	59	96	9	116	101	147	95
MSTRG.4163.1	82	36	20	29	7	48	6	6	16	10	14	11
MSTRG.4224.1	5	3	2	4	4	13	6	2	14	11	24	12
MSTRG.4224.2	2	2	3	5	3	4	2	0	5	2	5	3
MSTRG.4287.1	0	0	50	0	0	0	0	0	0	0	0	0
MSTRG.429.1	36	16	37	31	76	29	45	2	53	22	77	25
MSTRG.4306.1	20	1	6	5	7	1	1	0	26	12	21	32
MSTRG.4328.1	19	21	44	8	0	71	183	0	6	4	37	15
MSTRG.4329.1	9	1	19	3	0	16	71	4	1	0	20	3
MSTRG.4338.1	57	1	9	17	11	25	8	2	25	24	44	21
MSTRG.4356.1	44	37	46	37	11	17	25	1	33	67	29	32
MSTRG.4367.1	113	48	24	41	2	25	66	5	19	31	29	46
MSTRG.4383.1	129	74	126	74	85	87	137	74	166	122	104	182
MSTRG.4455.1	0	2	0	1	0	1	4	0	0	2	0	1
MSTRG.4455.2	98	139	123	130	161	153	148	62	112	117	134	107
MSTRG.4455.3	0	0	0	1	0	0	1	0	0	0	0	1
MSTRG.4490.1	6	18	2	10	4	7	9	58	7	15	13	9
MSTRG.4493.1	103	76	46	24	50	98	41	3	39	43	79	44
MSTRG.4515.1	16	48	11	10	30	2	4	0	63	28	2	48
MSTRG.4533.1	580	283	394	382	730	254	410	5	551	632	744	361
MSTRG.4559.1	146	64	76	62	47	81	33	1	72	110	67	58
MSTRG.4563.1	16	19	15	7	6	14	13	1	18	23	23	5
MSTRG.463.1	0	0	0	2	1	0	1	2112	1	0	8	0
MSTRG.464.1	0	0	0	0	0	0	0	37	0	0	0	0
MSTRG.4718.1	187	182	266	304	154	189	209	9	308	248	235	149
MSTRG.4718.2	13	18	3	41	20	14	12	5	17	20	25	17
MSTRG.4718.3	58	104	61	92	29	48	90	9	105	62	48	106
MSTRG.4741.1	14	11	29	13	3	6	28	2	14	22	28	20
MSTRG.4747.1	0	0	0	0	0	0	0	0	0	0	0	0
MSTRG.4747.3	0	5	4	3	5	5	2	1	5	7	6	7
MSTRG.4747.5	43	25	36	30	38	44	44	41	40	46	45	41
MSTRG.4759.6	13	16	46	65	16	16	40	14	26	52	28	64
MSTRG.4772.1	51	64	79	60	24	53	107	13	75	54	128	51
MSTRG.4776.1	554	684	506	677	430	670	545	222	450	624	524	673
MSTRG.4780.1	38	34	76	64	72	31	92	7	40	24	63	44
MSTRG.4809.1	29	41	38	40	9	80	57	13	48	50	96	43
MSTRG.4813.1	78	91	81	80	40	90	142	12	71	92	136	59
MSTRG.4887.1	24	32	13	35	34	18	49	1	8	20	20	15
MSTRG.4904.1	132	341	384	94	20	484	56	0	215	304	124	152
MSTRG.4911.1	116	42	86	62	18	165	7	12	42	15	43	15
MSTRG.4921.1	153	51	116	143	228	74	93	2	69	69	124	44
MSTRG.4952.1	345	269	345	335	234	386	429	155	347	362	399	320
MSTRG.4954.1	77	41	90	34	114	54	67	16	148	85	131	46
MSTRG.5015.1	13	18	32	30	32	53	20	1	4	8	22	11
MSTRG.5105.1	0	0	0	0	0	0	0	0	0	0	0	0
MSTRG.5105.2	0	0	0	0	0	0	0	0	0	0	0	0
MSTRG.5105.3	0	0	0	0	0	0	0	0	0	0	0	0
MSTRG.5105.4	0	0	0	0	0	0	0	0	0	0	0	0
MSTRG.5105.5	0	0	0	0	0	0	0	0	0	0	0	0
MSTRG.5105.6	0	0	0	0	0	0	0	0	0	0	0	0
MSTRG.5106.1	10	5	10	4	3	1	3	2	0	5	0	1
MSTRG.5111.1	23	9	15	1	2	11	37	1	14	7	16	23
MSTRG.5111.2	29	2	2	2	4	7	17	0	5	1	10	7
MSTRG.5111.3	32	5	16	0	5	10	14	0	8	7	24	11
MSTRG.5248.1	148	158	200	240	187	84	105	23	152	133	179	188
MSTRG.5248.2	0	1	2	0	0	0	0	0	0	0	0	0
MSTRG.5248.3	0	0	0	0	0	0	0	0	0	0	0	0
MSTRG.5253.1	49	17	12	1	25	55	8	0	6	31	6	9
MSTRG.5259.1	1	22	10	22	1	10	8	2	6	18	9	42
MSTRG.5274.1	139	90	111	106	41	97	204	296	121	194	94	190
MSTRG.5300.1	79	55	53	68	60	69	54	4	74	44	132	100
MSTRG.5336.1	117	102	77	91	79	103	157	31	116	89	96	116
MSTRG.5394.1	20	19	50	25	33	28	33	0	33	40	50	42
MSTRG.5398.1	0	0	0	2	0	2	0	0	0	0	0	0
MSTRG.5398.2	0	0	0	0	0	0	0	0	0	0	0	0
MSTRG.5398.3	0	0	0	0	0	0	0	0	0	0	0	0
MSTRG.5398.4	48	22	34	29	8	29	0	0	3	8	0	2
MSTRG.5426.1	48	224	214	308	68	157	98	2	103	156	185	91
MSTRG.5426.2	9	27	36	62	13	20	27	0	6	21	39	7
MSTRG.5435.1	10	28	22	35	103	30	74	1	33	56	75	49
MSTRG.5448.1	7	6	16	7	10	3	24	0	6	0	5	0
MSTRG.5512.1	225	246	236	263	172	169	330	222	211	261	263	142
MSTRG.5551.1	8	74	0	1	0	0	3	0	12	24	4	63
MSTRG.5559.1	33	25	20	17	28	21	41	6	37	31	35	23
MSTRG.5613.1	4	13	9	1	0	11	11	57	10	0	5	1
MSTRG.5621.1	141	178	223	165	19	92	63	4	90	120	85	192
MSTRG.5676.1	109	99	100	129	93	110	142	47	98	95	134	151
MSTRG.5715.1	146	73	85	71	86	96	172	78	134	114	127	85
MSTRG.5750.1	14	41	28	19	22	30	21	7	9	27	18	23
MSTRG.5828.1	12	9	3	6	3	17	16	9	18	18	13	10
MSTRG.5854.1	57	105	78	78	76	73	45	4	101	71	42	117
MSTRG.5869.3	16	11	2	5	26	20	24	13	18	27	38	21
MSTRG.5908.1	0	1	613	0	0	0	0	0	0	0	0	0
MSTRG.6.1	76	98	80	129	103	158	140	26	175	248	159	207
MSTRG.6007.1	19	2	4	19	6	6	7	1	5	9	20	14
MSTRG.6018.1	19	25	18	27	45	18	44	73	20	28	28	34
MSTRG.6025.1	42	38	33	47	12	56	100	9	41	42	55	28
MSTRG.6025.2	0	0	0	0	0	0	0	0	0	0	0	0
MSTRG.6036.1	47	70	63	100	38	116	150	9	60	98	174	74
MSTRG.6092.1	25	40	57	35	21	29	83	0	44	22	72	33
MSTRG.6108.1	0	0	2	0	1	2	2	0	1	2	1	3
MSTRG.6108.2	0	0	0	0	0	0	0	0	0	0	0	0
MSTRG.6176.1	7	8	6	1	0	3	6	3	3	8	8	3
MSTRG.6176.2	0	0	0	0	0	0	0	0	0	0	0	0
MSTRG.6176.3	16	18	9	24	20	16	13	0	16	14	31	7
MSTRG.6224.1	195	78	205	102	355	83	105	31	157	91	199	100
MSTRG.6260.1	66	34	56	78	167	60	22	1	57	29	68	28
MSTRG.6292.1	4	9	5	20	3	9	1	4	0	1	9	3
MSTRG.6309.1	30	41	38	23	27	83	84	1	39	47	58	30
MSTRG.6328.1	2148	1245	2160	2498	620	947	1341	108	325	375	413	2468
MSTRG.6330.1	917	436	709	1177	688	1730	3055	595	767	1026	2109	1214
MSTRG.6382.2	11	21	7	27	8	18	55	0	35	31	16	30
MSTRG.6382.3	13	0	18	28	6	17	61	1	28	29	34	15
MSTRG.6393.1	623	170	239	404	355	369	628	6	273	268	363	163
MSTRG.6393.2	750	516	742	490	460	521	1669	8	1215	1184	996	627
MSTRG.6428.1	22	33	11	17	8	19	41	35	23	26	61	48
MSTRG.6428.2	53	46	30	49	30	63	68	51	51	59	82	52
MSTRG.6428.3	2	0	0	4	3	0	10	0	6	1	9	4
MSTRG.6428.4	2	0	0	0	3	1	8	0	4	2	6	3
MSTRG.6507.1	16	27	12	13	21	20	11	4	5	13	13	15
MSTRG.6514.1	158	138	101	77	89	77	109	15	101	114	92	87
MSTRG.6514.2	0	0	4	0	1	0	0	0	0	0	2	0
MSTRG.6536.3	1795	1412	1315	1259	822	1400	636	286	709	1242	749	955
MSTRG.6568.1	44	47	25	39	13	56	83	5	49	36	44	34
MSTRG.6597.1	96	53	108	78	57	65	130	78	95	72	111	46
MSTRG.6659.1	0	0	0	0	0	1	0	0	0	4	0	0
MSTRG.6659.2	0	0	0	0	0	0	0	0	0	0	0	0
MSTRG.6659.3	0	0	0	0	0	0	0	0	0	0	0	0
MSTRG.6659.4	15	12	5	6	9	6	28	4	42	62	48	34
MSTRG.6659.5	0	0	0	0	0	0	0	0	0	0	0	0
MSTRG.6659.6	18	28	12	8	20	23	48	0	51	98	67	36
MSTRG.6659.7	0	0	0	0	0	0	0	0	0	0	0	0
MSTRG.6659.8	0	0	0	0	0	0	0	0	0	0	0	0
MSTRG.6659.9	0	0	0	0	0	0	0	0	0	0	0	0
MSTRG.6681.1	273	139	130	211	254	240	91	8	66	63	106	118
MSTRG.6681.2	0	0	0	0	0	0	0	0	0	0	0	0
MSTRG.6695.1	1039	1229	599	756	708	1149	651	230	640	724	672	1154
MSTRG.6696.1	905	605	557	743	818	801	1179	253	788	715	1074	675
MSTRG.6696.2	5	1	3	0	6	4	8	4	2	5	5	5
MSTRG.6696.3	0	0	0	0	0	0	0	0	0	0	0	0
MSTRG.6700.1	358	419	532	402	139	622	415	63	282	293	392	355
MSTRG.6732.1	29	10	7	21	11	28	20	4	7	32	17	8
MSTRG.6739.1	93	70	79	117	48	138	156	10	76	93	183	125
MSTRG.6769.1	76	58	54	43	54	63	113	27	53	48	61	59
MSTRG.6854.1	8	10	3	10	7	16	22	7	8	19	16	12
MSTRG.6854.2	16	11	18	8	16	20	10	1	18	14	19	13
MSTRG.6854.3	0	0	0	0	0	0	0	0	0	0	0	0
MSTRG.6854.4	28	16	22	16	22	31	23	2	16	20	34	17
MSTRG.6854.5	137	106	100	93	83	154	188	9	84	155	122	92
MSTRG.6877.1	33	33	17	8	28	9	38	4	19	14	23	16
MSTRG.6881.1	41	50	54	41	58	62	75	6	54	38	79	28
MSTRG.6933.1	853	377	675	540	722	755	1050	185	429	453	752	460
MSTRG.6933.2	49	53	51	28	55	62	102	13	34	27	16	33
MSTRG.6949.3	21	41	26	46	8	38	53	27	25	36	46	73
MSTRG.6965.1	1	0	4	5	1	0	0	19	0	0	0	4
MSTRG.6967.1	17	21	26	12	35	4	11	176	3	6	3	11
MSTRG.71.1	641	369	255	359	168	886	953	7	756	1541	1784	649
MSTRG.7376.1	389	269	323	373	380	359	347	129	336	281	480	347
MSTRG.7498.1	12	28	20	23	15	29	21	1	24	44	25	19
MSTRG.7512.1	19	29	20	28	11	32	43	7	25	35	47	26
MSTRG.7512.2	172	92	71	75	32	156	201	24	241	232	215	262
MSTRG.7537.1	1	10	3	4	1	10	24	1	14	10	10	7
MSTRG.7666.1	171	166	125	91	170	99	122	143	270	227	181	129
MSTRG.7737.1	453	51	213	106	279	245	155	106	162	91	263	159
MSTRG.7738.1	364	194	411	215	548	327	182	11	362	170	392	117
MSTRG.7738.2	60	26	36	49	35	69	30	19	33	19	65	27
MSTRG.7738.3	0	0	0	0	0	0	0	0	0	0	0	0
MSTRG.7738.5	14	8	18	9	6	5	16	8	12	6	14	11
MSTRG.7738.6	0	0	0	0	0	0	0	0	0	0	0	0
MSTRG.7739.1	1	127	0	13	1	13	1	3	1	5	1	1
MSTRG.7843.1	3	1	1	4	4	6	1	29	2	1	1	0
MSTRG.7844.1	19	1	1	11	0	1	17	108	13	14	12	5
MSTRG.7888.1	2341	2369	1488	2345	1260	2339	3215	88	1990	2885	3127	5459
MSTRG.7975.1	17	24	14	10	30	15	27	1	24	40	45	43
MSTRG.7976.2	729	492	211	420	355	332	1144	37	1412	1503	1012	849
MSTRG.7984.1	14	17	7	3	6	26	18	0	21	19	16	28
MSTRG.8001.3	6	5	6	13	8	10	17	1	34	16	18	13
MSTRG.8037.1	6	82	19	69	27	52	43	0	16	30	23	18
MSTRG.8040.1	0	1	0	0	0	0	0	2289	1	1	0	0
MSTRG.8165.1	34	32	25	39	27	25	41	28	66	39	52	41
MSTRG.8174.1	0	0	0	0	0	0	0	0	0	0	0	0
MSTRG.8174.2	24	52	12	58	10	65	88	8	54	16	86	15
MSTRG.8189.1	22	34	27	44	18	23	40	19	12	51	65	29
MSTRG.8189.2	0	1	0	1	1	0	2	0	0	1	0	0
MSTRG.8257.1	0	0	0	0	0	0	0	0	0	0	0	0
MSTRG.8257.2	0	0	0	0	0	0	0	34	0	0	0	0
MSTRG.8308.1	91	138	121	149	92	113	295	42	159	102	105	84
MSTRG.8329.1	81	179	172	180	93	110	142	31	64	190	189	162
MSTRG.8343.1	141	219	119	183	201	220	170	487	126	190	226	346
MSTRG.8372.1	3	1	1	0	1	3	0	0	1	0	3	1
MSTRG.8372.2	3	9	4	5	11	5	3	0	3	9	14	2
MSTRG.8372.3	0	0	0	0	0	0	0	0	0	0	0	0
MSTRG.8415.1	6	8	9	10	10	12	3	2	18	7	16	8
MSTRG.8415.2	1	2	1	2	3	12	0	6	5	5	13	6
MSTRG.8568.1	7	2	0	2	1	0	3	0	3	8	6	6
MSTRG.8568.2	11	2	16	11	12	14	12	0	45	22	33	22
MSTRG.8588.1	172	106	110	131	68	140	308	35	212	305	298	120
MSTRG.8607.1	0	0	0	0	0	0	0	112	0	0	0	0
MSTRG.8731.1	55	59	43	47	36	83	54	12	46	59	127	60
MSTRG.8803.1	30	33	27	28	8	12	29	36	29	34	52	15
MSTRG.8803.2	0	0	0	0	0	0	0	0	0	0	0	0
MSTRG.8862.1	31	39	16	14	60	23	26	0	13	30	5	25
MSTRG.8867.1	46	19	26	15	103	44	21	13	19	22	21	37
MSTRG.891.1	211	193	136	206	180	110	210	20	128	187	198	243
MSTRG.899.1	58	98	77	42	43	47	50	0	62	79	52	64
MSTRG.8992.1	9	2	2	3	1	4	3	16	2	3	6	2
MSTRG.9209.1	5	1	4	5	0	3	0	1	1	4	3	1
MSTRG.9209.2	0	0	0	0	0	0	0	0	0	0	0	0
MSTRG.9214.1	48	39	29	64	33	62	73	84	61	52	51	40
MSTRG.9240.1	0	0	0	0	1	0	0	0	0	0	0	0
MSTRG.9240.2	4	3	19	14	6	4	0	0	9	14	8	15
MSTRG.9336.1	251	162	179	215	270	135	199	12	249	156	298	153
MSTRG.9384.1	644	219	753	703	1239	988	381	28	474	364	919	423
MSTRG.9385.1	38	15	31	15	57	58	45	4	44	26	89	26
MSTRG.9388.1	0	16	8	14	15	41	8	4	3	16	12	13
MSTRG.9422.1	29	29	22	8	21	19	21	1	52	25	25	25
MSTRG.9461.1	180	214	248	208	32	197	137	46	99	94	131	82
MSTRG.9571.1	5	5	8	14	7	9	43	0	5	9	15	10
MSTRG.9574.1	30	38	36	17	7	26	51	1	23	32	73	46
MSTRG.9587.1	100	227	141	215	90	286	181	124	155	209	194	181
MSTRG.9595.1	2471	1452	1015	2196	1290	1402	3868	664	3396	2508	2800	2676
MSTRG.9604.1	12	5	10	30	8	4	12	0	3	5	1	15
MSTRG.9621.1	164	267	165	254	122	260	289	104	266	367	293	276
MSTRG.9636.1	37	63	34	44	45	43	42	7	16	33	47	39
MSTRG.9636.2	0	1	0	0	0	0	15	0	12	0	0	0
MSTRG.9666.11	256	177	99	78	79	151	197	19	262	236	208	181
MSTRG.9666.12	0	1	1	0	0	3	3	0	0	0	0	0
MSTRG.9689.1	16	7	2	2	2	2	6	3	10	9	17	8
MSTRG.990.1	68	124	93	107	63	83	61	6	85	58	86	94
MSTRG.9933.1	204	178	350	307	246	418	208	1	630	131	135	112
