# Supplementary material for: Comparative adipose transcriptome analysis digs out genes related to fat deposition in two pig breeds
Source: Sci Rep. 2019 Sep 9;9:12925. doi: 10.1038/s41598-019-49548-5 (PMC6733950; doi:10.1038/s41598-019-49548-5)
Supplement: Supplementary file 6 — Dataset 6 [file 41598_2019_49548_MOESM6_ESM.xlsx]

## Sheet: DEG_lnc
lncRNA _ID	logFC	logCPM	LR	PValue	FDR
MSTRG.463.1	10.8483	11.9309	174.03	9.75e-40	8.31e-37
MSTRG.28126.2	9.37031	9.37642	119.859	6.79e-28	2.89e-25
MSTRG.219.1	7.30642	10.6248	112.626	2.61e-26	7.4e-24
MSTRG.26282.1	7.38723	9.67389	105.195	1.11e-24	2.36e-22
MSTRG.28207.1	-6.92557	9.91608	100.407	1.24e-23	2.11e-21
MSTRG.24250.1	6.93379	8.86758	84.5315	3.78e-20	5.37e-18
MSTRG.30968.1	8.05016	8.01477	75.9671	2.88e-18	3.51e-16
MSTRG.19721.1	6.04015	8.24012	63.2322	1.84e-15	1.96e-13
MSTRG.13047.1	5.12106	8.54857	55.7429	8.26e-14	7.82e-12
MSTRG.32999.1	4.58367	9.20131	54.9982	1.21e-13	1.03e-11
MSTRG.17311.1	7.20984	7.16629	54.2255	1.79e-13	1.38e-11
MSTRG.1965.1	5.83312	7.77193	53.6305	2.42e-13	1.72e-11
MSTRG.22918.1	3.79054	9.30489	42.1473	8.47e-11	5.55e-09
MSTRG.28499.1	4.67505	7.8577	41.8786	9.71e-11	5.91e-09
MSTRG.27313.1	-4.89825	7.28766	37.7438	8.07e-10	4.58e-08
MSTRG.28402.2	-5.86093	6.6859	37.4263	9.49e-10	5.06e-08
MSTRG.18873.1	3.17912	9.91802	33.0608	8.93e-09	4.48e-07
MSTRG.23195.1	4.63374	7.02599	32.5297	1.17e-08	5.56e-07
MSTRG.27285.1	-4.26994	7.15592	30.1804	3.94e-08	1.77e-06
MSTRG.10869.1	2.96184	10.7836	29.9159	4.51e-08	1.92e-06
MSTRG.13208.2	3.83635	7.50298	29.2118	6.49e-08	2.63e-06
MSTRG.7844.1	3.56087	7.89375	28.3452	1.01e-07	3.76e-06
MSTRG.2479.1	4.71864	6.46075	28.4003	9.86e-08	3.76e-06
MSTRG.3008.1	-3.5948	7.65583	27.4528	1.61e-07	5.71e-06
MSTRG.3563.1	3.40612	7.96802	26.6731	2.41e-07	8.2e-06
MSTRG.26325.1	4.47608	6.4741	26.6	2.5e-07	8.2e-06
MSTRG.29377.1	4.15119	6.81988	26.1915	3.09e-07	9.76e-06
MSTRG.20449.1	-4.73647	5.73627	23.0463	1.58e-06	4.81e-05
MSTRG.11729.1	2.97276	8.25118	22.7579	1.84e-06	5.4e-05
MSTRG.21382.2	-3.90972	6.41733	21.7891	3.04e-06	8.36e-05
MSTRG.5398.4	-3.64301	6.83832	21.7892	3.04e-06	8.36e-05
MSTRG.2344.1	2.91478	8.14378	21.4766	3.58e-06	9.25e-05
MSTRG.24517.1	3.92438	6.38862	21.533	3.48e-06	9.25e-05
MSTRG.11023.1	3.06333	7.66318	20.9631	4.68e-06	0.000117329
MSTRG.33405.1	2.38196	9.09635	18.315	1.87e-05	0.000445168
MSTRG.22956.1	3.44507	6.4071	18.3061	1.88e-05	0.000445168
MSTRG.7739.1	-3.40437	6.76884	18.2517	1.94e-05	0.000445706
MSTRG.21382.1	-2.06228	18.2016	17.2345	3.3e-05	0.000740764
MSTRG.3381.1	4.99751	4.63677	16.8618	4.02e-05	0.000878294
MSTRG.33452.1	2.37466	8.3834	16.1233	5.94e-05	0.00126416
MSTRG.2711.2	3.5703	5.72794	15.9213	6.6e-05	0.00137215
MSTRG.15279.1	2.2105	9.04731	15.8374	6.9e-05	0.0014002
MSTRG.6967.1	2.25953	8.64919	15.1822	9.76e-05	0.00193426
MSTRG.19067.1	-3.18393	6.08058	14.8383	0.000117134	0.00226813
MSTRG.33238.1	-1.98661	11.2703	14.663	0.000128544	0.00243376
MSTRG.20455.1	-2.7814	6.78441	14.1138	0.00017208	0.00318722
MSTRG.14656.1	1.93856	11.0174	13.9197	0.000190791	0.0034586
MSTRG.15678.4	-2.15906	8.34911	13.4672	0.00024277	0.00430916
MSTRG.16118.1	3.12906	5.80021	13.1133	0.000293209	0.00509824
MSTRG.17834.1	2.54414	6.88243	12.5672	0.000392581	0.00668957
MSTRG.29378.1	2.62706	6.68155	12.1204	0.000498736	0.00833182
MSTRG.22427.1	2.68974	6.33852	11.8258	0.000584171	0.00957141
MSTRG.5613.1	2.35376	7.06087	11.1962	0.000819628	0.0131759
MSTRG.20496.1	2.47657	6.74142	11.145	0.00084257	0.0132939
MSTRG.14352.5	1.9306	8.23663	10.7311	0.00105348	0.016028
MSTRG.4490.1	2.21807	7.28464	10.7597	0.00103732	0.016028
MSTRG.16473.1	-1.69465	9.40788	10.4553	0.00122295	0.0180985
MSTRG.2863.1	1.65396	11.5194	10.4416	0.00123206	0.0180985
MSTRG.26657.1	-2.47667	6.25858	10.3516	0.00129364	0.0186811
MSTRG.28127.7	-1.62876	11.6945	10.1899	0.00141215	0.0200525
MSTRG.20817.1	1.63812	9.81749	9.99506	0.00156961	0.021923
MSTRG.6681.1	-1.63417	9.89307	9.965	0.00159544	0.0219245
MSTRG.13990.1	2.57905	5.73553	9.91671	0.00163785	0.02215
MSTRG.31757.1	-1.62012	10.074	9.88738	0.00166416	0.0221541
MSTRG.3896.1	-1.61225	9.52425	9.55729	0.00199157	0.0261049
MSTRG.22464.1	-1.95571	7.64322	9.50877	0.00204492	0.0261842
MSTRG.14531.1	-1.58026	11.1609	9.4961	0.00205909	0.0261842
MSTRG.28126.5	-1.56972	11.3126	9.39236	0.00217891	0.0273005
MSTRG.28046.1	-2.26878	6.45932	9.26376	0.00233733	0.0284486
MSTRG.4911.1	-1.7547	8.47923	9.2766	0.002321	0.0284486
MSTRG.3279.1	-1.62925	8.99432	8.96767	0.00274799	0.0320724
MSTRG.15504.1	1.53379	11.4625	9.0082	0.00268771	0.0320724
MSTRG.20923.1	2.21564	6.71226	8.98533	0.00272156	0.0320724
MSTRG.12259.1	-1.87438	7.64873	8.91837	0.00282316	0.0325045
MSTRG.31420.1	-2.11439	6.84527	8.85054	0.00293001	0.032847
MSTRG.11290.1	-1.52208	11.4149	8.86882	0.00290083	0.032847
MSTRG.5274.1	1.52047	10.3005	8.77129	0.00306009	0.0334255
MSTRG.19163.1	1.56594	9.24968	8.78276	0.00304091	0.0334255
MSTRG.27705.1	1.72511	8.35842	8.73838	0.00311582	0.0336035
MSTRG.32695.1	1.50092	9.94606	8.50497	0.00354178	0.0377199
MSTRG.21290.1	1.69057	8.26454	8.42276	0.00370552	0.0389766
MSTRG.15271.3	-1.44005	13.3084	8.32231	0.00391611	0.0406893
MSTRG.6659.4	1.8778	7.27349	8.1299	0.00435411	0.0446952
MSTRG.11795.1	-1.59849	8.53438	8.0095	0.00465325	0.0471972
MSTRG.3295.1	-2.26467	5.85075	7.96225	0.00477631	0.0478754
