# Supplementary material for: Comparative adipose transcriptome analysis digs out genes related to fat deposition in two pig breeds
Source: Sci Rep. 2019 Sep 9;9:12925. doi: 10.1038/s41598-019-49548-5 (PMC6733950; doi:10.1038/s41598-019-49548-5)
Supplement: Supplementary file 7 — Dataset 7 [file 41598_2019_49548_MOESM7_ESM.xlsx]

## Sheet: lncrna_deg_gtf_closest_genes_fd
1	14148040	14151323	MSTRG.219.1	0	-	14148040	14151323	0	3	1175,60,291,	0,1667,2992,	1	22412431	22436439	ENSSSCT00000004573	HIVEP2	0	+	22412431	22436439	0	6	5917,155,176,102,896,1958,	0,7024,10754,14823,15710,22050,	8261109
1	30776369	30781144	MSTRG.463.1	0	+	30776369	30781144	0	2	237,425,	0,4350,	1	39180525	39339224	ENSSSCT00000029492	-	0	+	39180525	39339224	0	9	644,210,165,33,54,60,183,60,131,	0,47588,77059,78344,110975,114495,123615,129866,158568,	8399382
1	163894519	163951961	MSTRG.1965.1	0	+	163894519	163951961	0	2	87,265,	0,57177,	1	189673954	189682783	ENSSSCT00000005609	SIX4	0	-	189673954	189682783	0	4	797,689,845,220,	0,4123,7552,8609,	25721994
1	194324995	194352273	MSTRG.2344.1	0	-	194324995	194352273	0	3	530,133,85,	0,25601,27193,	1	219178509	219209861	ENSSSCT00000005763	VLDLR	0	-	219178509	219209861	0	17	648,170,81,147,142,140,119,219,172,126,120,123,123,372,123,120,237,	0,1499,2515,4242,5528,6208,7194,8193,9274,9921,10145,10701,10912,11138,14682,19377,31115,	24826237
1	204384001	204413052	MSTRG.2479.1	0	+	204384001	204413052	0	2	121,480,	0,28571,	1	219178509	219209861	ENSSSCT00000005763	VLDLR	0	-	219178509	219209861	0	17	648,170,81,147,142,140,119,219,172,126,120,123,123,372,123,120,237,	0,1499,2515,4242,5528,6208,7194,8193,9274,9921,10145,10701,10912,11138,14682,19377,31115,	14765458
1	229872905	229955731	MSTRG.2711.2	0	-	229872905	229955731	0	3	288,138,111,	0,79202,82715,	1	232357194	232504763	ENSSSCT00000005825	TLE4	0	+	232357194	232504763	0	20	191,98,64,45,63,75,202,17,120,54,153,133,194,77,250,248,148,151,77,1707,	0,497,1664,2915,35010,50038,75811,77299,125121,126121,126673,128050,129129,130334,139517,140850,142526,143259,143747,145862,	2401464
1	240717790	240718580	MSTRG.2863.1	0	-	240717790	240718580	0	2	141,86,	0,704,	1	241574720	241613629	ENSSSCT00000005925	NR4A3	0	+	241574720	241613629	0	7	72,1004,130,173,200,179,5185,	0,1391,6042,6707,17817,20511,33724,	856141
1	254229981	254235059	MSTRG.3008.1	0	+	254229981	254235059	0	3	95,229,659,	0,1367,4419,	1	254769518	254922939	ENSSSCT00000006033	-	0	+	254769518	254922939	0	61	829,71,1727,54,54,54,54,45,54,45,54,45,54,45,54,45,54,54,54,54,54,45,54,45,54,54,54,54,54,45,45,54,54,54,54,54,108,54,108,54,54,57,54,54,54,54,108,108,108,54,63,54,36,18,36,27,66,172,110,219,147,	0,7692,12299,22179,27017,38720,40488,50824,51479,51939,54914,55873,64476,66676,75416,76196,79835,81057,82054,85208,85445,87132,88634,90312,96092,98247,98541,101561,106880,107730,107860,108188,109322,110192,111575,113436,117881,122865,123010,124560,125590,129485,129735,130293,130626,131480,131614,132192,133155,137298,137874,138255,138450,138613,138843,139130,142046,142924,144092,151583,153274,	534460
1	269581982	269586439	MSTRG.3279.1	0	+	269581982	269586439	0	2	1683,404,	0,4053,	1	270364176	270522829	ENSSSCT00000006268	-	0	+	270364176	270522829	0	101	235,71,159,123,172,107,121,264,145,122,273,138,126,114,150,174,96,139,134,113,160,148,146,255,87,195,152,139,127,155,279,282,109,186,27,109,166,96,177,158,124,83,63,97,120,162,282,168,114,87,192,174,114,143,151,219,114,188,97,162,114,203,82,132,144,160,125,184,98,267,176,82,137,142,155,121,157,122,165,108,135,135,191,211,135,191,82,270,150,138,122,238,63,123,135,129,318,120,127,253,60,	0,18673,20038,20978,30224,31053,32056,35448,38657,39314,40738,42100,42660,43514,44527,50922,51864,52188,53938,58040,58292,60110,70219,72503,73392,76614,78003,78477,78951,80088,81156,83105,84033,84364,85025,85857,86329,86945,87917,89955,91110,93022,93134,94210,94535,97304,99004,100247,101847,102362,103367,104906,105220,105840,106594,107507,109598,110104,110918,111756,112097,113453,114607,115422,11…	777738
1	269934029	269944348	MSTRG.3295.1	0	-	269934029	269944348	0	3	101,129,162,	0,912,10157,	1	270364176	270522829	ENSSSCT00000006268	-	0	+	270364176	270522829	0	101	235,71,159,123,172,107,121,264,145,122,273,138,126,114,150,174,96,139,134,113,160,148,146,255,87,195,152,139,127,155,279,282,109,186,27,109,166,96,177,158,124,83,63,97,120,162,282,168,114,87,192,174,114,143,151,219,114,188,97,162,114,203,82,132,144,160,125,184,98,267,176,82,137,142,155,121,157,122,165,108,135,135,191,211,135,191,82,270,150,138,122,238,63,123,135,129,318,120,127,253,60,	0,18673,20038,20978,30224,31053,32056,35448,38657,39314,40738,42100,42660,43514,44527,50922,51864,52188,53938,58040,58292,60110,70219,72503,73392,76614,78003,78477,78951,80088,81156,83105,84033,84364,85025,85857,86329,86945,87917,89955,91110,93022,93134,94210,94535,97304,99004,100247,101847,102362,103367,104906,105220,105840,106594,107507,109598,110104,110918,111756,112097,113453,114607,115422,11…	419829
1	273557867	273559902	MSTRG.3381.1	0	-	273557867	273559902	0	3	96,645,242,	0,606,1793,	1	271496433	271564144	ENSSSCT00000006289	-	0	-	271496433	271564144	0	25	151,129,98,102,79,95,85,186,86,98,76,112,132,175,358,110,184,124,153,89,157,179,114,140,16,	0,431,1498,2509,2691,3912,4121,4847,5651,7458,10715,12405,17659,34285,39788,40178,41334,41938,42509,43402,54906,58993,64614,65304,67695,	-1993724
10	12943979	12947581	MSTRG.3563.1	0	-	12943979	12947581	0	2	1544,224,	0,3378,	10	20397102	20643178	ENSSSCT00000011926	-	0	-	20397102	20643178	0	23	309,217,80,108,57,69,41,91,102,126,102,46,101,111,54,60,81,70,120,50,44,65,74,	0,1734,3139,26256,27216,31872,32726,41008,58681,72500,84078,89924,94902,110912,113496,114761,118740,124913,136228,138922,169110,236057,246002,	7449522
10	33020664	33023247	MSTRG.3896.1	0	-	33020664	33023247	0	2	1032,1234,	0,1349,	10	40053340	40060319	ENSSSCT00000012056	BAMBI	0	+	40053340	40060319	0	3	400,288,2225,	0,4033,4754,	7030094
11	7142579	7144521	MSTRG.4490.1	0	+	7142579	7144521	0	2	318,188,	0,1754,	11	8518846	8763899	ENSSSCT00000010234	-	0	+	8518846	8763899	0	61	70,200,54,140,91,80,81,169,93,99,102,104,109,87,172,133,108,259,183,87,260,190,130,124,173,161,111,155,100,132,22,257,147,169,91,83,151,104,186,199,122,188,95,608,98,171,141,180,162,75,171,201,162,167,170,146,99,84,111,203,259,	0,42753,69449,85811,89879,90191,90370,95007,98352,98539,100806,108935,109508,111585,115259,117157,121599,129687,131507,133918,136627,137186,138021,142003,142996,144988,146982,151625,160199,160607,160756,167105,168092,169414,170548,177255,183557,184805,185679,188772,190407,193850,195327,196921,198416,198868,201869,204055,206371,208941,211786,218666,219402,222260,223978,228486,229654,231958,239919,…	1374326
11	23626874	23629212	MSTRG.4911.1	0	-	23626874	23629212	0	2	711,367,	0,1971,	11	63287194	63556713	ENSSSCT00000010404	-	0	+	63287194	63556713	0	7	34,131,144,30,137,176,203,	0,154872,174306,178965,249253,264783,269316,	39657983
11	77355593	77358542	MSTRG.5274.1	0	+	77355593	77358542	0	3	219,115,380,	0,2282,2569,	11	69287674	69348844	ENSSSCT00000010441	GGACT	0	-	69287674	69348844	0	3	1095,169,81,	0,56719,61089,	-8006750
12	1563859	1567195	MSTRG.5398.4	0	+	1563859	1567195	0	3	658,119,231,	0,2335,3105,	12	5225896	5307061	ENSSSCT00000018711	RNF157	0	+	5225896	5307061	0	19	330,119,89,147,118,67,44,48,72,160,113,239,109,112,188,66,49,111,3726,	0,22668,51817,53806,55048,55555,55876,56262,58721,59265,59565,63004,63963,66506,67199,67677,68546,71215,77439,	3658702
12	13458510	13459193	MSTRG.5613.1	0	-	13458510	13459193	0	2	187,185,	0,498,	12	14806691	14865344	ENSSSCT00000018810	TEX2	0	+	14806691	14865344	0	12	1062,522,201,340,208,187,100,133,129,210,121,123,	0,1094,18688,20120,21709,30558,35850,44656,50928,52872,56580,58530,	1347499
12	51986457	51996556	MSTRG.6659.4	0	+	51986457	51996556	0	5	535,119,273,96,604,	0,3706,4683,5885,9495,	12	55225685	55249342	ENSSSCT00000019596	-	0	-	55225685	55249342	0	38	158,96,105,171,126,204,309,125,166,184,197,119,127,390,91,146,177,243,256,137,124,118,88,71,310,171,150,119,139,104,99,64,93,115,28,157,144,242,	0,2097,2312,2684,2944,3520,3811,4499,4714,5161,6408,6767,8696,9403,9882,10227,10455,10724,13484,13831,14054,14755,14957,16140,16298,17260,18742,18981,19298,19579,19775,20543,20741,20937,21799,22907,23179,23415,	3229130
12	52312469	52318953	MSTRG.6681.1	0	-	52312469	52318953	0	2	5114,332,	0,6152,	12	55225685	55249342	ENSSSCT00000019596	-	0	-	55225685	55249342	0	38	158,96,105,171,126,204,309,125,166,184,197,119,127,390,91,146,177,243,256,137,124,118,88,71,310,171,150,119,139,104,99,64,93,115,28,157,144,242,	0,2097,2312,2684,2944,3520,3811,4499,4714,5161,6408,6767,8696,9403,9882,10227,10455,10724,13484,13831,14054,14755,14957,16140,16298,17260,18742,18981,19298,19579,19775,20543,20741,20937,21799,22907,23179,23415,	2906733
13	3331664	3340752	MSTRG.6967.1	0	+	3331664	3340752	0	3	1059,103,377,	0,5743,8711,	13	3994010	4201099	ENSSSCT00000031920	-	0	+	3994010	4201099	0	6	223,2487,204,76,110,381,	0,121476,126622,157026,181127,206708,	653259
13	47588149	47742550	MSTRG.7739.1	0	+	47588149	47742550	0	3	165,112,618,	0,49514,153783,	13	48486954	48499987	ENSSSCT00000012585	-	0	+	48486954	48499987	0	4	87,211,1115,3273,	0,728,5684,9760,	744405
13	61488184	61528844	MSTRG.7844.1	0	-	61488184	61528844	0	2	90,181,	0,40479,	13	64933650	64996454	ENSSSCT00000012628	LMCD1	0	+	64933650	64996454	0	6	204,89,256,330,216,2894,	0,33374,40065,46111,58067,59910,	3404807
14	76700269	76701491	MSTRG.10869.1	0	-	76700269	76701491	0	2	83,274,	0,948,	14	79353135	79875411	ENSSSCT00000011303	-	0	-	79353135	79875411	0	28	22,225,119,195,131,114,193,225,124,94,174,77,87,69,110,156,70,83,106,111,92,171,76,76,112,94,62,162,	0,9398,11358,13205,30587,35706,66912,70683,75449,88754,119284,130166,136624,146431,162196,194884,201130,204840,206625,209350,228154,229838,232526,242442,301263,302494,365158,522114,	2651645
14	89889638	89892016	MSTRG.11023.1	0	-	89889638	89892016	0	2	199,106,	0,2272,	14	91118764	91120427	ENSSSCT00000023877	DEPP1	0	+	91118764	91120427	0	2	216,871,	0,792,	1226749
14	106993542	107000159	MSTRG.11290.1	0	+	106993542	107000159	0	2	639,4822,	0,1795,	14	114437040	114514458	ENSSSCT00000011599	NEURL1	0	+	114437040	114514458	0	6	281,242,322,696,147,2378,	0,57083,57754,70059,74384,75040,	7436882
15	2181323	2475088	MSTRG.11729.1	0	-	2181323	2475088	0	4	645,199,104,115,	0,20335,231869,293650,	15	25086966	25175455	ENSSSCT00000030086	MAP3K2	0	+	25086966	25175455	0	17	855,69,119,41,100,114,91,131,80,68,93,207,149,132,130,178,226,	0,41614,53348,54099,56093,62973,63473,67509,68555,70185,70424,71770,73464,73989,81030,85226,88263,	22611879
15	6996300	7036076	MSTRG.11795.1	0	+	6996300	7036076	0	3	172,66,1650,	0,317,38126,	15	25086966	25175455	ENSSSCT00000030086	MAP3K2	0	+	25086966	25175455	0	17	855,69,119,41,100,114,91,131,80,68,93,207,149,132,130,178,226,	0,41614,53348,54099,56093,62973,63473,67509,68555,70185,70424,71770,73464,73989,81030,85226,88263,	18050891
15	48850598	48852282	MSTRG.12259.1	0	+	48850598	48852282	0	2	50,658,	0,1026,	15	59066612	59108772	ENSSSCT00000030886	-	0	+	59066612	59108772	0	2	636,3423,	0,38737,	10214331
15	110849136	110859013	MSTRG.13047.1	0	-	110849136	110859013	0	2	128,263,	0,9614,	15	113038080	113051315	ENSSSCT00000017591	-	0	-	113038080	113051315	0	5	319,119,174,148,94,	0,3462,4031,7022,13141,	2179068
15	127660057	127706645	MSTRG.13208.2	0	-	127660057	127706645	0	2	734,195,	0,46393,	15	128245382	128308352	ENSSSCT00000023756	IRS1	0	-	128245382	128308352	0	2	1530,4815,	0,58155,	538738
16	55246428	55262658	MSTRG.13990.1	0	-	55246428	55262658	0	2	36,371,	0,15859,	16	60349256	60356739	ENSSSCT00000018536	CCNG1	0	-	60349256	60356739	0	8	1228,195,99,79,254,264,40,69,	0,2486,2898,3078,3753,5962,7270,7414,	5086599
17	18934311	18940665	MSTRG.14352.5	0	+	18934311	18940665	0	2	530,1935,	0,4419,	17	34582409	34589300	ENSSSCT00000023746	-	0	+	34582409	34589300	0	2	239,2269,	0,4622,	15641745
17	33897095	33907249	MSTRG.14531.1	0	-	33897095	33907249	0	3	1258,322,218,	0,5848,9936,	17	34582409	34589300	ENSSSCT00000023746	-	0	+	34582409	34589300	0	2	239,2269,	0,4622,	675161
17	39321901	39327656	MSTRG.14656.1	0	-	39321901	39327656	0	1	5755,	0,	17	40627089	40629518	ENSSSCT00000008027	NNAT	0	+	40627089	40629518	0	3	181,81,1000,	0,1120,1429,	1299434
18	17889279	17977325	MSTRG.15271.3	0	+	17889279	17977325	0	4	516,150,63,4291,	0,22577,57819,83755,	18	19209069	19255646	ENSSSCT00000018037	STRIP2	0	-	19209069	19255646	0	18	2416,205,105,67,101,28,60,66,236,204,128,107,69,121,135,75,70,178,	0,5062,6097,11482,15362,18295,24348,25100,25682,27159,30952,32060,32356,33156,34805,35937,39848,46399,	1231745
18	33220839	33221797	MSTRG.15504.1	0	+	33220839	33221797	0	2	72,489,	0,469,	18	42209401	42218864	ENSSSCT00000018156	INMT	0	+	42209401	42218864	0	4	135,66,208,1355,	0,4075,5883,8108,	8987605
18	43667081	43727994	MSTRG.15678.4	0	-	43667081	43727994	0	4	846,1498,230,87,	0,2609,7265,60826,	18	48693883	48713862	ENSSSCT00000018201	PGAM2	0	+	48693883	48713862	0	7	427,114,222,110,878,181,1280,	0,7914,14970,15332,16198,17187,18699,	4965890
2	6167044	6171884	MSTRG.16118.1	0	+	6167044	6171884	0	2	108,170,	0,4670,	2	6432261	6439029	ENSSSCT00000014174	FOSL1	0	+	6432261	6439029	0	3	413,108,3925,	0,2327,2843,	260378
2	17822941	17833858	MSTRG.16473.1	0	+	17822941	17833858	0	3	1524,141,1432,	0,9126,9485,	2	26443976	26485903	ENSSSCT00000014527	ELF5	0	+	26443976	26485903	0	7	383,125,234,51,69,196,769,	0,20708,29533,33553,39461,40502,41158,	8610119
2	74780048	74825919	MSTRG.17311.1	0	+	74780048	74825919	0	5	768,94,87,231,230,	0,7961,32539,38973,45641,	2	76339669	76399866	ENSSSCT00000028307	-	0	+	76339669	76399866	0	29	107,44,75,64,229,95,63,56,80,69,107,42,111,235,114,92,102,138,126,485,136,147,130,578,206,65,912,616,209,	0,13980,25954,28569,29126,30609,31105,38130,40061,43688,44337,44725,45424,45616,46227,47005,47608,47938,48570,49693,50336,50838,52130,52549,53209,55950,56424,57958,59988,	1513751
2	105410276	105411894	MSTRG.17834.1	0	+	105410276	105411894	0	2	73,1343,	0,275,	2	106555487	106584584	ENSSSCT00000015491	FAM174A	0	+	106555487	106584584	0	3	437,135,3564,	0,12831,25533,	1143594
3	16822119	16822948	MSTRG.18873.1	0	-	16822119	16822948	0	2	29,226,	0,603,	3	17287335	17297774	ENSSSCT00000008504	TRIM72	0	-	17287335	17297774	0	7	2187,119,23,231,96,397,180,	0,3336,4946,5149,5491,9413,10259,	464388
3	23815337	23816109	MSTRG.19067.1	0	-	23815337	23816109	0	2	118,366,	0,406,	3	24175844	24197209	ENSSSCT00000027245	PDZD9	0	+	24175844	24197209	0	5	147,334,168,190,394,	0,7314,10320,17042,20971,	359736
3	28880207	28885830	MSTRG.19163.1	0	-	28880207	28885830	0	1	5623,	0,	3	31613167	31769131	ENSSSCT00000008655	-	0	+	31613167	31769131	0	64	16,161,71,166,129,181,131,104,166,186,153,145,159,125,195,156,185,183,92,164,160,80,187,156,134,159,181,212,189,140,163,87,138,120,93,218,194,309,230,78,208,167,113,82,138,175,122,141,114,129,159,165,169,185,93,205,185,98,185,206,178,118,112,231,	0,1784,6437,8802,9044,11041,16226,22682,24896,32147,32461,34833,37921,40252,43477,52949,53754,55283,56467,58917,61019,61393,65202,67016,67575,68877,78183,81615,83400,84010,85806,86065,91182,91415,92600,95457,98066,108599,109545,111016,123704,126635,127600,128422,131061,133103,136133,136801,139805,140018,140783,143029,145537,146126,146543,146789,148302,148563,151626,153893,154187,155043,155457,155…	2727338
3	58097022	58118469	MSTRG.19721.1	0	+	58097022	58118469	0	4	63,29,52,1705,	0,1315,15458,19742,	3	58436323	58558934	ENSSSCT00000029906	REEP1	0	+	58436323	58558934	0	7	164,73,77,121,114,178,3072,	0,61434,76418,83775,87553,108413,119539,	317855
3	106190674	106191543	MSTRG.20455.1	0	+	106190674	106191543	0	2	506,59,	0,810,	3	108690871	108882081	ENSSSCT00000026214	LCLAT1	0	-	108690871	108882081	0	6	4023,117,147,199,169,222,	0,73476,78939,106828,122582,190988,	2499329
3	106239446	106292950	MSTRG.20449.1	0	+	106239446	106292950	0	2	96,151,	0,53353,	3	108690871	108882081	ENSSSCT00000026214	LCLAT1	0	-	108690871	108882081	0	6	4023,117,147,199,169,222,	0,73476,78939,106828,122582,190988,	2397922
3	110475046	110500377	MSTRG.20496.1	0	+	110475046	110500377	0	3	202,142,429,	0,472,24902,	3	112631901	112671085	ENSSSCT00000023702	SELENOI	0	-	112631901	112671085	0	10	1182,183,181,49,109,263,75,109,69,144,	0,3167,4935,6536,11869,13210,18461,21037,21736,39040,	2131525
4	1591376	1596200	MSTRG.20817.1	0	+	1591376	1596200	0	3	791,112,1535,	0,1561,3289,	4	19869583	19878269	ENSSSCT00000006589	-	0	+	19869583	19878269	0	5	355,164,147,103,389,	0,4465,6255,6416,8297,	18273384
4	15396323	15397125	MSTRG.20923.1	0	+	15396323	15397125	0	3	66,111,210,	0,269,592,	4	19869583	19878269	ENSSSCT00000006589	-	0	+	19869583	19878269	0	5	355,164,147,103,389,	0,4465,6255,6416,8297,	4472459
4	43464773	43480125	MSTRG.21290.1	0	-	43464773	43480125	0	2	1960,103,	0,15249,	4	50386292	50477163	ENSSSCT00000006730	WWP1	0	-	50386292	50477163	0	24	3126,73,97,105,121,141,134,160,89,72,76,129,85,55,175,96,358,185,67,138,125,139,91,89,	0,8856,9338,11821,16157,16866,17095,22017,26812,30329,30503,32064,32325,32774,34906,36418,47141,61408,65096,65257,75588,76362,86947,90782,	6906168
4	53903888	53954304	MSTRG.21382.1	0	-	53903888	53954304	0	3	20,344,349,	0,49618,50067,	4	56952708	57006661	ENSSSCT00000032694	STMN2	0	-	56952708	57006661	0	6	1623,84,78,173,96,205,	0,9010,9124,18970,23800,53748,	2998405
4	53953410	53954159	MSTRG.21382.2	0	-	53953410	53954159	0	2	100,156,	0,593,	4	56952708	57006661	ENSSSCT00000032694	STMN2	0	-	56952708	57006661	0	6	1623,84,78,173,96,205,	0,9010,9124,18970,23800,53748,	2998550
4	115123365	115146639	MSTRG.22427.1	0	-	115123365	115146639	0	4	94,98,83,209,	0,11649,17800,23065,	4	117939878	117963455	ENSSSCT00000007520	LRRC39	0	+	117939878	117963455	0	8	130,193,106,157,137,146,137,661,	0,4347,11915,13829,14559,18360,20838,22916,	2793240
4	117099046	117111170	MSTRG.22464.1	0	-	117099046	117111170	0	2	128,772,	0,11352,	4	117939878	117963455	ENSSSCT00000007520	LRRC39	0	+	117939878	117963455	0	8	130,193,106,157,137,146,137,661,	0,4347,11915,13829,14559,18360,20838,22916,	828709
5	9815471	9822062	MSTRG.22918.1	0	+	9815471	9822062	0	3	629,88,1809,	0,3187,4782,	5	10707353	10718983	ENSSSCT00000000141	-	0	-	10707353	10718983	0	6	859,126,96,92,109,243,	0,3931,6247,7265,9813,11387,	885292
5	10696888	10700758	MSTRG.22956.1	0	-	10696888	10700758	0	3	79,110,82,	0,2852,3788,	5	10707353	10718983	ENSSSCT00000000141	-	0	-	10707353	10718983	0	6	859,126,96,92,109,243,	0,3931,6247,7265,9813,11387,	6596
5	19947320	19951345	MSTRG.23195.1	0	+	19947320	19951345	0	3	118,36,342,	0,601,3683,	5	22549009	22556193	ENSSSCT00000032101	STAC3	0	-	22549009	22556193	0	12	442,138,52,86,50,67,98,73,98,268,165,195,	0,614,840,1076,1453,1691,3381,4762,5049,5389,5935,6989,	2597665
5	77933546	77936476	MSTRG.24250.1	0	-	77933546	77936476	0	2	2201,216,	0,2714,	5	78205809	78266476	ENSSSCT00000032274	VDR	0	-	78205809	78266476	0	9	2640,117,152,172,121,185,131,84,35,	0,4147,4418,11283,14273,14775,23025,39327,60632,	269334
5	91038464	91081038	MSTRG.24517.1	0	+	91038464	91081038	0	3	229,136,116,	0,30459,42458,	5	87671870	87784701	ENSSSCT00000000980	NTN4	0	+	87671870	87784701	0	10	607,530,279,127,189,214,116,69,171,1432,	0,3415,40528,70036,71957,98581,99155,102064,104481,111399,	-3253764
6	69396218	69397240	MSTRG.26282.1	0	+	69396218	69397240	0	2	237,47,	0,975,	6	70511205	70659680	ENSSSCT00000003773	KIF1B	0	+	70511205	70659680	0	44	22,180,66,179,112,78,66,76,79,143,134,80,76,80,107,84,181,73,94,149,179,138,119,86,130,163,91,119,56,109,67,85,106,115,134,62,146,240,72,122,150,193,119,453,	0,25203,28604,34363,35108,39038,40102,46328,50405,51784,56468,67276,68640,72954,73551,74446,75273,75577,97897,99439,100933,102536,111820,113309,113903,114207,117136,119356,120173,123096,125106,126349,129135,136677,137974,138889,141242,141567,143442,144503,146552,147024,147420,148022,	1113966
6	71168028	71174896	MSTRG.26325.1	0	-	71168028	71174896	0	3	112,213,152,	0,584,6716,	6	74773016	74782781	ENSSSCT00000003849	AGMAT	0	-	74773016	74782781	0	7	537,85,180,196,49,203,374,	0,1273,2451,4101,5345,7023,9391,	3598121
6	86033484	86042066	MSTRG.26657.1	0	+	86033484	86042066	0	2	26,285,	0,8297,	6	89006956	89026285	ENSSSCT00000023994	SYNC	0	-	89006956	89026285	0	4	1167,125,1183,122,	0,3179,11956,19207,	2964891
6	145080169	145082514	MSTRG.27285.1	0	+	145080169	145082514	0	2	393,1132,	0,1213,	6	148851183	148913437	ENSSSCT00000004219	PGM1	0	-	148851183	148913437	0	11	680,135,184,136,116,155,191,126,147,163,427,	0,3375,6282,9862,19085,22058,23725,26818,28633,29096,61827,	3768670
6	146142159	146157404	MSTRG.27313.1	0	+	146142159	146157404	0	2	950,304,	0,14941,	6	148851183	148913437	ENSSSCT00000004219	PGM1	0	-	148851183	148913437	0	11	680,135,184,136,116,155,191,126,147,163,427,	0,3375,6282,9862,19085,22058,23725,26818,28633,29096,61827,	2693780
6	170615267	170637243	MSTRG.27705.1	0	+	170615267	170637243	0	3	179,124,240,	0,4921,21736,	6	167327590	167347694	ENSSSCT00000025206	IPO13	0	-	167327590	167347694	0	19	170,370,159,59,67,97,138,81,144,135,27,182,148,121,167,142,141,737,725,	0,263,668,980,1126,6508,6761,7428,8826,9123,9438,9546,10298,10531,10842,11090,11316,16895,19379,	-3267574
7	21559190	21561516	MSTRG.28046.1	0	+	21559190	21561516	0	2	157,104,	0,2222,	7	23909959	23914517	ENSSSCT00000032249	HSP70.2	0	-	23909959	23914517	0	2	2385,197,	0,4361,	2348444
7	22825308	22975576	MSTRG.28126.2	0	-	22825308	22975576	0	4	119,18,126,30,	0,64589,131723,150238,	7	23909959	23914517	ENSSSCT00000032249	HSP70.2	0	-	23909959	23914517	0	2	2385,197,	0,4361,	934384
7	22827537	22941637	MSTRG.28127.7	0	-	22827537	22941637	0	3	296,25,75,	0,64612,114025,	7	23909959	23914517	ENSSSCT00000032249	HSP70.2	0	-	23909959	23914517	0	2	2385,197,	0,4361,	968323
7	22938846	22956829	MSTRG.28126.5	0	-	22938846	22956829	0	2	84,180,	0,17803,	7	23909959	23914517	ENSSSCT00000032249	HSP70.2	0	-	23909959	23914517	0	2	2385,197,	0,4361,	953131
7	24887028	24906582	MSTRG.28207.1	0	+	24887028	24906582	0	2	175,86,	0,19468,	7	26599358	26700024	ENSSSCT00000001657	-	0	-	26599358	26700024	0	11	243,129,45,45,60,84,66,72,1554,393,105,	0,21608,34570,45624,51998,52177,52344,65171,76010,90378,100561,	1692777
7	34710235	34721409	MSTRG.28402.2	0	+	34710235	34721409	0	2	497,681,	0,10493,	7	38213062	38223384	ENSSSCT00000001852	SRF	0	+	38213062	38223384	0	7	1148,267,262,120,192,77,2101,	0,2639,4459,5262,7334,7915,8221,	3491654
7	39215917	39217247	MSTRG.28499.1	0	+	39215917	39217247	0	2	100,795,	0,535,	7	42357172	42403213	ENSSSCT00000023296	-	0	+	42357172	42403213	0	9	221,101,513,219,1371,42,60,77,4242,	0,20626,21413,24619,26481,31807,36260,40052,41799,	3139926
7	92218600	92219577	MSTRG.29377.1	0	-	92218600	92219577	0	2	505,366,	0,611,	7	94218648	94254730	ENSSSCT00000023708	TTC9	0	+	94218648	94254730	0	3	755,183,1576,	0,32791,34506,	1999072
7	92221609	92230748	MSTRG.29378.1	0	-	92221609	92230748	0	2	322,224,	0,8915,	7	94218648	94254730	ENSSSCT00000023708	TTC9	0	+	94218648	94254730	0	3	755,183,1576,	0,32791,34506,	1987901
8	111259138	111264157	MSTRG.30968.1	0	-	111259138	111264157	0	2	429,303,	0,4716,	8	112236663	112331428	ENSSSCT00000010002	-	0	-	112236663	112331428	0	25	266,106,118,168,145,123,126,117,120,150,168,224,105,149,137,126,123,123,126,203,228,182,200,323,90,	0,2465,5550,9502,13938,15426,17830,18625,23216,28043,28901,33058,34508,42229,45468,47306,48560,56054,57263,71850,73334,73957,76794,92786,94675,	972507
9	2963716	2965037	MSTRG.31420.1	0	-	2963716	2965037	0	2	565,661,	0,660,	9	3061000	3067585	ENSSSCT00000015968	GVIN1	0	+	3061000	3067585	0	4	65,4841,288,1181,	0,200,5069,5404,	95964
9	20034370	20036472	MSTRG.31757.1	0	+	20034370	20036472	0	2	271,212,	0,1890,	9	36232967	36242436	ENSSSCT00000030356	SLN	0	-	36232967	36242436	0	3	930,131,188,	0,5095,9281,	16196496
9	88285103	88287785	MSTRG.32695.1	0	+	88285103	88287785	0	2	261,2334,	0,348,	9	90423290	90767352	ENSSSCT00000016754	-	0	+	90423290	90767352	0	82	357,144,201,183,100,212,234,168,117,138,125,196,105,393,333,255,170,223,117,87,159,84,159,123,123,225,92,127,150,234,132,161,157,146,117,139,93,195,78,133,128,149,151,132,178,201,166,103,240,162,194,163,124,143,162,234,147,114,144,183,102,139,167,236,123,205,165,141,171,123,194,149,128,228,192,120,243,183,116,113,141,248,	0,1686,15546,16253,17188,21294,28205,29648,46900,53906,54346,55050,57077,57326,67917,68462,68800,69191,74224,74456,81566,82926,84504,87328,88656,91230,92489,93748,111996,115189,132606,135366,139306,139580,143109,149438,153761,155105,156146,158540,160869,161990,171022,174490,180677,185688,189344,190171,192092,194808,195220,197785,199067,199907,215653,224586,228385,241871,244290,245059,246772,25285…	2135506
9	106236219	106294581	MSTRG.32999.1	0	-	106236219	106294581	0	2	2694,341,	0,58021,	9	112931794	113305155	ENSSSCT00000016844	TPK1	0	+	112931794	113305155	0	9	304,59,72,70,73,96,147,112,1533,	0,711,79560,139229,180031,199114,224461,269269,371828,	6637214
9	124485891	124488250	MSTRG.33238.1	0	-	124485891	124488250	0	2	1156,201,	0,2158,	9	124776889	124803836	ENSSSCT00000016949	NCF2	0	-	124776889	124803836	0	14	142,178,112,152,26,76,69,142,44,60,108,135,109,150,	0,2415,5684,5926,6515,8375,9703,9986,11445,13178,13526,14714,21552,26797,	288640
9	136850542	136860997	MSTRG.33405.1	0	-	136850542	136860997	0	2	1214,167,	0,10288,	9	133351528	133379863	ENSSSCT00000017013	CAMK1G	0	-	133351528	133379863	0	13	838,128,421,88,79,113,76,124,139,75,129,121,220,	0,987,1624,2230,3730,4484,6142,7195,8021,10319,13532,18793,28115,	-3470680
AEMK02000203.1	867	7834	MSTRG.33452.1	0	-	867	7834	0	2	400,167,	0,6800,	.	-1	-1	.		-1	.	.	.	.	.	.	.	-1
