# Supplementary material for: Comparative adipose transcriptome analysis digs out genes related to fat deposition in two pig breeds
Source: Sci Rep. 2019 Sep 9;9:12925. doi: 10.1038/s41598-019-49548-5 (PMC6733950; doi:10.1038/s41598-019-49548-5)
Supplement: Supplementary file 8 — Dataset 8 [file 41598_2019_49548_MOESM8_ESM.xlsx]

## Sheet: Trans_ba_genes
Query	Length_Query	Target	Length_Target	dG	ndG	Start_Position_Query	End_Position_Query	Start_Position_Target	End_Position_Target
MSTRG.219.1	1526	ENSSSCT00000028256	106	-12.56	-0.1847	355	460	1	106
MSTRG.463.1	1526	ENSSSCT00000019668	106	-12.56	-0.1847	355	460	1	106
MSTRG.1965.1	1526	ENSSSCT00000005806	66	-10.15	-0.1781	493	558	1	66
MSTRG.2344.1	1526	ENSSSCT00000025072	66	-10.15	-0.1781	493	558	1	66
MSTRG.2479.1	662	ENSSSCT00000030165	4073	-37.83	-0.1113	1	361	3713	4073
MSTRG.2711.2	662	ENSSSCT00000025068	4073	-37.83	-0.1113	1	361	3713	4073
MSTRG.2863.1	662	ENSSSCT00000017356	106	-11.02	-0.1413	382	487	1	106
MSTRG.3008.1	662	ENSSSCT00000007949	4997	-30.46	-0.1009	1	374	4624	4997
MSTRG.3279.1	662	ENSSSCT00000014870	106	-11.02	-0.1413	382	487	1	106
MSTRG.3295.1	662	ENSSSCT00000015491	3310	-38.05	-0.1004	1	404	2907	3310
MSTRG.3381.1	662	ENSSSCT00000015576	4997	-30.46	-0.1009	1	374	4624	4997
MSTRG.3563.1	662	ENSSSCT00000009270	3310	-38.05	-0.1004	1	404	2907	3310
MSTRG.3896.1	662	ENSSSCT00000024569	4941	-33.81	-0.1037	1	336	4606	4941
MSTRG.4490.1	662	ENSSSCT00000000141	4941	-33.81	-0.1037	1	336	4606	4941
MSTRG.4911.1	662	ENSSSCT00000003175	7300	-55.95	-0.106	1	572	6729	7300
MSTRG.5274.1	662	ENSSSCT00000028488	7300	-55.95	-0.106	1	572	6729	7300
MSTRG.5398.4	662	ENSSSCT00000003955	2066	-31.8	-0.1182	1	271	1796	2066
MSTRG.5613.1	662	ENSSSCT00000004040	2066	-31.8	-0.1182	1	271	1796	2066
MSTRG.6659.4	662	ENSSSCT00000004219	1390	-38.19	-0.1179	1	354	1037	1390
MSTRG.6681.1	662	ENSSSCT00000016213	4136	-40.54	-0.1039	1	409	3728	4136
MSTRG.6967.1	662	ENSSSCT00000030750	1390	-38.19	-0.1179	1	354	1037	1390
MSTRG.7739.1	662	ENSSSCT00000013936	6619	-45.59	-0.1011	1	497	6123	6619
MSTRG.7844.1	662	ENSSSCT00000004683	4136	-40.54	-0.1039	1	409	3728	4136
MSTRG.10869.1	662	ENSSSCT00000004862	6619	-45.59	-0.1011	1	497	6123	6619
MSTRG.11023.1	662	ENSSSCT00000005088	1482	-46.32	-0.1155	1	429	1054	1482
MSTRG.11290.1	662	ENSSSCT00000005112	1341	-32.56	-0.1034	1	334	1008	1341
MSTRG.11729.1	662	ENSSSCT00000005221	1482	-46.32	-0.1155	1	429	1054	1482
MSTRG.11795.1	662	ENSSSCT00000005609	1341	-32.56	-0.1034	1	334	1008	1341
MSTRG.12259.1	662	ENSSSCT00000005834	1525	-55.46	-0.1046	1	546	980	1525
MSTRG.13047.1	662	ENSSSCT00000005896	1525	-55.46	-0.1046	1	546	980	1525
MSTRG.13208.2	662	ENSSSCT00000005925	2104	-44.83	-0.1126	1	412	1693	2104
MSTRG.13990.1	662	ENSSSCT00000006004	2110	-44.67	-0.1188	1	430	1681	2110
MSTRG.14352.5	662	ENSSSCT00000006033	2104	-44.83	-0.1126	1	412	1693	2104
MSTRG.14531.1	662	ENSSSCT00000006187	2110	-44.67	-0.1188	1	430	1681	2110
MSTRG.14656.1	662	ENSSSCT00000023759	4873	-49.34	-0.1082	1	487	4387	4873
MSTRG.15271.3	662	ENSSSCT00000006283	1715	-47.16	-0.1134	1	439	1277	1715
MSTRG.15504.1	662	ENSSSCT00000006289	2460	-38.72	-0.1079	1	400	2061	2460
MSTRG.15678.4	662	ENSSSCT00000012011	4873	-49.34	-0.1082	1	487	4387	4873
MSTRG.16118.1	662	ENSSSCT00000012056	1715	-47.16	-0.1134	1	439	1277	1715
MSTRG.16473.1	662	ENSSSCT00000012090	2460	-38.72	-0.1079	1	400	2061	2460
MSTRG.17311.1	662	ENSSSCT00000012122	2430	-45.11	-0.1014	1	479	1952	2430
MSTRG.17834.1	662	ENSSSCT00000012171	2430	-45.11	-0.1014	1	479	1952	2430
MSTRG.18873.1	662	ENSSSCT00000028975	2471	-26.37	-0.1076	1	278	2194	2471
MSTRG.19067.1	662	ENSSSCT00000024217	66	-9.59	-0.1712	203	268	1	66
MSTRG.19163.1	662	ENSSSCT00000010234	2471	-26.37	-0.1076	1	278	2194	2471
MSTRG.19721.1	662	ENSSSCT00000010441	66	-9.59	-0.1712	203	268	1	66
MSTRG.20455.1	662	ENSSSCT00000031428	4488	-37.33	-0.1118	1	340	4149	4488
MSTRG.20449.1	352	ENSSSCT00000018711	2559	-23.47	-0.1422	135	352	1	218
MSTRG.20496.1	352	ENSSSCT00000018780	4643	-32.56	-0.1037	1	352	665	1016
MSTRG.20817.1	352	ENSSSCT00000018832	2462	-31.36	-0.1045	1	318	2145	2462
MSTRG.20923.1	662	ENSSSCT00000018847	4488	-37.33	-0.1118	1	340	4149	4488
MSTRG.21290.1	352	ENSSSCT00000019063	1376	-28.24	-0.1009	20	352	1	333
MSTRG.21382.1	352	ENSSSCT00000019284	2559	-23.47	-0.1422	135	352	1	218
MSTRG.21382.2	352	ENSSSCT00000019355	4643	-32.56	-0.1037	1	352	665	1016
MSTRG.22427.1	352	ENSSSCT00000019444	3127	-31.12	-0.1096	1	352	1842	2193
MSTRG.22464.1	352	ENSSSCT00000019455	2551	-32.37	-0.1051	1	324	2228	2551
MSTRG.22918.1	352	ENSSSCT00000019462	4073	-33.99	-0.1009	1	352	3588	3939
MSTRG.22956.1	352	ENSSSCT00000019596	2462	-31.36	-0.1045	1	318	2145	2462
MSTRG.23195.1	352	ENSSSCT00000019597	1376	-28.24	-0.1009	20	352	1	333
MSTRG.24250.1	352	ENSSSCT00000019601	2396	-25.73	-0.1202	1	352	1331	1682
MSTRG.24517.1	352	ENSSSCT00000012260	1792	-37.7	-0.1119	1	352	1299	1650
MSTRG.26282.1	352	ENSSSCT00000012324	6943	-35.37	-0.1034	1	352	6067	6418
MSTRG.26325.1	352	ENSSSCT00000026965	3127	-31.12	-0.1096	1	352	1842	2193
MSTRG.26657.1	352	ENSSSCT00000012534	2551	-32.37	-0.1051	1	324	2228	2551
MSTRG.27285.1	352	ENSSSCT00000030744	8981	-30.26	-0.1019	1	352	3688	4039
MSTRG.27313.1	352	ENSSSCT00000012696	4073	-33.99	-0.1009	1	352	3588	3939
MSTRG.27705.1	352	ENSSSCT00000012748	6305	-40.24	-0.1273	1	352	1037	1388
MSTRG.28046.1	352	ENSSSCT00000025236	2136	-32.62	-0.1231	1	352	628	979
MSTRG.28126.2	352	ENSSSCT00000012831	2396	-25.73	-0.1202	1	352	1331	1682
MSTRG.28127.7	352	ENSSSCT00000024139	1792	-37.7	-0.1119	1	352	1299	1650
MSTRG.28126.5	352	ENSSSCT00000027220	4029	-32.28	-0.1028	1	352	400	751
MSTRG.28207.1	352	ENSSSCT00000034311	942	-30.76	-0.1099	1	352	578	929
MSTRG.28402.2	352	ENSSSCT00000010558	3228	-39.37	-0.1131	1	352	563	914
MSTRG.28499.1	352	ENSSSCT00000010566	6943	-35.37	-0.1034	1	352	6067	6418
MSTRG.29377.1	352	ENSSSCT00000010735	2057	-33.36	-0.1036	1	352	1489	1840
MSTRG.29378.1	352	ENSSSCT00000010768	2913	-35.21	-0.1136	12	352	1	341
MSTRG.30968.1	352	ENSSSCT00000010889	8981	-30.26	-0.1019	1	352	3688	4039
MSTRG.31420.1	352	ENSSSCT00000010894	6305	-40.24	-0.1273	1	352	1037	1388
MSTRG.31757.1	352	ENSSSCT00000010922	2136	-32.62	-0.1231	1	352	628	979
MSTRG.32695.1	352	ENSSSCT00000024173	6341	-28.77	-0.1078	1	296	6046	6341
MSTRG.32999.1	352	ENSSSCT00000011016	1437	-35.24	-0.103	1	352	436	787
MSTRG.33238.1	352	ENSSSCT00000035243	1574	-44.89	-0.1559	1	352	115	466
MSTRG.33405.1	352	ENSSSCT00000011237	3232	-40.64	-0.1178	1	352	2828	3179
MSTRG.33452.1	352	ENSSSCT00000011346	4029	-32.28	-0.1028	1	352	400	751
MSTRG.219.1	352	ENSSSCT00000011456	942	-30.76	-0.1099	1	352	578	929
MSTRG.219.1	352	ENSSSCT00000011599	7797	-34.36	-0.1173	1	352	6614	6965
MSTRG.219.1	352	ENSSSCT00000011638	3228	-39.37	-0.1131	1	352	563	914
MSTRG.463.1	352	ENSSSCT00000030086	2057	-33.36	-0.1036	1	352	1489	1840
MSTRG.463.1	352	ENSSSCT00000017193	2913	-35.21	-0.1136	12	352	1	341
MSTRG.463.1	352	ENSSSCT00000017218	8979	-31.71	-0.1023	1	352	8309	8660
MSTRG.463.1	352	ENSSSCT00000030886	6341	-28.77	-0.1078	1	296	6046	6341
MSTRG.463.1	352	ENSSSCT00000017441	1437	-35.24	-0.103	1	352	436	787
MSTRG.463.1	352	ENSSSCT00000023627	1574	-44.89	-0.1559	1	352	115	466
MSTRG.463.1	352	ENSSSCT00000023756	3232	-40.64	-0.1178	1	352	2828	3179
MSTRG.463.1	352	ENSSSCT00000017795	1345	-40.23	-0.1204	1	352	701	1052
MSTRG.463.1	352	ENSSSCT00000022983	2231	-35.01	-0.1021	1	352	286	637
MSTRG.463.1	352	ENSSSCT00000018492	5907	-31.91	-0.1033	1	352	4273	4624
MSTRG.463.1	352	ENSSSCT00000018602	7797	-34.36	-0.1173	1	352	6614	6965
MSTRG.463.1	352	ENSSSCT00000023746	4613	-33.19	-0.106	1	352	2835	3186
MSTRG.463.1	352	ENSSSCT00000007911	8979	-31.71	-0.1023	1	352	8309	8660
MSTRG.463.1	352	ENSSSCT00000008050	6196	-32.99	-0.1071	1	352	438	789
MSTRG.463.1	352	ENSSSCT00000008065	1345	-40.23	-0.1204	1	352	701	1052
MSTRG.463.1	352	ENSSSCT00000008141	2231	-35.01	-0.1021	1	352	286	637
MSTRG.463.1	352	ENSSSCT00000008166	5287	-34.62	-0.1082	1	352	3136	3487
MSTRG.463.1	352	ENSSSCT00000017933	3390	-36.03	-0.1197	1	352	1335	1686
MSTRG.463.1	352	ENSSSCT00000018201	5907	-31.91	-0.1033	1	352	4273	4624
MSTRG.463.1	352	ENSSSCT00000014114	4613	-33.19	-0.106	1	352	2835	3186
MSTRG.463.1	352	ENSSSCT00000025376	5701	-32.49	-0.1025	1	352	3190	3541
MSTRG.463.1	352	ENSSSCT00000014289	2772	-33.55	-0.1004	1	352	2414	2765
MSTRG.463.1	352	ENSSSCT00000014464	106	-14.07	-0.1353	124	229	1	106
MSTRG.463.1	352	ENSSSCT00000014527	3200	-33.86	-0.1082	1	352	993	1344
MSTRG.463.1	352	ENSSSCT00000014591	4081	-29.57	-0.1041	1	352	3685	4036
MSTRG.463.1	352	ENSSSCT00000015205	4205	-33.47	-0.1008	1	352	3153	3504
MSTRG.463.1	352	ENSSSCT00000022764	5863	-38.58	-0.1221	1	352	812	1163
MSTRG.463.1	352	ENSSSCT00000028307	6196	-32.99	-0.1071	1	352	438	789
MSTRG.463.1	352	ENSSSCT00000015432	5932	-36.39	-0.1152	1	352	883	1234
MSTRG.463.1	352	ENSSSCT00000015504	5287	-34.62	-0.1082	1	352	3136	3487
MSTRG.463.1	352	ENSSSCT00000015650	3390	-36.03	-0.1197	1	352	1335	1686
MSTRG.463.1	352	ENSSSCT00000015675	5844	-34.4	-0.1082	1	352	495	846
MSTRG.463.1	352	ENSSSCT00000015692	2551	-41.53	-0.1214	1	352	1124	1475
MSTRG.463.1	352	ENSSSCT00000030809	5701	-32.49	-0.1025	1	352	3190	3541
MSTRG.463.1	352	ENSSSCT00000015790	2772	-33.55	-0.1004	1	352	2414	2765
MSTRG.463.1	352	ENSSSCT00000008289	106	-14.07	-0.1353	124	229	1	106
MSTRG.463.1	352	ENSSSCT00000008384	3164	-33.56	-0.113	1	352	2691	3042
MSTRG.463.1	352	ENSSSCT00000025955	3200	-33.86	-0.1082	1	352	993	1344
MSTRG.463.1	352	ENSSSCT00000032183	4081	-29.57	-0.1041	1	352	3685	4036
MSTRG.463.1	352	ENSSSCT00000027245	4205	-33.47	-0.1008	1	352	3153	3504
MSTRG.463.1	352	ENSSSCT00000008688	3052	-32.45	-0.1189	1	327	2726	3052
MSTRG.463.1	352	ENSSSCT00000008712	5863	-38.58	-0.1221	1	352	812	1163
MSTRG.1965.1	352	ENSSSCT00000008930	5932	-36.39	-0.1152	1	352	883	1234
MSTRG.1965.1	352	ENSSSCT00000009248	5844	-34.4	-0.1082	1	352	495	846
MSTRG.463.1	352	ENSSSCT00000006768	2724	-30.3	-0.1003	1	352	2114	2465
MSTRG.1965.1	352	ENSSSCT00000006901	2551	-41.53	-0.1214	1	352	1124	1475
MSTRG.1965.1	352	ENSSSCT00000007004	3328	-33.43	-0.1153	1	352	2819	3170
MSTRG.1965.1	352	ENSSSCT00000025723	3135	-32.56	-0.103	1	352	1308	1659
MSTRG.1965.1	352	ENSSSCT00000007358	3164	-33.56	-0.113	1	352	2691	3042
MSTRG.1965.1	352	ENSSSCT00000007360	7025	-32.86	-0.1226	1	352	1748	2099
MSTRG.1965.1	352	ENSSSCT00000007380	3052	-32.45	-0.1189	1	327	2726	3052
MSTRG.1965.1	352	ENSSSCT00000000319	2359	-32.01	-0.1104	1	352	1923	2274
MSTRG.1965.1	352	ENSSSCT00000032101	4523	-35.55	-0.1022	1	352	4172	4523
MSTRG.1965.1	352	ENSSSCT00000025280	6337	-33.8	-0.1037	1	352	4742	5093
MSTRG.1965.1	352	ENSSSCT00000000680	2724	-30.3	-0.1003	1	352	2114	2465
MSTRG.1965.1	352	ENSSSCT00000000756	3328	-33.43	-0.1153	1	352	2819	3170
MSTRG.1965.1	352	ENSSSCT00000000861	3135	-32.56	-0.103	1	352	1308	1659
MSTRG.1965.1	352	ENSSSCT00000032274	4941	-30.17	-0.1006	1	317	4625	4941
MSTRG.1965.1	352	ENSSSCT00000031054	7025	-32.86	-0.1226	1	352	1748	2099
MSTRG.1965.1	352	ENSSSCT00000000977	2359	-32.01	-0.1104	1	352	1923	2274
MSTRG.1965.1	352	ENSSSCT00000000980	4523	-35.55	-0.1022	1	352	4172	4523
MSTRG.1965.1	352	ENSSSCT00000026686	6337	-33.8	-0.1037	1	352	4742	5093
MSTRG.1965.1	352	ENSSSCT00000025948	3200	-40.52	-0.129	1	325	2876	3200
MSTRG.1965.1	352	ENSSSCT00000033534	4859	-30.15	-0.1043	1	352	3404	3755
MSTRG.1965.1	352	ENSSSCT00000003486	701	-28.83	-0.1237	1	276	426	701
MSTRG.1965.1	352	ENSSSCT00000003479	4121	-36.57	-0.1115	1	352	2049	2400
MSTRG.1965.1	352	ENSSSCT00000003502	4941	-30.17	-0.1006	1	317	4625	4941
MSTRG.1965.1	352	ENSSSCT00000003506	6596	-36.74	-0.1163	1	352	4926	5277
MSTRG.1965.1	352	ENSSSCT00000023274	4279	-36.89	-0.1202	1	352	3845	4196
MSTRG.1965.1	352	ENSSSCT00000028536	3200	-40.52	-0.129	1	325	2876	3200
MSTRG.1965.1	352	ENSSSCT00000003780	7362	-35.3	-0.1023	1	352	1343	1694
MSTRG.1965.1	352	ENSSSCT00000003849	3673	-25.86	-0.1226	1	249	3425	3673
MSTRG.1965.1	352	ENSSSCT00000027772	4859	-30.15	-0.1043	1	352	3404	3755
MSTRG.1965.1	352	ENSSSCT00000003902	701	-28.83	-0.1237	1	276	426	701
MSTRG.1965.1	352	ENSSSCT00000023994	3831	-33.99	-0.1043	1	352	683	1034
MSTRG.1965.1	352	ENSSSCT00000025775	3340	-37.55	-0.1076	1	352	2546	2897
MSTRG.1965.1	352	ENSSSCT00000004229	4121	-36.57	-0.1115	1	352	2049	2400
MSTRG.1965.1	352	ENSSSCT00000004269	5296	-34.39	-0.1124	1	352	805	1156
MSTRG.1965.1	352	ENSSSCT00000004287	5959	-32.21	-0.1056	1	352	50	401
MSTRG.1965.1	352	ENSSSCT00000001096	6596	-36.74	-0.1163	1	352	4926	5277
MSTRG.1965.1	352	ENSSSCT00000001087	4279	-36.89	-0.1202	1	352	3845	4196
MSTRG.1965.1	352	ENSSSCT00000032249	7362	-35.3	-0.1023	1	352	1343	1694
MSTRG.1965.1	352	ENSSSCT00000026311	5649	-39.89	-0.1198	1	352	4683	5034
MSTRG.1965.1	352	ENSSSCT00000001564	3673	-25.86	-0.1226	1	249	3425	3673
MSTRG.1965.1	352	ENSSSCT00000001659	3831	-33.99	-0.1043	1	352	683	1034
MSTRG.1965.1	352	ENSSSCT00000030529	3340	-37.55	-0.1076	1	352	2546	2897
MSTRG.1965.1	352	ENSSSCT00000001852	5296	-34.39	-0.1124	1	352	805	1156
MSTRG.1965.1	352	ENSSSCT00000002022	5959	-32.21	-0.1056	1	352	50	401
MSTRG.1965.1	352	ENSSSCT00000002023	3101	-36.98	-0.1335	1	352	1141	1492
MSTRG.1965.1	352	ENSSSCT00000002097	2277	-31.08	-0.111	1	352	1286	1637
MSTRG.1965.1	352	ENSSSCT00000002196	5649	-39.89	-0.1198	1	352	4683	5034
MSTRG.1965.1	352	ENSSSCT00000028312	4066	-34.21	-0.1176	1	352	2534	2885
MSTRG.1965.1	352	ENSSSCT00000002394	5384	-37.32	-0.1152	1	352	3087	3438
MSTRG.1965.1	352	ENSSSCT00000023708	3101	-36.98	-0.1335	1	352	1141	1492
MSTRG.1965.1	352	ENSSSCT00000002650	2783	-34.21	-0.1213	1	352	1837	2188
MSTRG.1965.1	352	ENSSSCT00000002681	2277	-31.08	-0.111	1	352	1286	1637
MSTRG.1965.1	352	ENSSSCT00000002736	1186	-32.04	-0.1034	1	352	745	1096
MSTRG.1965.1	352	ENSSSCT00000009841	4066	-34.21	-0.1176	1	352	2534	2885
MSTRG.1965.1	352	ENSSSCT00000029954	1386	-36.09	-0.104	1	352	865	1216
MSTRG.1965.1	352	ENSSSCT00000010018	4059	-34.66	-0.1063	1	352	2538	2889
MSTRG.1965.1	352	ENSSSCT00000010022	5384	-37.32	-0.1152	1	352	3087	3438
MSTRG.1965.1	352	ENSSSCT00000016214	2783	-34.21	-0.1213	1	352	1837	2188
MSTRG.1965.1	352	ENSSSCT00000016413	7300	-32.52	-0.1042	1	352	6677	7028
MSTRG.1965.1	352	ENSSSCT00000027894	2940	-30.44	-0.1068	1	352	1882	2233
MSTRG.1965.1	352	ENSSSCT00000029556	1186	-32.04	-0.1034	1	352	745	1096
MSTRG.1965.1	352	ENSSSCT00000016486	1386	-36.09	-0.104	1	352	865	1216
MSTRG.1965.1	352	ENSSSCT00000016577	4059	-34.66	-0.1063	1	352	2538	2889
MSTRG.1965.1	352	ENSSSCT00000016618	5041	-37.05	-0.1147	1	352	3220	3571
MSTRG.1965.1	352	ENSSSCT00000028661	6345	-33.82	-0.1019	1	352	1229	1580
MSTRG.1965.1	352	ENSSSCT00000016930	1078	-34.54	-0.1056	1	352	410	761
MSTRG.1965.1	352	ENSSSCT00000016955	7300	-32.52	-0.1042	1	352	6677	7028
MSTRG.1965.1	352	ENSSSCT00000033024	2940	-30.44	-0.1068	1	352	1882	2233
MSTRG.1965.1	352	ENSSSCT00000013528	7227	-36.43	-0.1094	1	352	1686	2037
MSTRG.1965.1	352	ENSSSCT00000033156	1583	-29.88	-0.1195	1	352	1098	1449
MSTRG.1965.1	352	ENSSSCT00000029367	1452	-28.93	-0.11	1	352	1073	1424
MSTRG.1965.1	352	ENSSSCT00000005990	2508	-30.88	-0.1135	1	352	289	640
MSTRG.1965.1	352	ENSSSCT00000012836	2987	-35.29	-0.1057	1	352	1606	1957
MSTRG.1965.1	352	ENSSSCT00000012876	2451	-43.15	-0.1277	1	352	2095	2446
MSTRG.1965.1	352	ENSSSCT00000013041	1729	-35.66	-0.1031	1	352	707	1058
MSTRG.1965.1	352	ENSSSCT00000011471	5041	-37.05	-0.1147	1	352	3220	3571
MSTRG.1965.1	352	ENSSSCT00000017143	5867	-34.83	-0.1046	1	352	2077	2428
MSTRG.1965.1	352	ENSSSCT00000017455	3334	-33.91	-0.1021	1	352	2358	2709
MSTRG.1965.1	352	ENSSSCT00000000879	6345	-33.82	-0.1019	1	352	1229	1580
MSTRG.1965.1	352	ENSSSCT00000031130	1078	-34.54	-0.1056	1	352	410	761
MSTRG.1965.1	352	ENSSSCT00000016418	2691	-36.35	-0.1136	1	352	2156	2507
MSTRG.1965.1	352	ENSSSCT00000027856	7227	-36.43	-0.1094	1	352	1686	2037
MSTRG.1965.1	352	ENSSSCT00000016785	1583	-29.88	-0.1195	1	352	1098	1449
MSTRG.1965.1	352	ENSSSCT00000028904	1452	-28.93	-0.11	1	352	1073	1424
MSTRG.1965.1	352	ENSSSCT00000005055	2508	-30.88	-0.1135	1	352	289	640
MSTRG.1965.1	352	ENSSSCT00000005084	3212	-31.74	-0.1011	1	352	2242	2593
MSTRG.1965.1	352	ENSSSCT00000019053	2987	-35.29	-0.1057	1	352	1606	1957
MSTRG.1965.1	352	ENSSSCT00000012441	3912	-39.05	-0.1125	1	352	2111	2462
MSTRG.1965.1	352	ENSSSCT00000024440	2451	-43.15	-0.1277	1	352	2095	2446
MSTRG.1965.1	352	ENSSSCT00000018108	1729	-35.66	-0.1031	1	352	707	1058
MSTRG.1965.1	352	ENSSSCT00000006690	5867	-34.83	-0.1046	1	352	2077	2428
MSTRG.1965.1	352	ENSSSCT00000005107	2244	-34.28	-0.1071	1	352	1255	1606
MSTRG.1965.1	352	ENSSSCT00000011860	3334	-33.91	-0.1021	1	352	2358	2709
MSTRG.1965.1	352	ENSSSCT00000030501	2691	-36.35	-0.1136	1	352	2156	2507
MSTRG.1965.1	352	ENSSSCT00000027021	3354	-40.11	-0.1173	1	352	2737	3088
MSTRG.1965.1	352	ENSSSCT00000013182	1921	-33.42	-0.1137	1	352	1526	1877
MSTRG.1965.1	352	ENSSSCT00000014174	1827	-27.02	-0.1004	1	285	1543	1827
MSTRG.1965.1	352	ENSSSCT00000008491	2058	-47.47	-0.1384	1	352	1014	1365
MSTRG.1965.1	352	ENSSSCT00000030730	3142	-34.5	-0.1052	1	352	1666	2017
MSTRG.1965.1	352	ENSSSCT00000023639	2046	-30.36	-0.1077	1	352	161	512
MSTRG.1965.1	352	ENSSSCT00000003145	5433	-37.32	-0.1069	1	352	1488	1839
MSTRG.1965.1	352	ENSSSCT00000002098	3212	-31.74	-0.1011	1	352	2242	2593
MSTRG.1965.1	352	ENSSSCT00000004447	3912	-39.05	-0.1125	1	352	2111	2462
MSTRG.1965.1	352	ENSSSCT00000027128	1474	-35.49	-0.1056	1	352	178	529
MSTRG.1965.1	352	ENSSSCT00000004578	2244	-34.28	-0.1071	1	352	1255	1606
MSTRG.1965.1	352	ENSSSCT00000029492	3354	-40.11	-0.1173	1	352	2737	3088
MSTRG.1965.1	352	ENSSSCT00000004826	4136	-30.35	-0.1032	34	352	1	319
MSTRG.1965.1	352	ENSSSCT00000004828	1530	-37.23	-0.1213	1	352	354	705
MSTRG.1965.1	352	ENSSSCT00000004882	1921	-33.42	-0.1137	1	352	1526	1877
MSTRG.1965.1	352	ENSSSCT00000004949	1827	-27.02	-0.1004	1	285	1543	1827
MSTRG.1965.1	352	ENSSSCT00000004968	2058	-47.47	-0.1384	1	352	1014	1365
MSTRG.1965.1	352	ENSSSCT00000005049	3142	-34.5	-0.1052	1	352	1666	2017
MSTRG.1965.1	352	ENSSSCT00000025088	2046	-30.36	-0.1077	1	352	161	512
MSTRG.1965.1	352	ENSSSCT00000005129	6619	-35.41	-0.1086	1	352	6264	6615
MSTRG.1965.1	352	ENSSSCT00000005218	2331	-23.84	-0.1248	121	352	1	232
MSTRG.1965.1	352	ENSSSCT00000005306	3060	-35.51	-0.1076	1	352	1523	1874
MSTRG.1965.1	352	ENSSSCT00000005313	2645	-38.92	-0.1138	1	352	272	623
MSTRG.1965.1	352	ENSSSCT00000005763	5433	-37.32	-0.1069	1	352	1488	1839
MSTRG.1965.1	352	ENSSSCT00000005783	5015	-38.51	-0.1136	1	352	2121	2472
MSTRG.1965.1	352	ENSSSCT00000005813	4528	-31.5	-0.1061	1	352	2303	2654
MSTRG.1965.1	352	ENSSSCT00000005825	1474	-35.49	-0.1056	1	352	178	529
MSTRG.1965.1	352	ENSSSCT00000005854	6882	-38.12	-0.1141	1	352	4364	4715
MSTRG.1965.1	352	ENSSSCT00000027470	1020	-30.81	-0.1017	1	313	708	1020
MSTRG.1965.1	352	ENSSSCT00000006200	4136	-30.35	-0.1032	34	352	1	319
MSTRG.1965.1	352	ENSSSCT00000011830	4011	-33.01	-0.1058	1	352	1331	1682
MSTRG.1965.1	352	ENSSSCT00000011926	1530	-37.23	-0.1213	1	352	354	705
MSTRG.1965.1	352	ENSSSCT00000011982	876	-35.65	-0.1094	1	352	507	858
MSTRG.1965.1	352	ENSSSCT00000012066	6619	-35.41	-0.1086	1	352	6264	6615
MSTRG.1965.1	352	ENSSSCT00000012183	2331	-23.84	-0.1248	121	352	1	232
MSTRG.1965.1	352	ENSSSCT00000022898	1233	-29.88	-0.1006	1	352	86	437
MSTRG.1965.1	352	ENSSSCT00000010404	3060	-35.51	-0.1076	1	352	1523	1874
MSTRG.1965.1	352	ENSSSCT00000032528	2645	-38.92	-0.1138	1	352	272	623
MSTRG.1965.1	352	ENSSSCT00000035633	5015	-38.51	-0.1136	1	352	2121	2472
MSTRG.1965.1	352	ENSSSCT00000018798	4528	-31.5	-0.1061	1	352	2303	2654
MSTRG.1965.1	352	ENSSSCT00000018810	6197	-38.04	-0.1208	1	352	1704	2055
MSTRG.1965.1	352	ENSSSCT00000019237	6882	-38.12	-0.1141	1	352	4364	4715
MSTRG.1965.1	352	ENSSSCT00000032087	1020	-30.81	-0.1017	1	313	708	1020
MSTRG.1965.1	352	ENSSSCT00000031055	4754	-38.88	-0.1114	1	352	3984	4335
MSTRG.1965.1	352	ENSSSCT00000019364	4011	-33.01	-0.1058	1	352	1331	1682
MSTRG.1965.1	352	ENSSSCT00000019363	876	-35.65	-0.1094	1	352	507	858
MSTRG.1965.1	352	ENSSSCT00000019484	1233	-29.88	-0.1006	1	352	86	437
MSTRG.1965.1	352	ENSSSCT00000019618	7033	-37.26	-0.1139	1	352	6622	6973
MSTRG.1965.1	352	ENSSSCT00000031920	1466	-37.28	-0.1096	1	352	800	1151
MSTRG.1965.1	352	ENSSSCT00000030689	6197	-38.04	-0.1208	1	352	1704	2055
MSTRG.1965.1	352	ENSSSCT00000012367	4754	-38.88	-0.1114	1	352	3984	4335
MSTRG.1965.1	352	ENSSSCT00000012368	4275	-34.49	-0.1161	43	352	1	310
MSTRG.1965.1	352	ENSSSCT00000012445	7033	-37.26	-0.1139	1	352	6622	6973
MSTRG.1965.1	352	ENSSSCT00000030294	2354	-27.09	-0.1226	87	352	1	266
MSTRG.1965.1	352	ENSSSCT00000028812	1466	-37.28	-0.1096	1	352	800	1151
MSTRG.1965.1	352	ENSSSCT00000012475	5374	-37.2	-0.1107	1	352	4157	4508
MSTRG.1965.1	352	ENSSSCT00000012521	4840	-34.13	-0.1022	1	352	2153	2504
MSTRG.1965.1	352	ENSSSCT00000012585	1907	-35.22	-0.1094	1	352	149	500
MSTRG.1965.1	352	ENSSSCT00000012628	1737	-30.03	-0.1004	1	352	401	752
MSTRG.1965.1	352	ENSSSCT00000012806	3555	-34.36	-0.1014	1	352	2649	3000
MSTRG.1965.1	352	ENSSSCT00000012837	4275	-34.49	-0.1161	43	352	1	310
MSTRG.1965.1	352	ENSSSCT00000012839	2354	-27.09	-0.1226	87	352	1	266
MSTRG.1965.1	352	ENSSSCT00000012858	5374	-37.2	-0.1107	1	352	4157	4508
MSTRG.1965.1	352	ENSSSCT00000012922	4840	-34.13	-0.1022	1	352	2153	2504
MSTRG.1965.1	352	ENSSSCT00000034116	1907	-35.22	-0.1094	1	352	149	500
MSTRG.1965.1	352	ENSSSCT00000028007	1737	-30.03	-0.1004	1	352	401	752
MSTRG.1965.1	352	ENSSSCT00000029140	805	-30.66	-0.1032	1	352	448	799
MSTRG.1965.1	352	ENSSSCT00000010501	1732	-27.2	-0.1071	91	352	1	262
MSTRG.1965.1	352	ENSSSCT00000010573	1247	-35.75	-0.1039	1	352	386	737
MSTRG.1965.1	352	ENSSSCT00000010594	3555	-34.36	-0.1014	1	352	2649	3000
MSTRG.1965.1	352	ENSSSCT00000010628	1744	-38.21	-0.1095	1	352	1386	1737
MSTRG.1965.1	352	ENSSSCT00000022985	1320	-32.09	-0.1073	1	352	329	680
MSTRG.1965.1	352	ENSSSCT00000010790	5973	-36.95	-0.1184	1	326	5648	5973
MSTRG.1965.1	352	ENSSSCT00000010839	3637	-32.76	-0.104	1	331	3307	3637
MSTRG.1965.1	352	ENSSSCT00000011106	4097	-34.27	-0.1051	1	352	3700	4051
MSTRG.1965.1	352	ENSSSCT00000011156	1161	-31.79	-0.106	1	352	773	1124
MSTRG.1965.1	352	ENSSSCT00000011165	3734	-35.35	-0.1171	1	352	3160	3511
MSTRG.1965.1	352	ENSSSCT00000011262	805	-30.66	-0.1032	1	352	448	799
MSTRG.1965.1	352	ENSSSCT00000011273	1732	-27.2	-0.1071	91	352	1	262
MSTRG.1965.1	352	ENSSSCT00000011277	1247	-35.75	-0.1039	1	352	386	737
MSTRG.1965.1	352	ENSSSCT00000011276	1744	-38.21	-0.1095	1	352	1386	1737
MSTRG.1965.1	352	ENSSSCT00000011289	2406	-34.17	-0.1029	1	352	1739	2090
MSTRG.1965.1	352	ENSSSCT00000011303	3866	-31.96	-0.1051	1	352	1152	1503
MSTRG.1965.1	352	ENSSSCT00000011341	1320	-32.09	-0.1073	1	352	329	680
MSTRG.1965.1	352	ENSSSCT00000011358	5973	-36.95	-0.1184	1	326	5648	5973
MSTRG.1965.1	352	ENSSSCT00000023877	6420	-36.31	-0.1049	1	352	5722	6073
MSTRG.1965.1	352	ENSSSCT00000011414	1424	-33.28	-0.1057	1	352	459	810
MSTRG.1965.1	352	ENSSSCT00000011452	783	-30.51	-0.1614	144	352	1	209
MSTRG.1965.1	352	ENSSSCT00000011687	3637	-32.76	-0.104	1	331	3307	3637
MSTRG.1965.1	352	ENSSSCT00000017854	4807	-32.63	-0.1001	1	352	4075	4426
MSTRG.1965.1	352	ENSSSCT00000017120	2204	-33.05	-0.1098	1	352	1722	2073
MSTRG.1965.1	352	ENSSSCT00000023661	4097	-34.27	-0.1051	1	352	3700	4051
MSTRG.1965.1	352	ENSSSCT00000022266	1161	-31.79	-0.106	1	352	773	1124
MSTRG.1965.1	352	ENSSSCT00000017283	959	-33.01	-0.11	1	352	440	791
MSTRG.1965.1	352	ENSSSCT00000030069	3734	-35.35	-0.1171	1	352	3160	3511
MSTRG.1965.1	352	ENSSSCT00000017284	2330	-42.36	-0.1398	1	352	1894	2245
MSTRG.1965.1	352	ENSSSCT00000022813	2406	-34.17	-0.1029	1	352	1739	2090
MSTRG.1965.1	352	ENSSSCT00000017378	3866	-31.96	-0.1051	1	352	1152	1503
MSTRG.1965.1	352	ENSSSCT00000017591	4845	-35.96	-0.1236	1	352	3638	3989
MSTRG.1965.1	352	ENSSSCT00000017632	1624	-31.2	-0.1047	1	352	1000	1351
MSTRG.1965.1	352	ENSSSCT00000033825	5091	-31.49	-0.1032	1	352	2775	3126
MSTRG.1965.1	352	ENSSSCT00000030104	5091	-33.03	-0.1042	1	352	4363	4714
MSTRG.1965.1	352	ENSSSCT00000017783	6420	-36.31	-0.1049	1	352	5722	6073
MSTRG.1965.1	352	ENSSSCT00000017784	1424	-33.28	-0.1057	1	352	459	810
MSTRG.1965.1	352	ENSSSCT00000018361	783	-30.51	-0.1614	144	352	1	209
MSTRG.1965.1	352	ENSSSCT00000018372	4807	-32.63	-0.1001	1	352	4075	4426
MSTRG.1965.1	352	ENSSSCT00000018436	2204	-33.05	-0.1098	1	352	1722	2073
MSTRG.1965.1	352	ENSSSCT00000018536	4873	-36.27	-0.1042	1	352	4374	4725
MSTRG.1965.1	352	ENSSSCT00000018619	2597	-40.44	-0.1182	1	352	1694	2045
MSTRG.1965.1	352	ENSSSCT00000007696	959	-33.01	-0.11	1	352	440	791
MSTRG.1965.1	352	ENSSSCT00000008027	2330	-42.36	-0.1398	1	352	1894	2245
MSTRG.1965.1	352	ENSSSCT00000008127	4845	-35.96	-0.1236	1	352	3638	3989
MSTRG.1965.1	352	ENSSSCT00000008216	1624	-31.2	-0.1047	1	352	1000	1351
MSTRG.1965.1	352	ENSSSCT00000008219	6682	-31.31	-0.1013	1	352	939	1290
MSTRG.1965.1	352	ENSSSCT00000017905	5091	-31.49	-0.1032	1	352	2775	3126
MSTRG.1965.1	352	ENSSSCT00000018037	5091	-33.03	-0.1042	1	352	4363	4714
MSTRG.1965.1	352	ENSSSCT00000018156	3356	-33.93	-0.1054	1	352	1343	1694
MSTRG.1965.1	352	ENSSSCT00000018166	4873	-36.27	-0.1042	1	352	4374	4725
MSTRG.1965.1	352	ENSSSCT00000018203	2597	-40.44	-0.1182	1	352	1694	2045
MSTRG.1965.1	352	ENSSSCT00000014146	7073	-35.07	-0.1205	1	352	6661	7012
MSTRG.1965.1	352	ENSSSCT00000014234	2609	-33.89	-0.1072	1	352	2072	2423
MSTRG.1965.1	352	ENSSSCT00000014256	1224	-29.7	-0.1212	1	352	414	765
MSTRG.1965.1	352	ENSSSCT00000014293	4931	-37.38	-0.1164	1	352	1015	1366
MSTRG.1965.1	352	ENSSSCT00000014597	6682	-31.31	-0.1013	1	352	939	1290
MSTRG.1965.1	352	ENSSSCT00000014637	3356	-33.93	-0.1054	1	352	1343	1694
MSTRG.1965.1	352	ENSSSCT00000014639	2582	-31.59	-0.1026	1	352	1126	1477
MSTRG.1965.1	352	ENSSSCT00000015144	3931	-36.05	-0.1148	1	352	909	1260
MSTRG.1965.1	352	ENSSSCT00000034954	3337	-35.65	-0.1036	1	352	2702	3053
MSTRG.1965.1	352	ENSSSCT00000015416	6709	-37.83	-0.1179	1	352	4088	4439
MSTRG.1965.1	352	ENSSSCT00000015453	7073	-35.07	-0.1205	1	352	6661	7012
MSTRG.1965.1	352	ENSSSCT00000015488	2609	-33.89	-0.1072	1	352	2072	2423
MSTRG.1965.1	352	ENSSSCT00000015660	3531	-34	-0.1227	1	352	897	1248
MSTRG.1965.1	352	ENSSSCT00000015724	4167	-36.02	-0.1072	1	352	666	1017
MSTRG.1965.1	352	ENSSSCT00000008473	1224	-29.7	-0.1212	1	352	414	765
MSTRG.1965.1	352	ENSSSCT00000008504	4931	-37.38	-0.1164	1	352	1015	1366
MSTRG.1965.1	352	ENSSSCT00000008517	3130	-28.04	-0.1027	1	352	1512	1863
MSTRG.1965.1	352	ENSSSCT00000026919	2582	-31.59	-0.1026	1	352	1126	1477
MSTRG.1965.1	352	ENSSSCT00000008553	3931	-36.05	-0.1148	1	352	909	1260
MSTRG.1965.1	352	ENSSSCT00000027749	6283	-33.06	-0.1098	1	352	4998	5349
MSTRG.1965.1	352	ENSSSCT00000008628	3337	-35.65	-0.1036	1	352	2702	3053
MSTRG.1965.1	352	ENSSSCT00000026802	2647	-34.17	-0.1068	1	352	2240	2591
MSTRG.1965.1	352	ENSSSCT00000008927	6709	-37.83	-0.1179	1	352	4088	4439
MSTRG.1965.1	352	ENSSSCT00000029906	3531	-34	-0.1227	1	352	897	1248
MSTRG.1965.1	352	ENSSSCT00000026214	4167	-36.02	-0.1072	1	352	666	1017
MSTRG.1965.1	352	ENSSSCT00000023702	3283	-36.61	-0.1249	1	352	2577	2928
MSTRG.1965.1	352	ENSSSCT00000009440	3130	-28.04	-0.1027	1	352	1512	1863
MSTRG.1965.1	352	ENSSSCT00000006589	3666	-35.96	-0.1149	1	352	1460	1811
MSTRG.1965.1	352	ENSSSCT00000006680	6283	-33.06	-0.1098	1	352	4998	5349
MSTRG.1965.1	352	ENSSSCT00000006730	4796	-32.53	-0.1013	1	352	2864	3215
MSTRG.1965.1	352	ENSSSCT00000006734	2647	-34.17	-0.1068	1	352	2240	2591
MSTRG.1965.1	352	ENSSSCT00000006814	2514	-34.75	-0.1019	1	352	2148	2499
MSTRG.1965.1	352	ENSSSCT00000006881	2748	-39.58	-0.1273	1	352	2327	2678
MSTRG.1965.1	352	ENSSSCT00000006908	3696	-35.76	-0.118	1	352	2739	3090
MSTRG.1965.1	352	ENSSSCT00000006961	3283	-36.61	-0.1249	1	352	2577	2928
MSTRG.1965.1	352	ENSSSCT00000007003	4200	-35.34	-0.1118	1	352	3295	3646
MSTRG.1965.1	352	ENSSSCT00000007166	3666	-35.96	-0.1149	1	352	1460	1811
MSTRG.1965.1	352	ENSSSCT00000029296	4796	-32.53	-0.1013	1	352	2864	3215
MSTRG.1965.1	352	ENSSSCT00000007342	2514	-34.75	-0.1019	1	352	2148	2499
MSTRG.1965.1	352	ENSSSCT00000007351	2748	-39.58	-0.1273	1	352	2327	2678
MSTRG.1965.1	352	ENSSSCT00000030320	3696	-35.76	-0.118	1	352	2739	3090
MSTRG.1965.1	352	ENSSSCT00000007390	4200	-35.34	-0.1118	1	352	3295	3646
MSTRG.1965.1	352	ENSSSCT00000007399	5033	-34.71	-0.1021	1	352	3212	3563
MSTRG.1965.1	352	ENSSSCT00000007441	4904	-38.38	-0.1112	2	352	1	351
MSTRG.1965.1	352	ENSSSCT00000007525	2985	-35.16	-0.1013	1	352	2392	2743
MSTRG.1965.1	352	ENSSSCT00000007545	5033	-34.71	-0.1021	1	352	3212	3563
MSTRG.1965.1	352	ENSSSCT00000007585	5866	-32.7	-0.1051	1	350	5517	5866
MSTRG.1965.1	352	ENSSSCT00000007579	4904	-38.38	-0.1112	2	352	1	351
MSTRG.1965.1	352	ENSSSCT00000007595	2985	-35.16	-0.1013	1	352	2392	2743
MSTRG.1965.1	352	ENSSSCT00000000138	5866	-32.7	-0.1051	1	350	5517	5866
MSTRG.1965.1	352	ENSSSCT00000000837	2430	-35.16	-0.1092	1	352	1559	1910
MSTRG.1965.1	352	ENSSSCT00000000219	1887	-36.04	-0.1048	1	352	446	797
MSTRG.1965.1	352	ENSSSCT00000032318	2257	-31.76	-0.1236	62	352	1	291
MSTRG.1965.1	352	ENSSSCT00000000530	2608	-36.58	-0.1048	1	352	2138	2489
MSTRG.1965.1	352	ENSSSCT00000000698	5028	-34.01	-0.1006	1	352	4563	4914
MSTRG.1965.1	352	ENSSSCT00000032732	3134	-32.69	-0.1101	44	352	1	309
MSTRG.1965.1	352	ENSSSCT00000000817	3508	-34.3	-0.1052	1	352	1379	1730
MSTRG.1965.1	352	ENSSSCT00000000880	2655	-34.9	-0.1119	1	352	2036	2387
MSTRG.1965.1	352	ENSSSCT00000029955	4325	-37	-0.1131	1	352	3376	3727
MSTRG.1965.1	352	ENSSSCT00000029834	2430	-35.16	-0.1092	1	352	1559	1910
MSTRG.1965.1	352	ENSSSCT00000025781	1887	-36.04	-0.1048	1	352	446	797
MSTRG.1965.1	352	ENSSSCT00000026468	2257	-31.76	-0.1236	62	352	1	291
MSTRG.1965.1	352	ENSSSCT00000034141	2608	-36.58	-0.1048	1	352	2138	2489
MSTRG.1965.1	352	ENSSSCT00000003575	2168	-35.35	-0.1281	1	352	1181	1532
MSTRG.1965.1	352	ENSSSCT00000032413	3465	-42.33	-0.1416	1	352	2978	3329
MSTRG.1965.1	352	ENSSSCT00000003633	5028	-34.01	-0.1006	1	352	4563	4914
MSTRG.1965.1	352	ENSSSCT00000003641	3134	-32.69	-0.1101	44	352	1	309
MSTRG.1965.1	352	ENSSSCT00000004408	3508	-34.3	-0.1052	1	352	1379	1730
MSTRG.1965.1	352	ENSSSCT00000003773	66	-6.42	-0.1003	180	245	1	66
MSTRG.1965.1	352	ENSSSCT00000003918	2655	-34.9	-0.1119	1	352	2036	2387
MSTRG.1965.1	352	ENSSSCT00000028044	3227	-34.98	-0.1047	1	352	1582	1933
MSTRG.1965.1	352	ENSSSCT00000022716	4325	-37	-0.1131	1	352	3376	3727
MSTRG.1965.1	352	ENSSSCT00000026463	3527	-33.4	-0.1057	1	352	2537	2888
MSTRG.1965.1	352	ENSSSCT00000026465	7706	-34.22	-0.1031	1	352	2273	2624
MSTRG.1965.1	352	ENSSSCT00000004091	2168	-35.35	-0.1281	1	352	1181	1532
MSTRG.1965.1	352	ENSSSCT00000024859	3465	-42.33	-0.1416	1	352	2978	3329
MSTRG.1965.1	352	ENSSSCT00000004155	2659	-34.81	-0.1204	1	344	2316	2659
MSTRG.1965.1	352	ENSSSCT00000004168	66	-6.42	-0.1003	180	245	1	66
MSTRG.1965.1	352	ENSSSCT00000029114	3227	-34.98	-0.1047	1	352	1582	1933
MSTRG.1965.1	352	ENSSSCT00000004175	3527	-33.4	-0.1057	1	352	2537	2888
MSTRG.1965.1	352	ENSSSCT00000024705	7706	-34.22	-0.1031	1	352	2273	2624
MSTRG.1965.1	352	ENSSSCT00000026980	2659	-34.81	-0.1204	1	344	2316	2659
MSTRG.1965.1	748	ENSSSCT00000025206	2742	-35.66	-0.2346	1	184	2559	2742
MSTRG.1965.1	748	ENSSSCT00000001159	2742	-35.66	-0.2346	1	184	2559	2742
MSTRG.1965.1	748	ENSSSCT00000001160	5907	-41.03	-0.1661	1	295	5613	5907
MSTRG.1965.1	748	ENSSSCT00000001163	5907	-41.03	-0.1661	1	295	5613	5907
MSTRG.1965.1	748	ENSSSCT00000001615	106	-11.08	-0.1654	1	95	12	106
MSTRG.1965.1	748	ENSSSCT00000001657	106	-11.08	-0.1654	1	95	12	106
MSTRG.1965.1	748	ENSSSCT00000001665	4222	-27.19	-0.2344	1	128	4095	4222
MSTRG.1965.1	748	ENSSSCT00000023296	7615	-31.99	-0.156	1	264	7352	7615
MSTRG.1965.1	748	ENSSSCT00000002017	4941	-25.35	-0.1168	1	242	4700	4941
MSTRG.1965.1	748	ENSSSCT00000002020	4222	-27.19	-0.2344	1	128	4095	4222
MSTRG.1965.1	748	ENSSSCT00000002025	3616	-28.15	-0.2199	1	140	3477	3616
MSTRG.1965.1	748	ENSSSCT00000002044	7615	-31.99	-0.156	1	264	7352	7615
MSTRG.1965.1	748	ENSSSCT00000002057	4941	-25.35	-0.1168	1	242	4700	4941
MSTRG.1965.1	748	ENSSSCT00000002075	3616	-28.15	-0.2199	1	140	3477	3616
MSTRG.1965.1	748	ENSSSCT00000002135	7721	-34.85	-0.1834	1	231	7491	7721
MSTRG.1965.1	748	ENSSSCT00000002159	7721	-34.85	-0.1834	1	231	7491	7721
MSTRG.1965.1	748	ENSSSCT00000002192	8800	-36.31	-0.1114	1	361	8440	8800
MSTRG.1965.1	748	ENSSSCT00000026181	7300	-41.36	-0.1488	1	283	7018	7300
MSTRG.1965.1	748	ENSSSCT00000002515	8800	-36.31	-0.1114	1	361	8440	8800
MSTRG.1965.1	748	ENSSSCT00000002545	1905	-24	-0.1333	1	206	1700	1905
MSTRG.1965.1	748	ENSSSCT00000022285	7300	-41.36	-0.1488	1	283	7018	7300
MSTRG.1965.1	748	ENSSSCT00000026096	1905	-24	-0.1333	1	206	1700	1905
MSTRG.1965.1	748	ENSSSCT00000002739	1921	-43.41	-0.1405	1	366	1556	1921
MSTRG.1965.1	748	ENSSSCT00000031136	1921	-43.41	-0.1405	1	366	1556	1921
MSTRG.1965.1	748	ENSSSCT00000009541	4136	-29.29	-0.1105	1	307	3830	4136
MSTRG.1965.1	748	ENSSSCT00000009532	4136	-29.29	-0.1105	1	307	3830	4136
MSTRG.1965.1	748	ENSSSCT00000029582	2354	-33.43	-0.1359	1	262	2093	2354
MSTRG.1965.1	748	ENSSSCT00000024016	2354	-33.43	-0.1359	1	262	2093	2354
MSTRG.1965.1	748	ENSSSCT00000009632	5973	-43.47	-0.1063	1	433	5541	5973
MSTRG.1965.1	748	ENSSSCT00000023082	3214	-52.51	-0.1798	1	338	2877	3214
MSTRG.1965.1	748	ENSSSCT00000009836	5973	-43.47	-0.1063	1	433	5541	5973
MSTRG.1965.1	748	ENSSSCT00000009840	3214	-52.51	-0.1798	1	338	2877	3214
MSTRG.1965.1	748	ENSSSCT00000009978	537	-29.32	-0.1481	1	207	331	537
MSTRG.1965.1	748	ENSSSCT00000009990	537	-29.32	-0.1481	1	207	331	537
MSTRG.1965.1	748	ENSSSCT00000010002	4873	-52.08	-0.1076	1	488	4386	4873
MSTRG.1965.1	748	ENSSSCT00000023747	2460	-32.66	-0.1188	1	301	2160	2460
MSTRG.1965.1	748	ENSSSCT00000010065	4873	-52.08	-0.1076	1	488	4386	4873
MSTRG.1965.1	748	ENSSSCT00000010070	2460	-32.66	-0.1188	1	301	2160	2460
MSTRG.1965.1	748	ENSSSCT00000015968	5866	-31.86	-0.1333	1	263	5604	5866
MSTRG.1965.1	748	ENSSSCT00000016179	5866	-31.86	-0.1333	1	263	5604	5866
MSTRG.1965.1	748	ENSSSCT00000016190	3186	-33.45	-0.189	1	195	2992	3186
MSTRG.1965.1	748	ENSSSCT00000032414	2626	-31.21	-0.1033	1	350	2277	2626
MSTRG.1965.1	748	ENSSSCT00000016248	3186	-33.45	-0.189	1	195	2992	3186
MSTRG.1965.1	748	ENSSSCT00000029949	2471	-27.65	-0.1218	1	251	2221	2471
MSTRG.1965.1	748	ENSSSCT00000016391	4702	-23.24	-0.3273	1	82	4621	4702
MSTRG.1965.1	748	ENSSSCT00000034200	66	-8.05	-0.1342	4	69	1	66
MSTRG.1965.1	748	ENSSSCT00000016637	2626	-31.21	-0.1033	1	350	2277	2626
MSTRG.1965.1	748	ENSSSCT00000017047	2471	-27.65	-0.1218	1	251	2221	2471
MSTRG.1965.1	748	ENSSSCT00000016731	6404	-34.29	-0.1012	1	353	6052	6404
MSTRG.1965.1	748	ENSSSCT00000030703	4702	-23.24	-0.3273	1	82	4621	4702
MSTRG.1965.1	748	ENSSSCT00000016777	66	-8.05	-0.1342	4	69	1	66
MSTRG.1965.1	748	ENSSSCT00000016844	6404	-34.29	-0.1012	1	353	6052	6404
MSTRG.1965.1	601	ENSSSCT00000016949	3622	-25.26	-0.2339	1	127	3496	3622
MSTRG.1965.1	601	ENSSSCT00000016975	7612	-30.22	-0.1937	1	184	7429	7612
MSTRG.1965.1	601	ENSSSCT00000033171	3622	-25.26	-0.2339	1	127	3496	3622
MSTRG.1965.1	601	ENSSSCT00000017013	7612	-30.22	-0.1937	1	184	7429	7612
MSTRG.1965.1	601	ENSSSCT00000036028	1792	-44.71	-0.1252	1	364	1429	1792
MSTRG.1965.1	601	ENSSSCT00000035336	2742	-25.28	-0.1366	1	201	2542	2742
MSTRG.1965.1	601	ENSSSCT00000025493	1792	-44.71	-0.1252	1	364	1429	1792
MSTRG.1965.1	601	ENSSSCT00000029012	2742	-25.28	-0.1366	1	201	2542	2742
MSTRG.1965.1	601	ENSSSCT00000009253	891	-36.25	-0.1079	1	370	522	891
MSTRG.1965.1	601	ENSSSCT00000033367	106	-10.16	-0.1104	69	174	1	106
MSTRG.1965.1	601	ENSSSCT00000002748	891	-36.25	-0.1079	1	370	522	891
MSTRG.1965.1	601	ENSSSCT00000011178	106	-10.16	-0.1104	69	174	1	106
MSTRG.1965.1	601	ENSSSCT00000032694	2718	-31.99	-0.1056	1	308	2411	2718
MSTRG.1965.1	601	ENSSSCT00000036080	2718	-31.99	-0.1056	1	308	2411	2718
MSTRG.1965.1	601	ENSSSCT00000032122	6869	-27.26	-0.109	1	275	6595	6869
MSTRG.1965.1	601	ENSSSCT00000030356	3200	-34.74	-0.101	1	401	2800	3200
MSTRG.1965.1	601	ENSSSCT00000019675	6869	-27.26	-0.109	1	275	6595	6869
MSTRG.1965.1	601	ENSSSCT00000014321	3200	-34.74	-0.101	1	401	2800	3200
MSTRG.1965.1	601	ENSSSCT00000001879	8800	-32.05	-0.1008	1	374	8427	8800
MSTRG.1965.1	601	ENSSSCT00000017487	8800	-32.05	-0.1008	1	374	8427	8800
MSTRG.1965.1	601	ENSSSCT00000017599	2880	-22.94	-0.1687	1	180	2701	2880
MSTRG.1965.1	601	ENSSSCT00000006773	2880	-22.94	-0.1687	1	180	2701	2880
MSTRG.1965.1	601	ENSSSCT00000032580	3834	-31.37	-0.1576	1	244	3591	3834
MSTRG.1965.1	601	ENSSSCT00000005083	3834	-31.37	-0.1576	1	244	3591	3834
MSTRG.1965.1	601	ENSSSCT00000012594	2626	-34.1	-0.1249	1	292	2335	2626
MSTRG.1965.1	601	ENSSSCT00000006757	2471	-17.88	-0.3438	1	67	2405	2471
MSTRG.1965.1	601	ENSSSCT00000001673	66	-8.38	-0.1397	41	106	1	66
MSTRG.1965.1	601	ENSSSCT00000016729	2626	-34.1	-0.1249	1	292	2335	2626
MSTRG.1965.1	601	ENSSSCT00000004855	2471	-17.88	-0.3438	1	67	2405	2471
MSTRG.2344.1	601	ENSSSCT00000016705	66	-8.38	-0.1397	41	106	1	66
MSTRG.2344.1	537	ENSSSCT00000018111	4246	-28.67	-0.1215	1	260	3987	4246
MSTRG.2344.1	537	ENSSSCT00000006660	1376	-41.6	-0.1152	1	381	996	1376
MSTRG.2344.1	537	ENSSSCT00000032198	4246	-28.67	-0.1215	1	260	3987	4246
MSTRG.2344.1	537	ENSSSCT00000028256	1376	-41.6	-0.1152	1	381	996	1376
MSTRG.2344.1	537	ENSSSCT00000019668	6305	-53.07	-0.1039	1	537	5597	6133
MSTRG.2344.1	537	ENSSSCT00000005806	2403	-32.53	-0.2072	1	162	2242	2403
MSTRG.2344.1	537	ENSSSCT00000028256	2913	-47.58	-0.1687	1	301	2613	2913
MSTRG.2344.1	537	ENSSSCT00000028256	6305	-53.07	-0.1039	1	537	5597	6133
MSTRG.2344.1	537	ENSSSCT00000025072	2403	-32.53	-0.2072	1	162	2242	2403
MSTRG.2344.1	537	ENSSSCT00000030165	2913	-47.58	-0.1687	1	301	2613	2913
MSTRG.2344.1	537	ENSSSCT00000025068	5467	-37.74	-0.1094	1	366	5102	5467
MSTRG.2344.1	537	ENSSSCT00000017356	1345	-40.08	-0.1058	1	400	946	1345
MSTRG.2344.1	537	ENSSSCT00000007949	5467	-37.74	-0.1094	1	366	5102	5467
MSTRG.2344.1	537	ENSSSCT00000014870	1345	-40.08	-0.1058	1	400	946	1345
MSTRG.2344.1	537	ENSSSCT00000015491	106	-9.13	-0.1383	91	196	1	106
MSTRG.2344.1	537	ENSSSCT00000015576	106	-9.13	-0.1383	91	196	1	106
MSTRG.2344.1	537	ENSSSCT00000009270	3135	-40.04	-0.157	1	262	2874	3135
MSTRG.2344.1	537	ENSSSCT00000024569	3135	-40.04	-0.157	1	262	2874	3135
MSTRG.2344.1	537	ENSSSCT00000000141	3486	-37.52	-0.177	1	224	3263	3486
MSTRG.2344.1	537	ENSSSCT00000003175	6869	-33.56	-0.122	1	337	6533	6869
MSTRG.2344.1	537	ENSSSCT00000028488	3616	-30.79	-0.1193	1	293	3324	3616
MSTRG.2344.1	537	ENSSSCT00000003955	2645	-32.52	-0.1149	1	318	2328	2645
MSTRG.2344.1	537	ENSSSCT00000004040	3486	-37.52	-0.177	1	224	3263	3486
MSTRG.2344.1	537	ENSSSCT00000004219	6869	-33.56	-0.122	1	337	6533	6869
MSTRG.2344.1	537	ENSSSCT00000016213	3616	-30.79	-0.1193	1	293	3324	3616
MSTRG.2344.1	537	ENSSSCT00000019668	2645	-32.52	-0.1149	1	318	2328	2645
MSTRG.2344.1	537	ENSSSCT00000030750	5041	-57.02	-0.119	1	537	827	1363
MSTRG.2344.1	537	ENSSSCT00000019668	5041	-57.02	-0.119	1	537	827	1363
MSTRG.2344.1	537	ENSSSCT00000013936	2451	-57.08	-0.1065	1	537	19	555
MSTRG.2344.1	537	ENSSSCT00000004683	2880	-39.14	-0.2151	1	208	2673	2880
MSTRG.2344.1	537	ENSSSCT00000004862	2451	-57.08	-0.1065	1	537	19	555
MSTRG.2344.1	537	ENSSSCT00000005806	4446	-53.83	-0.1077	1	537	2474	3010
MSTRG.2344.1	537	ENSSSCT00000005088	2880	-39.14	-0.2151	1	208	2673	2880
MSTRG.2344.1	537	ENSSSCT00000005112	4446	-53.83	-0.1077	1	537	2474	3010
MSTRG.2344.1	537	ENSSSCT00000005221	4136	-34.53	-0.1121	1	336	3801	4136
MSTRG.2344.1	537	ENSSSCT00000005609	4136	-34.53	-0.1121	1	336	3801	4136
MSTRG.2344.1	537	ENSSSCT00000005806	5112	-50.05	-0.1056	1	537	3359	3895
MSTRG.2344.1	537	ENSSSCT00000005834	5112	-50.05	-0.1056	1	537	3359	3895
MSTRG.2344.1	537	ENSSSCT00000005896	906	-33.03	-0.1565	1	275	632	906
MSTRG.2344.1	537	ENSSSCT00000005925	906	-33.03	-0.1565	1	275	632	906
MSTRG.2344.1	537	ENSSSCT00000006004	3734	-41.7	-0.1121	1	404	3331	3734
MSTRG.2344.1	537	ENSSSCT00000006033	1712	-42.71	-0.1017	1	537	794	1330
MSTRG.2344.1	537	ENSSSCT00000006187	4092	-31.34	-0.1123	1	317	3776	4092
MSTRG.2344.1	537	ENSSSCT00000023759	3734	-41.7	-0.1121	1	404	3331	3734
MSTRG.2344.1	537	ENSSSCT00000006283	1712	-42.71	-0.1017	1	537	794	1330
MSTRG.2344.1	537	ENSSSCT00000006289	4092	-31.34	-0.1123	1	317	3776	4092
MSTRG.2344.1	537	ENSSSCT00000012011	4873	-47.87	-0.1165	1	435	4439	4873
MSTRG.2344.1	537	ENSSSCT00000012056	4873	-47.87	-0.1165	1	435	4439	4873
MSTRG.2344.1	537	ENSSSCT00000012090	7073	-36.11	-0.168	1	249	6825	7073
MSTRG.2344.1	537	ENSSSCT00000012122	7073	-36.11	-0.168	1	249	6825	7073
MSTRG.2479.1	537	ENSSSCT00000012171	2647	-49.57	-0.1012	1	537	1973	2509
MSTRG.2479.1	537	ENSSSCT00000028975	7957	-53.02	-0.1046	1	537	4535	5071
MSTRG.2479.1	537	ENSSSCT00000024217	2647	-49.57	-0.1012	1	537	1973	2509
MSTRG.2479.1	537	ENSSSCT00000010234	7957	-53.02	-0.1046	1	537	4535	5071
MSTRG.2479.1	537	ENSSSCT00000010441	5866	-46.91	-0.1248	1	384	5483	5866
MSTRG.2479.1	537	ENSSSCT00000031428	5866	-46.91	-0.1248	1	384	5483	5866
MSTRG.2479.1	537	ENSSSCT00000018711	66	-9.17	-0.1871	197	262	1	66
MSTRG.2479.1	227	ENSSSCT00000018780	2118	-27.33	-0.1518	1	227	1321	1547
MSTRG.2479.1	227	ENSSSCT00000028256	2670	-27.78	-0.1304	1	227	1629	1855
MSTRG.2479.1	537	ENSSSCT00000018832	66	-9.17	-0.1871	197	262	1	66
MSTRG.2479.1	227	ENSSSCT00000018847	2330	-23.6	-0.1333	1	227	252	478
MSTRG.2479.1	227	ENSSSCT00000019063	1540	-23.67	-0.1189	1	227	1113	1339
MSTRG.2479.1	227	ENSSSCT00000019284	5135	-24.74	-0.114	1	227	2908	3134
MSTRG.2479.1	227	ENSSSCT00000019355	1195	-25.32	-0.1305	1	227	708	934
MSTRG.2479.1	227	ENSSSCT00000028256	4643	-32.16	-0.1711	1	227	654	880
MSTRG.2479.1	227	ENSSSCT00000019444	1461	-27.27	-0.1451	1	227	992	1218
MSTRG.2479.1	227	ENSSSCT00000019455	3784	-21.93	-0.1166	1	227	3515	3741
MSTRG.2479.1	227	ENSSSCT00000019462	2689	-20.83	-0.1026	1	227	1064	1290
MSTRG.2479.1	227	ENSSSCT00000019596	846	-25.93	-0.1241	1	227	586	812
MSTRG.2479.1	227	ENSSSCT00000019597	3622	-26.33	-0.117	1	227	3364	3590
MSTRG.2479.1	227	ENSSSCT00000019601	7612	-24.72	-0.1351	1	227	2980	3206
MSTRG.2479.1	227	ENSSSCT00000012260	2462	-27.86	-0.1266	1	227	139	365
MSTRG.2479.1	227	ENSSSCT00000012324	4246	-28.32	-0.1409	1	227	4001	4227
MSTRG.2479.1	227	ENSSSCT00000026965	1376	-27.51	-0.1217	1	227	1125	1351
MSTRG.2479.1	227	ENSSSCT00000012534	2118	-27.33	-0.1518	1	227	1321	1547
MSTRG.2479.1	227	ENSSSCT00000030744	2670	-27.78	-0.1304	1	227	1629	1855
MSTRG.2479.1	227	ENSSSCT00000012696	7070	-33.97	-0.1551	1	227	43	269
MSTRG.2479.1	227	ENSSSCT00000025068	2330	-23.6	-0.1333	1	227	252	478
MSTRG.2479.1	227	ENSSSCT00000012748	1540	-23.67	-0.1189	1	227	1113	1339
MSTRG.2711.2	227	ENSSSCT00000025236	5135	-24.74	-0.114	1	227	2908	3134
MSTRG.2711.2	227	ENSSSCT00000012831	1195	-25.32	-0.1305	1	227	708	934
MSTRG.2711.2	227	ENSSSCT00000024139	7301	-25.23	-0.1131	1	227	2722	2948
MSTRG.2711.2	227	ENSSSCT00000025068	4643	-32.16	-0.1711	1	227	654	880
MSTRG.2711.2	227	ENSSSCT00000027220	1461	-27.27	-0.1451	1	227	992	1218
MSTRG.2711.2	227	ENSSSCT00000034311	3784	-21.93	-0.1166	1	227	3515	3741
MSTRG.2711.2	227	ENSSSCT00000010558	2689	-20.83	-0.1026	1	227	1064	1290
MSTRG.2711.2	227	ENSSSCT00000010566	846	-25.93	-0.1241	1	227	586	812
MSTRG.2711.2	227	ENSSSCT00000010735	5814	-25.3	-0.1155	1	227	5579	5805
MSTRG.2711.2	227	ENSSSCT00000010768	3127	-27.12	-0.1233	1	227	2258	2484
MSTRG.2711.2	227	ENSSSCT00000010889	3622	-26.33	-0.117	1	227	3364	3590
MSTRG.2711.2	227	ENSSSCT00000010894	2182	-24.02	-0.1068	1	227	1864	2090
MSTRG.2711.2	227	ENSSSCT00000010922	1229	-21.07	-0.107	6	227	1	222
MSTRG.2711.2	227	ENSSSCT00000024173	2551	-28.5	-0.1377	1	227	2092	2318
MSTRG.2711.2	227	ENSSSCT00000011016	3182	-27.57	-0.1325	1	227	108	334
MSTRG.2711.2	227	ENSSSCT00000035243	2758	-25.8	-0.1229	1	227	19	245
MSTRG.2711.2	227	ENSSSCT00000011237	4073	-31.15	-0.1442	1	227	3672	3898
MSTRG.2711.2	227	ENSSSCT00000011346	7612	-24.72	-0.1351	1	227	2980	3206
MSTRG.2711.2	227	ENSSSCT00000011456	2462	-27.86	-0.1266	1	227	139	365
MSTRG.2711.2	227	ENSSSCT00000011599	4518	-24.03	-0.132	1	227	1850	2076
MSTRG.2711.2	227	ENSSSCT00000011638	4067	-25.96	-0.1175	1	227	2218	2444
MSTRG.2711.2	227	ENSSSCT00000030086	4246	-28.32	-0.1409	1	227	4001	4227
MSTRG.2711.2	227	ENSSSCT00000017356	1376	-27.51	-0.1217	1	227	1125	1351
MSTRG.2711.2	227	ENSSSCT00000017193	2396	-28.61	-0.1272	1	227	1679	1905
MSTRG.2711.2	227	ENSSSCT00000017218	1790	-30.47	-0.1465	1	227	432	658
MSTRG.2711.2	227	ENSSSCT00000030886	1792	-36.05	-0.1609	1	227	1423	1649
MSTRG.2711.2	227	ENSSSCT00000017356	4443	-26.99	-0.1255	1	227	3769	3995
MSTRG.2711.2	227	ENSSSCT00000017441	7070	-33.97	-0.1551	1	227	43	269
MSTRG.2711.2	227	ENSSSCT00000023627	6943	-32.75	-0.1545	1	227	6139	6365
MSTRG.2711.2	227	ENSSSCT00000023756	2742	-32.58	-0.1544	1	227	74	300
MSTRG.2711.2	227	ENSSSCT00000017795	7301	-25.23	-0.1131	1	227	2722	2948
MSTRG.2711.2	227	ENSSSCT00000022983	5814	-25.3	-0.1155	1	227	5579	5805
MSTRG.2711.2	227	ENSSSCT00000018492	3127	-27.12	-0.1233	1	227	2258	2484
MSTRG.2711.2	227	ENSSSCT00000018602	2182	-24.02	-0.1068	1	227	1864	2090
MSTRG.2711.2	227	ENSSSCT00000023746	1229	-21.07	-0.107	6	227	1	222
MSTRG.2711.2	227	ENSSSCT00000007911	2551	-28.5	-0.1377	1	227	2092	2318
MSTRG.2711.2	227	ENSSSCT00000008050	8981	-26.73	-0.1193	1	227	8614	8840
MSTRG.2711.2	227	ENSSSCT00000008065	3182	-27.57	-0.1325	1	227	108	334
MSTRG.2711.2	227	ENSSSCT00000008141	2758	-25.8	-0.1229	1	227	19	245
MSTRG.2711.2	227	ENSSSCT00000008166	4073	-31.15	-0.1442	1	227	3672	3898
MSTRG.2711.2	227	ENSSSCT00000017933	6305	-36.62	-0.1813	1	227	5571	5797
MSTRG.2711.2	227	ENSSSCT00000018201	2136	-30.1	-0.1356	1	227	1773	1999
MSTRG.2711.2	227	ENSSSCT00000014114	4518	-24.03	-0.132	1	227	1850	2076
MSTRG.2711.2	227	ENSSSCT00000025376	2913	-27.81	-0.1363	1	227	2672	2898
MSTRG.2711.2	227	ENSSSCT00000014289	4067	-25.96	-0.1175	1	227	2218	2444
MSTRG.2711.2	227	ENSSSCT00000015491	2396	-28.61	-0.1272	1	227	1679	1905
MSTRG.2711.2	227	ENSSSCT00000014464	1790	-30.47	-0.1465	1	227	432	658
MSTRG.2711.2	227	ENSSSCT00000014527	1792	-36.05	-0.1609	1	227	1423	1649
MSTRG.2711.2	227	ENSSSCT00000014591	4443	-26.99	-0.1255	1	227	3769	3995
MSTRG.2711.2	227	ENSSSCT00000015205	4029	-32.09	-0.1581	3	227	1	225
MSTRG.2711.2	227	ENSSSCT00000022764	942	-25.97	-0.1197	1	227	436	662
MSTRG.2711.2	227	ENSSSCT00000015576	3228	-25.32	-0.1141	1	227	2440	2666
MSTRG.2711.2	227	ENSSSCT00000028307	2901	-23.56	-0.1071	1	227	861	1087
MSTRG.2711.2	227	ENSSSCT00000015432	2403	-28.98	-0.1282	1	227	65	291
MSTRG.2711.2	227	ENSSSCT00000015491	6943	-32.75	-0.1545	1	227	6139	6365
MSTRG.2711.2	227	ENSSSCT00000015504	2178	-31.82	-0.1583	1	217	1962	2178
MSTRG.2863.1	227	ENSSSCT00000015576	2742	-32.58	-0.1544	1	227	74	300
MSTRG.2711.2	227	ENSSSCT00000015650	1423	-22.61	-0.1125	1	227	305	531
MSTRG.2863.1	227	ENSSSCT00000015675	2057	-34.53	-0.1606	1	227	1701	1927
MSTRG.2863.1	227	ENSSSCT00000015692	2913	-30.46	-0.1397	1	227	2594	2820
MSTRG.2863.1	227	ENSSSCT00000030809	7810	-31.01	-0.1891	47	227	1	181
MSTRG.2863.1	227	ENSSSCT00000015790	8981	-26.73	-0.1193	1	227	8614	8840
MSTRG.2863.1	227	ENSSSCT00000008289	6341	-31.2	-0.1537	1	227	6070	6296
MSTRG.2863.1	227	ENSSSCT00000008384	1437	-30.74	-0.1423	1	227	548	774
MSTRG.2863.1	227	ENSSSCT00000025955	1574	-28.84	-0.1414	1	227	588	814
MSTRG.2863.1	227	ENSSSCT00000032183	3298	-20.56	-0.1269	1	227	2552	2778
MSTRG.2863.1	227	ENSSSCT00000027245	3232	-40.55	-0.1802	1	227	723	949
MSTRG.2863.1	227	ENSSSCT00000008688	6305	-36.62	-0.1813	1	227	5571	5797
MSTRG.2863.1	227	ENSSSCT00000008712	2136	-30.1	-0.1356	1	227	1773	1999
MSTRG.2863.1	227	ENSSSCT00000008930	2913	-27.81	-0.1363	1	227	2672	2898
MSTRG.2863.1	227	ENSSSCT00000009248	7797	-31.44	-0.1456	1	227	1180	1406
MSTRG.2863.1	227	ENSSSCT00000006768	4029	-32.09	-0.1581	3	227	1	225
MSTRG.2863.1	227	ENSSSCT00000006901	942	-25.97	-0.1197	1	227	436	662
MSTRG.2863.1	227	ENSSSCT00000007004	3228	-25.32	-0.1141	1	227	2440	2666
MSTRG.2863.1	227	ENSSSCT00000025723	2901	-23.56	-0.1071	1	227	861	1087
MSTRG.2863.1	227	ENSSSCT00000007358	2403	-28.98	-0.1282	1	227	65	291
MSTRG.2863.1	227	ENSSSCT00000007360	2178	-31.82	-0.1583	1	217	1962	2178
MSTRG.2863.1	227	ENSSSCT00000007380	1423	-22.61	-0.1125	1	227	305	531
MSTRG.2863.1	227	ENSSSCT00000000319	2057	-34.53	-0.1606	1	227	1701	1927
MSTRG.2863.1	227	ENSSSCT00000032101	2913	-30.46	-0.1397	1	227	2594	2820
MSTRG.2863.1	227	ENSSSCT00000025280	8979	-26.16	-0.1246	1	227	4117	4343
MSTRG.2863.1	227	ENSSSCT00000000680	2717	-24.91	-0.1297	1	227	497	723
MSTRG.2863.1	227	ENSSSCT00000000756	7810	-31.01	-0.1891	47	227	1	181
MSTRG.2863.1	227	ENSSSCT00000000861	5467	-27.17	-0.127	1	227	5088	5314
MSTRG.2863.1	227	ENSSSCT00000032274	855	-23.94	-0.1253	1	227	352	578
MSTRG.2863.1	227	ENSSSCT00000031054	6341	-31.2	-0.1537	1	227	6070	6296
MSTRG.2863.1	227	ENSSSCT00000000977	1437	-30.74	-0.1423	1	227	548	774
MSTRG.2863.1	227	ENSSSCT00000000980	1574	-28.84	-0.1414	1	227	588	814
MSTRG.2863.1	227	ENSSSCT00000026686	3298	-20.56	-0.1269	1	227	2552	2778
MSTRG.2863.1	227	ENSSSCT00000025948	3232	-40.55	-0.1802	1	227	723	949
MSTRG.2863.1	227	ENSSSCT00000033534	7920	-26.28	-0.12	1	227	2161	2387
MSTRG.2863.1	227	ENSSSCT00000003486	1345	-27.59	-0.1379	1	227	784	1010
MSTRG.2863.1	227	ENSSSCT00000003479	2231	-31.24	-0.1407	1	227	117	343
MSTRG.2863.1	227	ENSSSCT00000003502	7797	-31.44	-0.1456	1	227	1180	1406
MSTRG.2863.1	227	ENSSSCT00000003506	5907	-29.36	-0.1305	1	227	5635	5861
MSTRG.2863.1	227	ENSSSCT00000003955	4613	-31.36	-0.1388	1	227	3033	3259
MSTRG.2863.1	227	ENSSSCT00000023274	3180	-26.04	-0.1223	1	227	907	1133
MSTRG.2863.1	227	ENSSSCT00000028536	8979	-26.16	-0.1246	1	227	4117	4343
MSTRG.2863.1	227	ENSSSCT00000003780	2717	-24.91	-0.1297	1	227	497	723
MSTRG.2863.1	227	ENSSSCT00000003849	8344	-28.8	-0.1946	1	227	5825	6051
MSTRG.2863.1	227	ENSSSCT00000027772	3336	-24.18	-0.1146	1	227	486	712
MSTRG.2863.1	227	ENSSSCT00000003902	5467	-27.17	-0.127	1	227	5088	5314
MSTRG.2863.1	227	ENSSSCT00000003955	855	-23.94	-0.1253	1	227	352	578
MSTRG.2863.1	227	ENSSSCT00000023994	6196	-29.21	-0.1468	1	227	2726	2952
MSTRG.2863.1	227	ENSSSCT00000025775	7920	-26.28	-0.12	1	227	2161	2387
MSTRG.2863.1	227	ENSSSCT00000004229	1345	-27.59	-0.1379	1	227	784	1010
MSTRG.2863.1	227	ENSSSCT00000004269	5287	-35.09	-0.1632	1	227	2218	2444
MSTRG.2863.1	227	ENSSSCT00000004287	891	-25.52	-0.1239	1	227	512	738
MSTRG.2863.1	227	ENSSSCT00000001096	2231	-31.24	-0.1407	1	227	117	343
MSTRG.2863.1	227	ENSSSCT00000001087	3390	-31.32	-0.1464	1	227	3117	3343
MSTRG.2863.1	227	ENSSSCT00000032249	3591	-22.51	-0.1072	1	227	3235	3461
MSTRG.2863.1	227	ENSSSCT00000026311	1902	-35.94	-0.1853	1	227	936	1162
MSTRG.2863.1	227	ENSSSCT00000001564	5907	-29.36	-0.1305	1	227	5635	5861
MSTRG.2863.1	227	ENSSSCT00000001659	4613	-31.36	-0.1388	1	227	3033	3259
MSTRG.2863.1	227	ENSSSCT00000030529	5701	-25.04	-0.1278	1	227	5261	5487
MSTRG.2863.1	227	ENSSSCT00000001852	3180	-26.04	-0.1223	1	227	907	1133
MSTRG.2863.1	227	ENSSSCT00000002022	2772	-29.09	-0.1433	1	227	512	738
MSTRG.2863.1	227	ENSSSCT00000002023	1225	-28.7	-0.1335	1	227	681	907
MSTRG.2863.1	227	ENSSSCT00000002097	1410	-27.58	-0.1231	1	227	739	965
MSTRG.2863.1	227	ENSSSCT00000002196	4176	-26.21	-0.1317	1	227	1057	1283
MSTRG.2863.1	227	ENSSSCT00000028312	3200	-27.83	-0.142	1	227	1015	1241
MSTRG.2863.1	227	ENSSSCT00000002394	4081	-24.94	-0.1182	1	227	3839	4065
MSTRG.2863.1	227	ENSSSCT00000023708	4205	-36.7	-0.1638	1	227	374	600
MSTRG.2863.1	227	ENSSSCT00000002650	8344	-28.8	-0.1946	1	227	5825	6051
MSTRG.2863.1	227	ENSSSCT00000002681	1578	-27.59	-0.1254	1	227	834	1060
MSTRG.2863.1	227	ENSSSCT00000002736	3336	-24.18	-0.1146	1	227	486	712
MSTRG.2863.1	227	ENSSSCT00000009841	5863	-25.9	-0.1183	1	227	759	985
MSTRG.2863.1	227	ENSSSCT00000029954	5932	-31.07	-0.1593	1	227	2192	2418
MSTRG.2863.1	227	ENSSSCT00000010018	6196	-29.21	-0.1468	1	227	2726	2952
MSTRG.2863.1	227	ENSSSCT00000010022	5287	-35.09	-0.1632	1	227	2218	2444
MSTRG.2863.1	227	ENSSSCT00000016213	891	-25.52	-0.1239	1	227	512	738
MSTRG.2863.1	227	ENSSSCT00000016213	5844	-27.89	-0.1256	1	227	2122	2348
MSTRG.2863.1	227	ENSSSCT00000016214	3390	-31.32	-0.1464	1	227	3117	3343
MSTRG.2863.1	227	ENSSSCT00000016413	1607	-28.52	-0.1302	1	227	980	1206
MSTRG.2863.1	227	ENSSSCT00000027894	2551	-28.53	-0.1333	1	227	1181	1407
MSTRG.2863.1	227	ENSSSCT00000029556	3591	-22.51	-0.1072	1	227	3235	3461
MSTRG.2863.1	227	ENSSSCT00000016486	3481	-29.51	-0.1317	1	227	2465	2691
MSTRG.2863.1	227	ENSSSCT00000016577	1902	-35.94	-0.1853	1	227	936	1162
MSTRG.2863.1	227	ENSSSCT00000019668	4997	-24.28	-0.1202	1	227	4521	4747
MSTRG.2863.1	227	ENSSSCT00000016618	1194	-23.45	-0.1161	1	227	698	924
MSTRG.2863.1	227	ENSSSCT00000028661	5701	-25.04	-0.1278	1	227	5261	5487
MSTRG.2863.1	227	ENSSSCT00000016930	3310	-28.98	-0.1294	1	227	3051	3277
MSTRG.2863.1	227	ENSSSCT00000016955	2772	-29.09	-0.1433	1	227	512	738
MSTRG.2863.1	227	ENSSSCT00000019668	1225	-28.7	-0.1335	1	227	681	907
MSTRG.2863.1	227	ENSSSCT00000033024	1410	-27.58	-0.1231	1	227	739	965
MSTRG.2863.1	227	ENSSSCT00000013528	3164	-25.86	-0.1203	1	227	2202	2428
MSTRG.2863.1	227	ENSSSCT00000033156	2927	-27.16	-0.2771	1	140	2788	2927
MSTRG.2863.1	227	ENSSSCT00000029367	4176	-26.21	-0.1317	1	227	1057	1283
MSTRG.2863.1	227	ENSSSCT00000005990	3200	-27.83	-0.142	1	227	1015	1241
MSTRG.2863.1	227	ENSSSCT00000018711	5602	-27.36	-0.1309	1	224	5379	5602
MSTRG.2863.1	227	ENSSSCT00000018711	4081	-24.94	-0.1182	1	227	3839	4065
MSTRG.2863.1	227	ENSSSCT00000028256	3052	-24.2	-0.1186	1	227	1584	1810
MSTRG.2863.1	227	ENSSSCT00000028256	4205	-36.7	-0.1638	1	227	374	600
MSTRG.2863.1	227	ENSSSCT00000025068	1578	-27.59	-0.1254	1	227	834	1060
MSTRG.2863.1	227	ENSSSCT00000012836	5863	-25.9	-0.1183	1	227	759	985
MSTRG.2863.1	227	ENSSSCT00000012876	2718	-28.15	-0.1251	1	227	2477	2703
MSTRG.2863.1	227	ENSSSCT00000025068	2137	-25.85	-0.1286	3	227	1	225
MSTRG.2863.1	227	ENSSSCT00000013041	4437	-32.01	-0.1435	1	227	2061	2287
MSTRG.2863.1	227	ENSSSCT00000011471	2102	-28.92	-0.1315	1	227	1359	1585
MSTRG.2863.1	227	ENSSSCT00000017356	5932	-31.07	-0.1593	1	227	2192	2418
MSTRG.2863.1	227	ENSSSCT00000017143	2524	-28.59	-0.1388	1	227	1106	1332
MSTRG.2863.1	227	ENSSSCT00000017356	867	-24.72	-0.1268	1	227	112	338
MSTRG.2863.1	227	ENSSSCT00000017455	2724	-30.72	-0.1436	1	227	2470	2696
MSTRG.2863.1	227	ENSSSCT00000014464	5844	-27.89	-0.1256	1	227	2122	2348
MSTRG.2863.1	227	ENSSSCT00000014464	1607	-28.52	-0.1302	1	227	980	1206
MSTRG.2863.1	227	ENSSSCT00000015491	4686	-20.06	-0.1073	1	227	637	863
MSTRG.2863.1	227	ENSSSCT00000015491	2551	-28.53	-0.1333	1	227	1181	1407
MSTRG.2863.1	227	ENSSSCT00000006901	3481	-29.51	-0.1317	1	227	2465	2691
MSTRG.2863.1	227	ENSSSCT00000006901	3989	-25.36	-0.1132	1	227	619	845
MSTRG.2863.1	227	ENSSSCT00000000861	3328	-29.9	-0.1488	1	227	2888	3114
MSTRG.2863.1	227	ENSSSCT00000000861	4997	-24.28	-0.1202	1	227	4521	4747
MSTRG.2863.1	227	ENSSSCT00000000879	1194	-23.45	-0.1161	1	227	698	924
MSTRG.2863.1	227	ENSSSCT00000031130	3135	-29.14	-0.1415	1	227	1391	1617
MSTRG.2863.1	227	ENSSSCT00000003955	3310	-28.98	-0.1294	1	227	3051	3277
MSTRG.2863.1	227	ENSSSCT00000004219	3164	-25.86	-0.1203	1	227	2202	2428
MSTRG.2863.1	227	ENSSSCT00000003955	2927	-27.16	-0.2771	1	140	2788	2927
MSTRG.2863.1	227	ENSSSCT00000004219	7025	-31.95	-0.1664	1	227	6218	6444
MSTRG.2863.1	227	ENSSSCT00000010022	1863	-28.11	-0.1332	1	227	393	619
MSTRG.2863.1	227	ENSSSCT00000010022	2359	-31.05	-0.1374	1	227	2108	2334
MSTRG.2863.1	227	ENSSSCT00000016418	5602	-27.36	-0.1309	1	224	5379	5602
MSTRG.2863.1	227	ENSSSCT00000030750	3052	-24.2	-0.1186	1	227	1584	1810
MSTRG.2863.1	227	ENSSSCT00000019668	4523	-27.43	-0.1524	1	227	4128	4354
MSTRG.2863.1	227	ENSSSCT00000027856	4222	-22.66	-0.1044	1	227	2760	2986
MSTRG.2863.1	227	ENSSSCT00000030750	2778	-37.13	-0.1719	1	227	2031	2257
MSTRG.2863.1	227	ENSSSCT00000016785	1554	-24.09	-0.1275	1	222	1333	1554
MSTRG.2863.1	227	ENSSSCT00000019668	2057	-28.14	-0.14	1	227	1101	1327
MSTRG.2863.1	227	ENSSSCT00000028904	2718	-28.15	-0.1251	1	227	2477	2703
MSTRG.2863.1	227	ENSSSCT00000005055	2137	-25.85	-0.1286	3	227	1	225
MSTRG.2863.1	227	ENSSSCT00000005084	4437	-32.01	-0.1435	1	227	2061	2287
MSTRG.2863.1	227	ENSSSCT00000005896	2102	-28.92	-0.1315	1	227	1359	1585
MSTRG.2863.1	227	ENSSSCT00000005990	2524	-28.59	-0.1388	1	227	1106	1332
MSTRG.2863.1	227	ENSSSCT00000005896	6337	-28.13	-0.1352	1	227	4695	4921
MSTRG.2863.1	227	ENSSSCT00000005990	867	-24.72	-0.1268	1	227	112	338
MSTRG.2863.1	227	ENSSSCT00000028256	2724	-30.72	-0.1436	1	227	2470	2696
MSTRG.2863.1	227	ENSSSCT00000019053	4686	-20.06	-0.1073	1	227	637	863
MSTRG.2863.1	227	ENSSSCT00000028256	3989	-25.36	-0.1132	1	227	619	845
MSTRG.2863.1	227	ENSSSCT00000012441	7615	-28.81	-0.1448	1	227	7312	7538
MSTRG.2863.1	227	ENSSSCT00000027220	3328	-29.9	-0.1488	1	227	2888	3114
MSTRG.2863.1	227	ENSSSCT00000024440	3486	-26.2	-0.1236	1	227	57	283
MSTRG.2863.1	227	ENSSSCT00000027220	3135	-29.14	-0.1415	1	227	1391	1617
MSTRG.2863.1	227	ENSSSCT00000017143	4941	-22.75	-0.1167	1	227	4612	4838
MSTRG.2863.1	227	ENSSSCT00000017143	3331	-28.37	-0.132	1	227	3048	3274
MSTRG.2863.1	227	ENSSSCT00000018108	2499	-22.85	-0.1016	1	227	2155	2381
MSTRG.2863.1	227	ENSSSCT00000006690	7025	-31.95	-0.1664	1	227	6218	6444
MSTRG.2863.1	227	ENSSSCT00000027856	1863	-28.11	-0.1332	1	227	393	619
MSTRG.2863.1	227	ENSSSCT00000030750	2359	-31.05	-0.1374	1	227	2108	2334
MSTRG.2863.1	227	ENSSSCT00000019668	4523	-27.43	-0.1524	1	227	4128	4354
MSTRG.2863.1	227	ENSSSCT00000027856	6869	-30.96	-0.1525	1	227	6612	6838
MSTRG.2863.1	227	ENSSSCT00000030750	3616	-28.94	-0.1581	1	227	76	302
MSTRG.2863.1	227	ENSSSCT00000019668	4222	-22.66	-0.1044	1	227	2760	2986
MSTRG.2863.1	227	ENSSSCT00000005112	2778	-37.13	-0.1719	1	227	2031	2257
MSTRG.2863.1	227	ENSSSCT00000005107	1554	-24.09	-0.1275	1	222	1333	1554
MSTRG.2863.1	227	ENSSSCT00000005112	2057	-28.14	-0.14	1	227	1101	1327
MSTRG.2863.1	227	ENSSSCT00000006033	5397	-25.16	-0.1154	1	227	2587	2813
MSTRG.2863.1	227	ENSSSCT00000012056	6337	-28.13	-0.1352	1	227	4695	4921
MSTRG.2863.1	227	ENSSSCT00000006033	3200	-32.94	-0.1539	1	227	2755	2981
MSTRG.2863.1	227	ENSSSCT00000011860	1238	-23.68	-0.1227	1	227	432	658
MSTRG.2863.1	227	ENSSSCT00000012056	3741	-25.95	-0.1148	1	227	214	440
MSTRG.2863.1	227	ENSSSCT00000010441	4859	-29.07	-0.1365	1	227	2394	2620
MSTRG.2863.1	227	ENSSSCT00000030501	701	-21.01	-0.1061	1	227	391	617
MSTRG.2863.1	227	ENSSSCT00000010441	7615	-28.81	-0.1448	1	227	7312	7538
MSTRG.2863.1	227	ENSSSCT00000028256	3486	-26.2	-0.1236	1	227	57	283
MSTRG.2863.1	227	ENSSSCT00000028256	4121	-31.05	-0.1444	1	227	3440	3666
MSTRG.2863.1	227	ENSSSCT00000012696	4239	-23.36	-0.1107	1	227	2367	2593
MSTRG.2863.1	227	ENSSSCT00000012696	1431	-28.34	-0.1312	1	227	83	309
MSTRG.2863.1	227	ENSSSCT00000024440	4941	-22.75	-0.1167	1	227	4612	4838
MSTRG.2863.1	227	ENSSSCT00000013041	3617	-23.28	-0.1109	1	227	843	1069
MSTRG.2863.1	227	ENSSSCT00000027021	3331	-28.37	-0.132	1	227	3048	3274
MSTRG.2863.1	227	ENSSSCT00000024440	4271	-28.54	-0.1366	1	227	2396	2622
MSTRG.2863.1	227	ENSSSCT00000013041	2499	-22.85	-0.1016	1	227	2155	2381
MSTRG.2863.1	227	ENSSSCT00000013182	6596	-28.19	-0.1649	50	227	1	178
MSTRG.2863.1	227	ENSSSCT00000023627	6869	-30.96	-0.1525	1	227	6612	6838
MSTRG.2863.1	227	ENSSSCT00000023627	4279	-31.22	-0.1569	1	227	3943	4169
MSTRG.2863.1	227	ENSSSCT00000008050	1703	-25.5	-0.1197	1	227	283	509
MSTRG.2863.1	227	ENSSSCT00000018108	1911	-31.73	-0.1476	1	227	1359	1585
MSTRG.2863.1	227	ENSSSCT00000008050	3616	-28.94	-0.1581	1	227	76	302
MSTRG.2863.1	227	ENSSSCT00000018108	7362	-28.24	-0.1345	1	227	5277	5503
MSTRG.2863.1	227	ENSSSCT00000014174	5397	-25.16	-0.1154	1	227	2587	2813
MSTRG.2863.1	227	ENSSSCT00000015491	3673	-27.25	-0.1854	1	159	3515	3673
MSTRG.2863.1	227	ENSSSCT00000015491	3200	-32.94	-0.1539	1	227	2755	2981
MSTRG.2863.1	227	ENSSSCT00000008491	1238	-23.68	-0.1227	1	227	432	658
MSTRG.2863.1	227	ENSSSCT00000030730	3831	-35.33	-0.157	1	227	1743	1969
MSTRG.2863.1	227	ENSSSCT00000000980	3741	-25.95	-0.1148	1	227	214	440
MSTRG.2863.1	227	ENSSSCT00000000980	3340	-28.83	-0.1281	1	227	1726	1952
MSTRG.2863.1	227	ENSSSCT00000023639	4859	-29.07	-0.1365	1	227	2394	2620
MSTRG.2863.1	227	ENSSSCT00000003145	701	-21.01	-0.1061	1	227	391	617
MSTRG.2863.1	227	ENSSSCT00000003955	5296	-42.58	-0.2151	1	227	4714	4940
MSTRG.2863.1	227	ENSSSCT00000003955	4121	-31.05	-0.1444	1	227	3440	3666
MSTRG.2863.1	227	ENSSSCT00000004269	4239	-23.36	-0.1107	1	227	2367	2593
MSTRG.2863.1	227	ENSSSCT00000004269	1431	-28.34	-0.1312	1	227	83	309
MSTRG.2863.1	227	ENSSSCT00000002097	5959	-27.73	-0.134	1	227	1196	1422
MSTRG.2863.1	227	ENSSSCT00000002097	3617	-23.28	-0.1109	1	227	843	1069
MSTRG.2863.1	227	ENSSSCT00000002098	4271	-28.54	-0.1366	1	227	2396	2622
MSTRG.2863.1	227	ENSSSCT00000010022	6126	-26.37	-0.1193	1	227	5329	5555
MSTRG.2863.1	227	ENSSSCT00000010022	1529	-28.31	-0.1388	1	227	892	1118
MSTRG.2863.1	227	ENSSSCT00000019668	3231	-27.21	-0.122	1	227	717	943
MSTRG.2863.1	227	ENSSSCT00000019668	6596	-28.19	-0.1649	50	227	1	178
MSTRG.2863.1	227	ENSSSCT00000004862	4279	-31.22	-0.1569	1	227	3943	4169
MSTRG.2863.1	227	ENSSSCT00000005055	1703	-25.5	-0.1197	1	227	283	509
MSTRG.2863.1	227	ENSSSCT00000005084	1911	-31.73	-0.1476	1	227	1359	1585
MSTRG.2863.1	227	ENSSSCT00000005088	5649	-26.93	-0.1208	1	227	674	900
MSTRG.2863.1	227	ENSSSCT00000005107	3003	-30.17	-0.1501	1	215	2789	3003
MSTRG.2863.1	227	ENSSSCT00000005112	2018	-25.4	-0.1192	1	227	1049	1275
MSTRG.2863.1	227	ENSSSCT00000004447	1190	-23.16	-0.1043	1	227	610	836
MSTRG.2863.1	227	ENSSSCT00000027128	7362	-28.24	-0.1345	1	227	5277	5503
MSTRG.2863.1	227	ENSSSCT00000004578	4646	-29.95	-0.1475	1	227	4408	4634
MSTRG.2863.1	227	ENSSSCT00000029492	3673	-27.25	-0.1854	1	159	3515	3673
MSTRG.2863.1	227	ENSSSCT00000004826	3831	-35.33	-0.157	1	227	1743	1969
MSTRG.2863.1	227	ENSSSCT00000004828	3340	-28.83	-0.1281	1	227	1726	1952
MSTRG.2863.1	227	ENSSSCT00000004862	5491	-27.03	-0.124	1	227	5236	5462
MSTRG.2863.1	227	ENSSSCT00000004882	3330	-24.48	-0.1103	1	227	448	674
MSTRG.2863.1	227	ENSSSCT00000004949	1919	-25.82	-0.126	1	227	1210	1436
MSTRG.2863.1	227	ENSSSCT00000004968	3101	-31.35	-0.1537	1	227	1878	2104
MSTRG.2863.1	227	ENSSSCT00000005049	5296	-42.58	-0.2151	1	227	4714	4940
MSTRG.2863.1	227	ENSSSCT00000005221	5959	-27.73	-0.134	1	227	1196	1422
MSTRG.2863.1	227	ENSSSCT00000005055	6348	-30.73	-0.1436	1	227	5964	6190
MSTRG.2863.1	227	ENSSSCT00000005609	1087	-26.56	-0.1335	1	227	478	704
MSTRG.2863.1	227	ENSSSCT00000005806	6126	-26.37	-0.1193	1	227	5329	5555
MSTRG.2863.1	227	ENSSSCT00000005084	1529	-28.31	-0.1388	1	227	892	1118
MSTRG.2863.1	227	ENSSSCT00000005088	6917	-25.69	-0.1435	1	227	146	372
MSTRG.2863.1	227	ENSSSCT00000005107	3231	-27.21	-0.122	1	227	717	943
MSTRG.2863.1	227	ENSSSCT00000005112	3336	-28.36	-0.1307	1	227	2631	2857
MSTRG.2863.1	227	ENSSSCT00000005834	2277	-31.92	-0.1565	1	227	780	1006
MSTRG.2863.1	227	ENSSSCT00000005896	7721	-36.13	-0.1807	1	227	42	268
MSTRG.2863.1	227	ENSSSCT00000025088	5649	-26.93	-0.1208	1	227	674	900
MSTRG.2863.1	227	ENSSSCT00000005925	4066	-28.28	-0.1257	1	227	1044	1270
MSTRG.2863.1	227	ENSSSCT00000005990	3003	-30.17	-0.1501	1	215	2789	3003
MSTRG.2863.1	227	ENSSSCT00000005129	2018	-25.4	-0.1192	1	227	1049	1275
MSTRG.2863.1	227	ENSSSCT00000005218	1190	-23.16	-0.1043	1	227	610	836
MSTRG.2863.1	227	ENSSSCT00000005221	5384	-30.96	-0.1376	1	227	2903	3129
MSTRG.2863.1	227	ENSSSCT00000005306	4646	-29.95	-0.1475	1	227	4408	4634
MSTRG.2863.1	227	ENSSSCT00000005313	3143	-27.14	-0.133	1	227	2501	2727
MSTRG.2863.1	227	ENSSSCT00000005609	5491	-27.03	-0.124	1	227	5236	5462
MSTRG.2863.1	227	ENSSSCT00000006004	3330	-24.48	-0.1103	1	227	448	674
MSTRG.2863.1	227	ENSSSCT00000005763	1919	-25.82	-0.126	1	227	1210	1436
MSTRG.2863.1	227	ENSSSCT00000005783	3101	-31.35	-0.1537	1	227	1878	2104
MSTRG.2863.1	227	ENSSSCT00000005806	8640	-22.94	-0.1147	1	227	8113	8339
MSTRG.2863.1	227	ENSSSCT00000006033	2783	-37.78	-0.1717	1	227	454	680
MSTRG.2863.1	227	ENSSSCT00000006187	2505	-42.84	-0.2011	1	227	448	674
MSTRG.2863.1	227	ENSSSCT00000005813	6348	-30.73	-0.1436	1	227	5964	6190
MSTRG.2863.1	227	ENSSSCT00000005825	1087	-26.56	-0.1335	1	227	478	704
MSTRG.2863.1	227	ENSSSCT00000005834	6917	-25.69	-0.1435	1	227	146	372
MSTRG.2863.1	227	ENSSSCT00000005854	3336	-28.36	-0.1307	1	227	2631	2857
MSTRG.2863.1	227	ENSSSCT00000005896	2277	-31.92	-0.1565	1	227	780	1006
MSTRG.2863.1	227	ENSSSCT00000027470	8800	-31.75	-0.1491	1	227	8447	8673
MSTRG.2863.1	227	ENSSSCT00000023759	3974	-23.97	-0.1339	1	227	1317	1543
MSTRG.2863.1	227	ENSSSCT00000006283	7721	-36.13	-0.1807	1	227	42	268
MSTRG.2863.1	227	ENSSSCT00000006289	1186	-30.19	-0.1502	1	209	978	1186
MSTRG.2863.1	227	ENSSSCT00000011860	3031	-26.74	-0.1205	1	227	839	1065
MSTRG.2863.1	227	ENSSSCT00000005925	1386	-30.66	-0.1496	1	227	986	1212
MSTRG.2863.1	227	ENSSSCT00000005990	4066	-28.28	-0.1257	1	227	1044	1270
MSTRG.2863.1	227	ENSSSCT00000012011	4059	-32.93	-0.1539	1	227	17	243
MSTRG.2863.1	227	ENSSSCT00000012056	3712	-21.73	-0.1144	1	227	1925	2151
MSTRG.2863.1	227	ENSSSCT00000006004	5384	-30.96	-0.1376	1	227	2903	3129
MSTRG.2863.1	227	ENSSSCT00000012090	3143	-27.14	-0.133	1	227	2501	2727
MSTRG.2863.1	227	ENSSSCT00000012122	6860	-25.55	-0.1217	1	227	6376	6602
MSTRG.2863.1	227	ENSSSCT00000012171	1503	-24.23	-0.1182	1	227	574	800
MSTRG.2863.1	227	ENSSSCT00000028975	8640	-22.94	-0.1147	1	227	8113	8339
MSTRG.2863.1	227	ENSSSCT00000006033	2783	-37.78	-0.1717	1	227	454	680
MSTRG.2863.1	227	ENSSSCT00000006187	2505	-42.84	-0.2011	1	227	448	674
MSTRG.2863.1	227	ENSSSCT00000006200	7300	-36.44	-0.2036	1	227	7050	7276
MSTRG.2863.1	227	ENSSSCT00000024217	2568	-21.43	-0.1006	1	227	2332	2558
MSTRG.2863.1	227	ENSSSCT00000023759	2911	-24.08	-0.1261	30	227	1	198
MSTRG.2863.1	227	ENSSSCT00000006283	2940	-25.93	-0.1277	1	227	2144	2370
MSTRG.2863.1	227	ENSSSCT00000006289	1905	-20.99	-0.1116	1	227	30	256
MSTRG.2863.1	227	ENSSSCT00000011830	854	-18.61	-0.1017	1	227	337	563
MSTRG.2863.1	227	ENSSSCT00000011860	3142	-28.75	-0.1437	1	227	2502	2728
MSTRG.2863.1	227	ENSSSCT00000011926	8800	-31.75	-0.1491	1	227	8447	8673
MSTRG.2863.1	227	ENSSSCT00000011982	5688	-27.63	-0.1291	1	227	819	1045
MSTRG.2863.1	227	ENSSSCT00000012011	2333	-35.38	-0.1594	1	227	150	376
MSTRG.2863.1	227	ENSSSCT00000012056	3974	-23.97	-0.1339	1	227	1317	1543
MSTRG.2863.1	227	ENSSSCT00000010234	1186	-30.19	-0.1502	1	209	978	1186
MSTRG.2863.1	227	ENSSSCT00000012066	3031	-26.74	-0.1205	1	227	839	1065
MSTRG.2863.1	227	ENSSSCT00000030501	1386	-30.66	-0.1496	1	227	986	1212
MSTRG.2863.1	227	ENSSSCT00000012090	5041	-37.74	-0.167	1	227	481	707
MSTRG.2863.1	227	ENSSSCT00000012122	4059	-32.93	-0.1539	1	227	17	243
MSTRG.2863.1	227	ENSSSCT00000012171	3712	-21.73	-0.1144	1	227	1925	2151
MSTRG.2863.1	227	ENSSSCT00000012183	6345	-31.83	-0.1538	1	227	5733	5959
MSTRG.2863.1	227	ENSSSCT00000028975	2846	-26.15	-0.1282	1	227	1936	2162
MSTRG.2863.1	227	ENSSSCT00000010441	850	-31.63	-0.1606	1	227	613	839
MSTRG.2863.1	227	ENSSSCT00000031428	1078	-29.84	-0.1435	1	227	843	1069
MSTRG.2863.1	227	ENSSSCT00000024217	2530	-31.14	-0.2395	1	156	2375	2530
MSTRG.2863.1	227	ENSSSCT00000018711	1577	-30.66	-0.1381	1	227	877	1103
MSTRG.2863.1	227	ENSSSCT00000018780	6860	-25.55	-0.1217	1	227	6376	6602
MSTRG.2863.1	227	ENSSSCT00000010234	1503	-24.23	-0.1182	1	227	574	800
MSTRG.2863.1	227	ENSSSCT00000022898	6393	-26.69	-0.1181	1	227	4600	4826
MSTRG.2863.1	227	ENSSSCT00000030501	7300	-36.44	-0.2036	1	227	7050	7276
MSTRG.2863.1	227	ENSSSCT00000010404	2568	-21.43	-0.1006	1	227	2332	2558
MSTRG.2863.1	227	ENSSSCT00000018832	2911	-24.08	-0.1261	30	227	1	198
MSTRG.2863.1	227	ENSSSCT00000032528	2940	-25.93	-0.1277	1	227	2144	2370
MSTRG.2863.1	227	ENSSSCT00000010441	7227	-27.57	-0.1379	1	227	170	396
MSTRG.2863.1	227	ENSSSCT00000018847	1905	-20.99	-0.1116	1	227	30	256
MSTRG.2863.1	227	ENSSSCT00000019053	1583	-36.34	-0.1608	1	227	47	273
MSTRG.2863.1	227	ENSSSCT00000031428	854	-18.61	-0.1017	1	227	337	563
MSTRG.2863.1	227	ENSSSCT00000019063	2228	-19.15	-0.1046	1	227	1667	1893
MSTRG.2863.1	227	ENSSSCT00000018711	1452	-27.99	-0.1238	1	227	1159	1385
MSTRG.2863.1	227	ENSSSCT00000018780	2871	-25.1	-0.1111	1	227	184	410
MSTRG.2863.1	227	ENSSSCT00000019284	1986	-31.03	-0.1404	1	227	743	969
MSTRG.2863.1	227	ENSSSCT00000035633	3142	-28.75	-0.1437	1	227	2502	2728
MSTRG.2863.1	227	ENSSSCT00000019355	2508	-30.75	-0.1457	1	227	6	232
MSTRG.2863.1	227	ENSSSCT00000019444	2987	-31.52	-0.1466	1	227	2184	2410
MSTRG.2863.1	227	ENSSSCT00000019455	2066	-23.51	-0.1125	1	227	1117	1343
MSTRG.2863.1	227	ENSSSCT00000019462	5688	-27.63	-0.1291	1	227	819	1045
MSTRG.2863.1	227	ENSSSCT00000018798	1262	-24.73	-0.1172	1	219	1044	1262
MSTRG.2863.1	227	ENSSSCT00000018810	2333	-35.38	-0.1594	1	227	150	376
MSTRG.2863.1	227	ENSSSCT00000019596	2451	-38.85	-0.1719	1	227	2151	2377
MSTRG.2863.1	227	ENSSSCT00000019597	1729	-34.54	-0.1528	1	227	378	604
MSTRG.2863.1	227	ENSSSCT00000018832	770	-25.63	-0.122	1	227	274	500
MSTRG.2863.1	227	ENSSSCT00000018847	5041	-37.74	-0.167	1	227	481	707
MSTRG.2863.1	227	ENSSSCT00000019053	5867	-31.72	-0.1482	1	227	4560	4786
MSTRG.2863.1	227	ENSSSCT00000019601	3334	-31.75	-0.1774	1	227	315	541
MSTRG.2863.1	227	ENSSSCT00000019063	2205	-33.39	-0.1491	1	227	1241	1467
MSTRG.2863.1	227	ENSSSCT00000012260	1944	-27.11	-0.1297	1	227	1477	1703
MSTRG.2863.1	227	ENSSSCT00000019237	721	-33.45	-0.1648	1	227	293	519
MSTRG.2863.1	227	ENSSSCT00000032087	2691	-31.31	-0.141	1	227	223	449
MSTRG.2863.1	227	ENSSSCT00000025072	6345	-31.83	-0.1538	1	227	5733	5959
MSTRG.2863.1	227	ENSSSCT00000019284	4371	-27.27	-0.1263	1	227	60	286
MSTRG.2863.1	227	ENSSSCT00000030165	2846	-26.15	-0.1282	1	227	1936	2162
MSTRG.2863.1	227	ENSSSCT00000019355	850	-31.63	-0.1606	1	227	613	839
MSTRG.2863.1	227	ENSSSCT00000031055	1078	-29.84	-0.1435	1	227	843	1069
MSTRG.2863.1	227	ENSSSCT00000019364	2530	-31.14	-0.2395	1	156	2375	2530
MSTRG.2863.1	227	ENSSSCT00000012324	1577	-30.66	-0.1381	1	227	877	1103
MSTRG.2863.1	227	ENSSSCT00000019363	2880	-25.6	-0.1143	1	227	2	228
MSTRG.2863.1	227	ENSSSCT00000019444	6393	-26.69	-0.1181	1	227	4600	4826
MSTRG.2863.1	227	ENSSSCT00000019455	1764	-30.35	-0.1488	1	227	386	612
MSTRG.2863.1	227	ENSSSCT00000026965	3788	-29.1	-0.1532	1	227	1112	1338
MSTRG.2863.1	227	ENSSSCT00000019462	3212	-28.97	-0.1323	1	227	2290	2516
MSTRG.2863.1	227	ENSSSCT00000019484	423	-24.05	-0.1209	1	227	141	367
MSTRG.2863.1	227	ENSSSCT00000019596	7227	-27.57	-0.1379	1	227	170	396
MSTRG.2863.1	227	ENSSSCT00000012441	1583	-36.34	-0.1608	1	227	47	273
MSTRG.2863.1	227	ENSSSCT00000019597	3912	-34.07	-0.1542	1	227	2406	2632
MSTRG.2863.1	227	ENSSSCT00000012534	2228	-19.15	-0.1046	1	227	1667	1893
MSTRG.2863.1	227	ENSSSCT00000019601	1452	-27.99	-0.1238	1	227	1159	1385
MSTRG.2863.1	227	ENSSSCT00000019618	2871	-25.1	-0.1111	1	227	184	410
MSTRG.2863.1	227	ENSSSCT00000012260	4144	-30.32	-0.1555	1	227	135	361
MSTRG.2863.1	227	ENSSSCT00000031920	1986	-31.03	-0.1404	1	227	743	969
MSTRG.2863.1	227	ENSSSCT00000030744	2508	-30.75	-0.1457	1	227	6	232
MSTRG.2863.1	227	ENSSSCT00000025072	4446	-39	-0.1797	1	227	3094	3320
MSTRG.2863.1	227	ENSSSCT00000030689	2987	-31.52	-0.1466	1	227	2184	2410
MSTRG.2863.1	227	ENSSSCT00000012696	2244	-27	-0.1343	1	227	1272	1498
MSTRG.2863.1	227	ENSSSCT00000030165	2066	-23.51	-0.1125	1	227	1117	1343
MSTRG.2863.1	227	ENSSSCT00000012324	1262	-24.73	-0.1172	1	219	1044	1262
MSTRG.2863.1	227	ENSSSCT00000012367	3102	-29.49	-0.1353	1	227	2719	2945
MSTRG.2863.1	227	ENSSSCT00000012748	2451	-38.85	-0.1719	1	227	2151	2377
MSTRG.2863.1	227	ENSSSCT00000025236	1182	-34.64	-0.1596	1	227	26	252
MSTRG.2863.1	227	ENSSSCT00000012368	1729	-34.54	-0.1528	1	227	378	604
MSTRG.2863.1	227	ENSSSCT00000026965	770	-25.63	-0.122	1	227	274	500
MSTRG.2863.1	227	ENSSSCT00000012831	3354	-27.75	-0.1291	1	227	2937	3163
MSTRG.2863.1	227	ENSSSCT00000012836	2234	-28.16	-0.1415	11	227	1	217
MSTRG.2863.1	227	ENSSSCT00000012441	1921	-37.65	-0.1735	1	227	1279	1505
MSTRG.2863.1	227	ENSSSCT00000012445	5867	-31.72	-0.1482	1	227	4560	4786
MSTRG.2863.1	227	ENSSSCT00000030294	1827	-26.25	-0.1367	1	227	1068	1294
MSTRG.2863.1	227	ENSSSCT00000028812	2058	-32.15	-0.16	1	227	1312	1538
MSTRG.2863.1	227	ENSSSCT00000012475	1748	-23.52	-0.1084	1	227	55	281
MSTRG.2863.1	227	ENSSSCT00000024139	3334	-31.75	-0.1774	1	227	315	541
MSTRG.2863.1	227	ENSSSCT00000012521	1746	-24.78	-0.118	1	227	1093	1319
MSTRG.2863.1	227	ENSSSCT00000012534	2205	-33.39	-0.1491	1	227	1241	1467
MSTRG.2863.1	227	ENSSSCT00000012585	1944	-27.11	-0.1297	1	227	1477	1703
MSTRG.2863.1	227	ENSSSCT00000012628	721	-33.45	-0.1648	1	227	293	519
MSTRG.2863.1	227	ENSSSCT00000012876	3354	-25.22	-0.1136	1	227	2935	3161
MSTRG.2863.1	227	ENSSSCT00000030744	2691	-31.31	-0.141	1	227	223	449
MSTRG.2863.1	227	ENSSSCT00000027021	3142	-38.34	-0.1696	1	227	1155	1381
MSTRG.2863.1	227	ENSSSCT00000012696	2304	-26.74	-0.1415	1	227	162	388
MSTRG.2863.1	227	ENSSSCT00000025068	4371	-27.27	-0.1263	1	227	60	286
MSTRG.2863.1	227	ENSSSCT00000012748	2046	-27.25	-0.1233	1	227	189	415
MSTRG.2863.1	227	ENSSSCT00000012806	4650	-34.24	-0.1615	1	227	4243	4469
MSTRG.2863.1	227	ENSSSCT00000025236	1390	-23.65	-0.1085	1	227	684	910
MSTRG.2863.1	227	ENSSSCT00000012831	2880	-25.6	-0.1143	1	227	2	228
MSTRG.2863.1	227	ENSSSCT00000024440	5433	-28.9	-0.1302	1	227	552	778
MSTRG.2863.1	227	ENSSSCT00000013041	1764	-30.35	-0.1488	1	227	386	612
MSTRG.2863.1	227	ENSSSCT00000012836	4305	-25.33	-0.1399	1	227	10	236
MSTRG.2863.1	227	ENSSSCT00000012837	3788	-29.1	-0.1532	1	227	1112	1338
MSTRG.2863.1	227	ENSSSCT00000012839	3212	-28.97	-0.1323	1	227	2290	2516
MSTRG.2863.1	227	ENSSSCT00000012858	423	-24.05	-0.1209	1	227	141	367
MSTRG.2863.1	227	ENSSSCT00000024139	3912	-34.07	-0.1542	1	227	2406	2632
MSTRG.2863.1	227	ENSSSCT00000027220	1474	-27.83	-0.1449	1	227	864	1090
MSTRG.2863.1	227	ENSSSCT00000034311	4144	-30.32	-0.1555	1	227	135	361
MSTRG.2863.1	227	ENSSSCT00000010558	4446	-39	-0.1797	1	227	3094	3320
MSTRG.2863.1	227	ENSSSCT00000012876	2244	-27	-0.1343	1	227	1272	1498
MSTRG.2863.1	227	ENSSSCT00000027021	3102	-29.49	-0.1353	1	227	2719	2945
MSTRG.2863.1	227	ENSSSCT00000010566	1182	-34.64	-0.1596	1	227	26	252
MSTRG.2863.1	227	ENSSSCT00000025068	5986	-21.5	-0.1162	1	227	4258	4484
MSTRG.2863.1	227	ENSSSCT00000012922	1182	-28.36	-0.1425	1	227	200	426
MSTRG.2863.1	227	ENSSSCT00000034116	3354	-27.75	-0.1291	1	227	2937	3163
MSTRG.2863.1	227	ENSSSCT00000010735	2234	-28.16	-0.1415	11	227	1	217
MSTRG.2863.1	227	ENSSSCT00000024440	4136	-30.08	-0.1551	1	227	3831	4057
MSTRG.2863.1	227	ENSSSCT00000010768	1921	-37.65	-0.1735	1	227	1279	1505
MSTRG.2863.1	227	ENSSSCT00000013041	1530	-37.68	-0.1865	1	221	1310	1530
MSTRG.2863.1	227	ENSSSCT00000010889	1827	-26.25	-0.1367	1	227	1068	1294
MSTRG.2863.1	227	ENSSSCT00000028007	2058	-32.15	-0.16	1	227	1312	1538
MSTRG.2863.1	227	ENSSSCT00000010894	1748	-23.52	-0.1084	1	227	55	281
MSTRG.2863.1	227	ENSSSCT00000027220	1746	-24.78	-0.118	1	227	1093	1319
MSTRG.2863.1	227	ENSSSCT00000029140	3354	-25.22	-0.1136	1	227	2935	3161
MSTRG.2863.1	227	ENSSSCT00000010922	3142	-38.34	-0.1696	1	227	1155	1381
MSTRG.2863.1	227	ENSSSCT00000010501	2304	-26.74	-0.1415	1	227	162	388
MSTRG.2863.1	227	ENSSSCT00000024173	2046	-27.25	-0.1233	1	227	189	415
MSTRG.2863.1	227	ENSSSCT00000034311	6619	-32.24	-0.1465	1	227	270	496
MSTRG.2863.1	227	ENSSSCT00000010558	4650	-34.24	-0.1615	1	227	4243	4469
MSTRG.2863.1	227	ENSSSCT00000011016	1390	-23.65	-0.1085	1	227	684	910
MSTRG.2863.1	227	ENSSSCT00000010566	3111	-26.68	-0.1202	1	227	2620	2846
MSTRG.2863.1	227	ENSSSCT00000010573	3060	-33.88	-0.1506	1	227	2478	2704
MSTRG.2863.1	227	ENSSSCT00000010594	2645	-28.77	-0.1417	1	227	2402	2628
MSTRG.2863.1	227	ENSSSCT00000035243	5433	-28.9	-0.1302	1	227	552	778
MSTRG.2863.1	227	ENSSSCT00000010628	5015	-32.41	-0.146	1	227	4353	4579
MSTRG.2863.1	227	ENSSSCT00000022985	4305	-25.33	-0.1399	1	227	10	236
MSTRG.2863.1	227	ENSSSCT00000010735	2409	-24.31	-0.111	1	227	1379	1605
MSTRG.2863.1	227	ENSSSCT00000010768	4528	-32.71	-0.1573	1	227	2826	3052
MSTRG.2863.1	227	ENSSSCT00000010790	1474	-27.83	-0.1449	1	227	864	1090
MSTRG.2863.1	227	ENSSSCT00000010839	6882	-34.25	-0.1647	1	227	3037	3263
MSTRG.2863.1	227	ENSSSCT00000011237	1020	-25.01	-0.1516	1	227	776	1002
MSTRG.2863.1	227	ENSSSCT00000010889	5986	-21.5	-0.1162	1	227	4258	4484
MSTRG.2863.1	227	ENSSSCT00000010894	1182	-28.36	-0.1425	1	227	200	426
MSTRG.2863.1	227	ENSSSCT00000010922	4011	-31.4	-0.157	1	203	3809	4011
MSTRG.2863.1	227	ENSSSCT00000024173	992	-25.28	-0.1381	1	227	90	316
MSTRG.2863.1	227	ENSSSCT00000011346	876	-29.11	-0.136	1	227	617	843
MSTRG.2863.1	227	ENSSSCT00000011016	4136	-30.08	-0.1551	1	227	3831	4057
MSTRG.2863.1	227	ENSSSCT00000035243	1530	-37.68	-0.1865	1	221	1310	1530
MSTRG.2863.1	227	ENSSSCT00000011106	5112	-33.98	-0.1531	1	227	3649	3875
MSTRG.2863.1	227	ENSSSCT00000011156	3233	-35.56	-0.1573	1	227	2792	3018
MSTRG.2863.1	227	ENSSSCT00000011165	2188	-28.91	-0.1332	1	227	72	298
MSTRG.2863.1	227	ENSSSCT00000011456	887	-22.63	-0.1048	1	227	624	850
MSTRG.2863.1	227	ENSSSCT00000011471	6619	-32.24	-0.1465	1	227	270	496
MSTRG.2863.1	227	ENSSSCT00000011237	3624	-26.69	-0.1236	1	227	2723	2949
MSTRG.2863.1	227	ENSSSCT00000011599	1233	-28.62	-0.1295	1	227	733	959
MSTRG.2863.1	227	ENSSSCT00000011262	3111	-26.68	-0.1202	1	227	2620	2846
MSTRG.2863.1	227	ENSSSCT00000011273	3060	-33.88	-0.1506	1	227	2478	2704
MSTRG.2863.1	227	ENSSSCT00000011277	3372	-28.75	-0.1369	1	227	2697	2923
MSTRG.2863.1	227	ENSSSCT00000011638	2645	-28.77	-0.1417	1	227	2402	2628
MSTRG.2863.1	227	ENSSSCT00000011276	4645	-32.29	-0.1435	1	227	4031	4257
MSTRG.2863.1	227	ENSSSCT00000011289	5015	-32.41	-0.146	1	227	4353	4579
MSTRG.2863.1	227	ENSSSCT00000011303	2409	-24.31	-0.111	1	227	1379	1605
MSTRG.2863.1	227	ENSSSCT00000011341	4528	-32.71	-0.1573	1	227	2826	3052
MSTRG.2863.1	227	ENSSSCT00000011346	6197	-37.77	-0.2009	1	227	1612	1838
MSTRG.2863.1	227	ENSSSCT00000030086	4754	-35.64	-0.1896	1	227	536	762
MSTRG.2863.1	227	ENSSSCT00000011358	1031	-33.39	-0.1525	1	227	778	1004
MSTRG.2863.1	227	ENSSSCT00000023877	6882	-34.25	-0.1647	1	227	3037	3263
MSTRG.2863.1	227	ENSSSCT00000011414	1020	-25.01	-0.1516	1	227	776	1002
MSTRG.2863.1	227	ENSSSCT00000011452	4011	-31.4	-0.157	1	203	3809	4011
MSTRG.2863.1	227	ENSSSCT00000011456	992	-25.28	-0.1381	1	227	90	316
MSTRG.2863.1	227	ENSSSCT00000017143	876	-29.11	-0.136	1	227	617	843
MSTRG.2863.1	227	ENSSSCT00000011471	5112	-33.98	-0.1531	1	227	3649	3875
MSTRG.2863.1	227	ENSSSCT00000017193	2628	-21.63	-0.102	1	227	502	728
MSTRG.2863.1	227	ENSSSCT00000017218	3233	-35.56	-0.1573	1	227	2792	3018
MSTRG.2863.1	227	ENSSSCT00000011599	2188	-28.91	-0.1332	1	227	72	298
MSTRG.2863.1	227	ENSSSCT00000030886	7033	-33.74	-0.1577	1	227	289	515
MSTRG.2863.1	227	ENSSSCT00000011638	887	-22.63	-0.1048	1	227	624	850
MSTRG.2863.1	227	ENSSSCT00000011687	3799	-26.56	-0.1526	1	191	3609	3799
MSTRG.2863.1	227	ENSSSCT00000017854	906	-28.46	-0.1349	1	213	694	906
MSTRG.2863.1	227	ENSSSCT00000030086	1466	-35.06	-0.1654	1	227	890	1116
MSTRG.2863.1	227	ENSSSCT00000017120	3624	-26.69	-0.1236	1	227	2723	2949
MSTRG.2863.1	227	ENSSSCT00000017356	1233	-28.62	-0.1295	1	227	733	959
MSTRG.2863.1	227	ENSSSCT00000017441	1482	-38.5	-0.1704	1	227	27	253
MSTRG.2863.1	227	ENSSSCT00000017455	3372	-28.75	-0.1369	1	227	2697	2923
MSTRG.2863.1	227	ENSSSCT00000017143	4877	-22.92	-0.1135	1	227	1806	2032
MSTRG.2863.1	227	ENSSSCT00000023661	4645	-32.29	-0.1435	1	227	4031	4257
MSTRG.2863.1	227	ENSSSCT00000017193	2364	-20.27	-0.137	1	169	2196	2364
MSTRG.2863.1	227	ENSSSCT00000022266	4167	-25.41	-0.2792	136	227	1	92
MSTRG.2863.1	227	ENSSSCT00000017218	1158	-23.54	-0.1226	1	227	833	1059
MSTRG.2863.1	227	ENSSSCT00000023627	2393	-22.28	-0.1266	1	227	1716	1942
MSTRG.2863.1	227	ENSSSCT00000030886	3834	-25.36	-0.1356	1	194	3641	3834
MSTRG.2863.1	227	ENSSSCT00000017283	6197	-37.77	-0.2009	1	227	1612	1838
MSTRG.2863.1	227	ENSSSCT00000023756	4754	-35.64	-0.1896	1	227	536	762
MSTRG.2863.1	227	ENSSSCT00000017795	1031	-33.39	-0.1525	1	227	778	1004
MSTRG.2863.1	227	ENSSSCT00000030069	5926	-21.02	-0.1124	1	227	4265	4491
MSTRG.2863.1	227	ENSSSCT00000017284	1838	-22.19	-0.1156	1	227	1531	1757
MSTRG.2863.1	227	ENSSSCT00000017356	4275	-30.91	-0.15	1	227	3561	3787
MSTRG.2863.1	227	ENSSSCT00000022813	2628	-21.63	-0.102	1	227	502	728
MSTRG.2863.1	227	ENSSSCT00000017378	3192	-22.51	-0.1087	1	227	2224	2450
MSTRG.2863.1	227	ENSSSCT00000017441	2526	-27.58	-0.1295	1	227	428	654
MSTRG.2863.1	227	ENSSSCT00000022983	2354	-25.78	-0.1205	1	227	76	302
MSTRG.2863.1	227	ENSSSCT00000017455	7033	-33.74	-0.1577	1	227	289	515
MSTRG.2863.1	227	ENSSSCT00000018492	3433	-29.22	-0.176	1	174	3260	3433
MSTRG.2863.1	227	ENSSSCT00000017591	2706	-32.51	-0.1451	1	227	1666	1892
MSTRG.2863.1	227	ENSSSCT00000018602	3799	-26.56	-0.1526	1	191	3609	3799
MSTRG.2863.1	227	ENSSSCT00000017632	906	-28.46	-0.1349	1	213	694	906
MSTRG.2863.1	227	ENSSSCT00000023746	1466	-35.06	-0.1654	1	227	890	1116
MSTRG.2863.1	227	ENSSSCT00000007911	2926	-30.52	-0.1363	1	227	1888	2114
MSTRG.2863.1	227	ENSSSCT00000007949	1482	-38.5	-0.1704	1	227	27	253
MSTRG.2863.1	227	ENSSSCT00000033825	4877	-22.92	-0.1135	1	227	1806	2032
MSTRG.2863.1	227	ENSSSCT00000030104	5374	-29.93	-0.1412	1	227	4539	4765
MSTRG.2863.1	227	ENSSSCT00000008050	2364	-20.27	-0.137	1	169	2196	2364
MSTRG.2863.1	227	ENSSSCT00000008065	2830	-23.28	-0.1158	1	227	2445	2671
MSTRG.2863.1	227	ENSSSCT00000023627	706	-28.56	-0.1367	1	227	244	470
MSTRG.2863.1	227	ENSSSCT00000008141	4167	-25.41	-0.2792	136	227	1	92
MSTRG.2863.1	227	ENSSSCT00000008166	1158	-23.54	-0.1226	1	227	833	1059
MSTRG.2863.1	227	ENSSSCT00000017933	4840	-29.78	-0.1474	1	227	1052	1278
MSTRG.2863.1	227	ENSSSCT00000023756	2393	-22.28	-0.1266	1	227	1716	1942
MSTRG.2863.1	227	ENSSSCT00000017783	3834	-25.36	-0.1356	1	194	3641	3834
MSTRG.2863.1	227	ENSSSCT00000017784	4823	-25.03	-0.1297	1	227	4582	4808
MSTRG.2863.1	227	ENSSSCT00000017795	2969	-29.55	-0.1492	1	227	2108	2334
MSTRG.2863.1	227	ENSSSCT00000018361	5926	-21.02	-0.1124	1	227	4265	4491
MSTRG.2863.1	227	ENSSSCT00000018372	1838	-22.19	-0.1156	1	227	1531	1757
MSTRG.2863.1	227	ENSSSCT00000018108	7582	-28.6	-0.1653	1	227	651	877
MSTRG.2863.1	227	ENSSSCT00000018436	1907	-28.13	-0.1352	1	227	199	425
MSTRG.2863.1	227	ENSSSCT00000018201	1737	-29.94	-0.1343	1	227	238	464
MSTRG.2863.1	227	ENSSSCT00000022983	4275	-30.91	-0.15	1	227	3561	3787
MSTRG.2863.1	227	ENSSSCT00000018492	3555	-31.31	-0.145	1	227	2527	2753
MSTRG.2863.1	227	ENSSSCT00000014114	1200	-30.72	-0.1688	1	227	958	1184
MSTRG.2863.1	227	ENSSSCT00000018536	3276	-22.08	-0.1138	1	227	571	797
MSTRG.2863.1	227	ENSSSCT00000018602	3192	-22.51	-0.1087	1	227	2224	2450
MSTRG.2863.1	227	ENSSSCT00000018619	2150	-20.7	-0.1176	1	227	1706	1932
MSTRG.2863.1	227	ENSSSCT00000007696	2526	-27.58	-0.1295	1	227	428	654
MSTRG.2863.1	227	ENSSSCT00000023746	2354	-25.78	-0.1205	1	227	76	302
MSTRG.2863.1	227	ENSSSCT00000014174	3433	-29.22	-0.176	1	174	3260	3433
MSTRG.2863.1	227	ENSSSCT00000007911	5502	-27.4	-0.1651	48	227	1	180
MSTRG.2863.1	227	ENSSSCT00000025376	2706	-32.51	-0.1451	1	227	1666	1892
MSTRG.2863.1	227	ENSSSCT00000007949	2926	-30.52	-0.1363	1	227	1888	2114
MSTRG.2863.1	227	ENSSSCT00000008027	6963	-30.99	-0.1422	1	227	6355	6581
MSTRG.2863.1	227	ENSSSCT00000008050	2111	-24.87	-0.1715	1	227	316	542
MSTRG.2863.1	227	ENSSSCT00000008065	2035	-24.68	-0.1198	1	227	71	297
MSTRG.2863.1	227	ENSSSCT00000008127	5374	-29.93	-0.1412	1	227	4539	4765
MSTRG.2863.1	227	ENSSSCT00000014289	2418	-27.75	-0.1239	1	227	1033	1259
MSTRG.2863.1	227	ENSSSCT00000014464	1525	-32.44	-0.1622	1	227	623	849
MSTRG.2863.1	227	ENSSSCT00000008141	2830	-23.28	-0.1158	1	227	2445	2671
MSTRG.2863.1	227	ENSSSCT00000014527	706	-28.56	-0.1367	1	227	244	470
MSTRG.2863.1	227	ENSSSCT00000014591	816	-25.08	-0.1115	1	227	487	713
MSTRG.2863.1	227	ENSSSCT00000008166	4840	-29.78	-0.1474	1	227	1052	1278
MSTRG.2863.1	227	ENSSSCT00000008216	4823	-25.03	-0.1297	1	227	4582	4808
MSTRG.2863.1	227	ENSSSCT00000008219	2969	-29.55	-0.1492	1	227	2108	2334
MSTRG.2863.1	227	ENSSSCT00000017905	1573	-23.81	-0.1102	1	227	72	298
MSTRG.2863.1	227	ENSSSCT00000017933	4939	-31.39	-0.1453	1	227	1869	2095
MSTRG.2863.1	227	ENSSSCT00000015205	2014	-29.12	-0.1361	1	227	1214	1440
MSTRG.2863.1	227	ENSSSCT00000018037	805	-27.35	-0.1368	1	225	581	805
MSTRG.2863.1	227	ENSSSCT00000022764	1732	-22.65	-0.139	1	227	284	510
MSTRG.2863.1	227	ENSSSCT00000014870	1264	-19.16	-0.1197	34	227	1	194
MSTRG.2863.1	227	ENSSSCT00000018108	1247	-23.43	-0.108	1	227	281	507
MSTRG.2863.1	227	ENSSSCT00000028307	1744	-24.75	-0.1115	1	227	234	460
MSTRG.2863.1	227	ENSSSCT00000018156	1556	-20.47	-0.1039	1	227	149	375
MSTRG.2863.1	227	ENSSSCT00000018166	7582	-28.6	-0.1653	1	227	651	877
MSTRG.2863.1	227	ENSSSCT00000018201	1907	-28.13	-0.1352	1	227	199	425
MSTRG.2863.1	227	ENSSSCT00000018203	1737	-29.94	-0.1343	1	227	238	464
MSTRG.2863.1	227	ENSSSCT00000014114	3555	-31.31	-0.145	1	227	2527	2753
MSTRG.2863.1	227	ENSSSCT00000015432	1200	-30.72	-0.1688	1	227	958	1184
MSTRG.2863.1	227	ENSSSCT00000014146	3276	-22.08	-0.1138	1	227	571	797
MSTRG.2863.1	227	ENSSSCT00000014174	2150	-20.7	-0.1176	1	227	1706	1932
MSTRG.2863.1	227	ENSSSCT00000025376	7124	-36.9	-0.1809	1	227	4562	4788
MSTRG.2863.1	227	ENSSSCT00000014234	1320	-24.66	-0.1101	1	227	196	422
MSTRG.2863.1	227	ENSSSCT00000014256	5502	-27.4	-0.1651	48	227	1	180
MSTRG.2863.1	227	ENSSSCT00000014289	5907	-27.14	-0.1212	1	227	5011	5237
MSTRG.2863.1	227	ENSSSCT00000014293	6963	-30.99	-0.1422	1	227	6355	6581
MSTRG.2863.1	227	ENSSSCT00000015491	2111	-24.87	-0.1715	1	227	316	542
MSTRG.2863.1	227	ENSSSCT00000014464	2035	-24.68	-0.1198	1	227	71	297
MSTRG.2863.1	227	ENSSSCT00000015504	2418	-27.75	-0.1239	1	227	1033	1259
MSTRG.2863.1	227	ENSSSCT00000014527	1525	-32.44	-0.1622	1	227	623	849
MSTRG.2863.1	227	ENSSSCT00000014591	816	-25.08	-0.1115	1	227	487	713
MSTRG.2863.1	227	ENSSSCT00000014597	5973	-34.38	-0.1592	1	227	5595	5821
MSTRG.2863.1	227	ENSSSCT00000014637	3214	-32.35	-0.1526	1	227	2758	2984
MSTRG.2863.1	227	ENSSSCT00000014639	2252	-29.6	-0.1377	1	227	1298	1524
MSTRG.2863.1	227	ENSSSCT00000015205	3637	-30.14	-0.1395	1	227	2512	2738
MSTRG.2863.1	227	ENSSSCT00000015144	4097	-29.39	-0.1515	1	227	2521	2747
MSTRG.2863.1	227	ENSSSCT00000022764	2831	-26.27	-0.1239	1	227	201	427
MSTRG.2863.1	227	ENSSSCT00000015576	1161	-25.34	-0.1242	1	227	616	842
MSTRG.2863.1	227	ENSSSCT00000034954	1573	-23.81	-0.1102	1	227	72	298
MSTRG.2863.1	227	ENSSSCT00000014870	3734	-31.68	-0.176	1	227	3381	3607
MSTRG.2863.1	227	ENSSSCT00000015675	3986	-24.24	-0.1117	1	227	136	362
MSTRG.2863.1	227	ENSSSCT00000015692	2406	-26.39	-0.1178	1	227	1253	1479
MSTRG.2863.1	227	ENSSSCT00000028307	1712	-30.87	-0.1449	1	227	121	347
MSTRG.2863.1	227	ENSSSCT00000030809	4939	-31.39	-0.1453	1	227	1869	2095
MSTRG.2863.1	227	ENSSSCT00000015416	2014	-29.12	-0.1361	1	227	1214	1440
MSTRG.2863.1	227	ENSSSCT00000015790	805	-27.35	-0.1368	1	225	581	805
MSTRG.2863.1	227	ENSSSCT00000015432	1732	-22.65	-0.139	1	227	284	510
MSTRG.2863.1	227	ENSSSCT00000008289	1264	-19.16	-0.1197	34	227	1	194
MSTRG.2863.1	227	ENSSSCT00000008384	1247	-23.43	-0.108	1	227	281	507
MSTRG.2863.1	227	ENSSSCT00000015453	3866	-29.83	-0.1499	1	227	3596	3822
MSTRG.2863.1	227	ENSSSCT00000015488	1744	-24.75	-0.1115	1	227	234	460
MSTRG.2863.1	227	ENSSSCT00000025955	1556	-20.47	-0.1039	1	227	149	375
MSTRG.2863.1	227	ENSSSCT00000032183	3261	-22.91	-0.1273	1	227	1698	1924
MSTRG.2863.1	227	ENSSSCT00000015491	4092	-23.09	-0.1054	1	227	3242	3468
MSTRG.2863.1	227	ENSSSCT00000015504	2104	-26.45	-0.1176	1	227	86	312
MSTRG.2863.1	227	ENSSSCT00000008491	1656	-33.54	-0.1484	1	227	1251	1477
MSTRG.2863.1	227	ENSSSCT00000015576	4616	-29.29	-0.1325	1	227	694	920
MSTRG.2863.1	227	ENSSSCT00000027245	7124	-36.9	-0.1809	1	227	4562	4788
MSTRG.2863.1	227	ENSSSCT00000015660	1320	-24.66	-0.1101	1	227	196	422
MSTRG.2863.1	227	ENSSSCT00000015675	2110	-32.09	-0.1426	1	227	1792	2018
MSTRG.2863.1	227	ENSSSCT00000015692	6420	-33.57	-0.1855	1	227	980	1206
MSTRG.2863.1	227	ENSSSCT00000030809	1424	-28.39	-0.1463	1	227	618	844
MSTRG.2863.1	227	ENSSSCT00000015724	783	-29.18	-0.1536	1	227	500	726
MSTRG.2863.1	227	ENSSSCT00000015790	5907	-27.14	-0.1212	1	227	5011	5237
MSTRG.2863.1	227	ENSSSCT00000008688	4807	-28.78	-0.1377	1	227	4291	4517
MSTRG.2863.1	227	ENSSSCT00000008712	2204	-25.18	-0.1285	1	227	1826	2052
MSTRG.2863.1	227	ENSSSCT00000008289	5973	-34.38	-0.1592	1	227	5595	5821
MSTRG.2863.1	227	ENSSSCT00000008384	4107	-29.86	-0.1531	1	227	697	923
MSTRG.2863.1	227	ENSSSCT00000025955	1790	-24.76	-0.1105	1	227	48	274
MSTRG.2863.1	227	ENSSSCT00000008473	1425	-32.08	-0.1492	1	227	123	349
MSTRG.2863.1	227	ENSSSCT00000032183	3214	-32.35	-0.1526	1	227	2758	2984
MSTRG.2863.1	227	ENSSSCT00000008491	2177	-24.9	-0.1215	1	227	298	524
MSTRG.2863.1	227	ENSSSCT00000008504	2252	-29.6	-0.1377	1	227	1298	1524
MSTRG.2863.1	227	ENSSSCT00000008517	959	-23.73	-0.1784	1	227	174	400
MSTRG.2863.1	227	ENSSSCT00000008930	2329	-22.15	-0.1021	1	227	1957	2183
MSTRG.2863.1	227	ENSSSCT00000026919	537	-26	-0.1198	1	227	48	274
MSTRG.2863.1	227	ENSSSCT00000030730	3637	-30.14	-0.1395	1	227	2512	2738
MSTRG.2863.1	227	ENSSSCT00000009248	2330	-31.42	-0.1461	1	227	1950	2176
MSTRG.2863.1	227	ENSSSCT00000008553	4097	-29.39	-0.1515	1	227	2521	2747
MSTRG.2863.1	227	ENSSSCT00000027245	2831	-26.27	-0.1239	1	227	201	427
MSTRG.2863.1	227	ENSSSCT00000009270	1161	-25.34	-0.1242	1	227	616	842
MSTRG.2863.1	227	ENSSSCT00000027749	5313	-22.27	-0.1302	1	227	2838	3064
MSTRG.2863.1	227	ENSSSCT00000008628	3734	-31.68	-0.176	1	227	3381	3607
MSTRG.2863.1	227	ENSSSCT00000006690	3986	-24.24	-0.1117	1	227	136	362
MSTRG.2863.1	227	ENSSSCT00000008688	4845	-32.62	-0.1599	1	227	178	404
MSTRG.2863.1	227	ENSSSCT00000008712	2406	-26.39	-0.1178	1	227	1253	1479
MSTRG.2863.1	227	ENSSSCT00000026802	1712	-30.87	-0.1449	1	227	121	347
MSTRG.2863.1	227	ENSSSCT00000006768	1624	-26.76	-0.1574	1	227	1303	1529
MSTRG.2863.1	227	ENSSSCT00000008927	3866	-29.83	-0.1499	1	227	3596	3822
MSTRG.2863.1	227	ENSSSCT00000006901	5091	-29.99	-0.1369	1	227	3103	3329
MSTRG.2863.1	227	ENSSSCT00000008930	3261	-22.91	-0.1273	1	227	1698	1924
MSTRG.2863.1	227	ENSSSCT00000029906	4092	-23.09	-0.1054	1	227	3242	3468
MSTRG.2863.1	227	ENSSSCT00000030730	2104	-26.45	-0.1176	1	227	86	312
MSTRG.2863.1	227	ENSSSCT00000009248	1656	-33.54	-0.1484	1	227	1251	1477
MSTRG.2863.1	227	ENSSSCT00000009270	4012	-27.42	-0.1235	1	227	557	783
MSTRG.2863.1	227	ENSSSCT00000026214	4616	-29.29	-0.1325	1	227	694	920
MSTRG.2863.1	227	ENSSSCT00000007004	2110	-32.09	-0.1426	1	227	1792	2018
MSTRG.2863.1	227	ENSSSCT00000023702	5934	-25.1	-0.1157	1	227	3578	3804
MSTRG.2863.1	227	ENSSSCT00000009440	6420	-33.57	-0.1855	1	227	980	1206
MSTRG.2863.1	227	ENSSSCT00000006589	4034	-25.06	-0.1217	1	227	84	310
MSTRG.2863.1	227	ENSSSCT00000025723	1424	-28.39	-0.1463	1	227	618	844
MSTRG.2863.1	227	ENSSSCT00000006680	783	-29.18	-0.1536	1	227	500	726
MSTRG.2863.1	227	ENSSSCT00000006690	4873	-39.06	-0.1842	1	227	4602	4828
MSTRG.2863.1	227	ENSSSCT00000006730	4807	-28.78	-0.1377	1	227	4291	4517
MSTRG.2863.1	227	ENSSSCT00000006734	2597	-29.74	-0.1423	1	227	1923	2149
MSTRG.2863.1	227	ENSSSCT00000007358	2204	-25.18	-0.1285	1	227	1826	2052
MSTRG.2863.1	227	ENSSSCT00000007360	1901	-22.41	-0.1504	1	227	1560	1786
MSTRG.2863.1	227	ENSSSCT00000006768	4107	-29.86	-0.1531	1	227	697	923
MSTRG.2863.1	227	ENSSSCT00000007380	3065	-37.31	-0.1673	1	227	1898	2124
MSTRG.2863.1	227	ENSSSCT00000006814	1790	-24.76	-0.1105	1	227	48	274
MSTRG.2863.1	227	ENSSSCT00000006881	1715	-40.6	-0.188	1	227	1347	1573
MSTRG.2863.1	227	ENSSSCT00000006901	1425	-32.08	-0.1492	1	227	123	349
MSTRG.2863.1	227	ENSSSCT00000006908	2177	-24.9	-0.1215	1	227	298	524
MSTRG.2863.1	227	ENSSSCT00000006961	959	-23.73	-0.1784	1	227	174	400
MSTRG.2863.1	227	ENSSSCT00000007003	2329	-22.15	-0.1021	1	227	1957	2183
MSTRG.2863.1	227	ENSSSCT00000007004	537	-26	-0.1198	1	227	48	274
MSTRG.2863.1	227	ENSSSCT00000000141	2330	-31.42	-0.1461	1	227	1950	2176
MSTRG.2863.1	227	ENSSSCT00000007166	5175	-24.52	-0.122	1	227	136	362
MSTRG.2863.1	227	ENSSSCT00000029296	1776	-18.01	-0.1029	1	227	700	926
MSTRG.2863.1	227	ENSSSCT00000025723	5313	-22.27	-0.1302	1	227	2838	3064
MSTRG.2863.1	227	ENSSSCT00000007342	6682	-28.58	-0.1387	1	227	1022	1248
MSTRG.2863.1	227	ENSSSCT00000007351	924	-25.77	-0.1171	1	227	429	655
MSTRG.2863.1	227	ENSSSCT00000000319	4845	-32.62	-0.1599	1	227	178	404
MSTRG.2863.1	227	ENSSSCT00000032101	2490	-22.49	-0.1036	1	227	2262	2488
MSTRG.2863.1	227	ENSSSCT00000025280	1624	-26.76	-0.1574	1	227	1303	1529
MSTRG.2863.1	227	ENSSSCT00000000680	3205	-25.12	-0.1147	1	227	94	320
MSTRG.2863.1	227	ENSSSCT00000030320	3354	-31.12	-0.1511	1	227	40	266
MSTRG.2863.1	227	ENSSSCT00000007358	2460	-23.5	-0.1073	1	227	67	293
MSTRG.2863.1	227	ENSSSCT00000007360	5091	-29.99	-0.1369	1	227	3103	3329
MSTRG.2863.1	227	ENSSSCT00000007380	3356	-24.15	-0.1093	1	227	2539	2765
MSTRG.2863.1	227	ENSSSCT00000007390	4012	-27.42	-0.1235	1	227	557	783
MSTRG.2863.1	227	ENSSSCT00000007399	7839	-27.34	-0.1278	1	227	149	375
MSTRG.2863.1	227	ENSSSCT00000007441	1285	-21.8	-0.1603	1	183	1103	1285
MSTRG.2863.1	227	ENSSSCT00000000756	5934	-25.1	-0.1157	1	227	3578	3804
MSTRG.2863.1	227	ENSSSCT00000007525	4034	-25.06	-0.1217	1	227	84	310
MSTRG.2863.1	227	ENSSSCT00000007545	7073	-33.75	-0.157	1	227	6842	7068
MSTRG.2863.1	227	ENSSSCT00000007585	4873	-39.06	-0.1842	1	227	4602	4828
MSTRG.2863.1	227	ENSSSCT00000007579	2609	-29.71	-0.1375	1	227	1920	2146
MSTRG.2863.1	227	ENSSSCT00000007595	2597	-29.74	-0.1423	1	227	1923	2149
MSTRG.2863.1	227	ENSSSCT00000000141	1901	-22.41	-0.1504	1	227	1560	1786
MSTRG.2863.1	227	ENSSSCT00000000138	3810	-30.69	-0.1475	1	227	91	317
MSTRG.2863.1	227	ENSSSCT00000000861	1224	-31.81	-0.1408	1	227	129	355
MSTRG.2863.1	227	ENSSSCT00000000879	3065	-37.31	-0.1673	1	227	1898	2124
MSTRG.2863.1	227	ENSSSCT00000032274	1715	-40.6	-0.188	1	227	1347	1573
MSTRG.2863.1	227	ENSSSCT00000031054	4931	-31.83	-0.1553	1	227	879	1105
MSTRG.2863.1	227	ENSSSCT00000000977	5175	-24.52	-0.122	1	227	136	362
MSTRG.2863.1	227	ENSSSCT00000000837	1776	-18.01	-0.1029	1	227	700	926
MSTRG.2863.1	227	ENSSSCT00000000980	1587	-24.49	-0.115	1	227	115	341
MSTRG.2863.1	227	ENSSSCT00000026686	6682	-28.58	-0.1387	1	227	1022	1248
MSTRG.2863.1	227	ENSSSCT00000023639	924	-25.77	-0.1171	1	227	429	655
MSTRG.2863.1	227	ENSSSCT00000000219	2817	-31.62	-0.1485	1	227	1184	1410
MSTRG.2863.1	227	ENSSSCT00000032318	2490	-22.49	-0.1036	1	227	2262	2488
MSTRG.2863.1	227	ENSSSCT00000000319	2890	-25.61	-0.1191	1	227	2507	2733
MSTRG.2863.1	227	ENSSSCT00000032101	3205	-25.12	-0.1147	1	227	94	320
MSTRG.2863.1	227	ENSSSCT00000000530	2582	-29.93	-0.1392	1	227	2328	2554
MSTRG.2863.1	227	ENSSSCT00000025280	3354	-31.12	-0.1511	1	227	40	266
MSTRG.2863.1	227	ENSSSCT00000025948	2460	-23.5	-0.1073	1	227	67	293
MSTRG.2863.1	227	ENSSSCT00000000680	3931	-32.7	-0.1447	1	227	964	1190
MSTRG.2863.1	227	ENSSSCT00000000698	3356	-24.15	-0.1093	1	227	2539	2765
MSTRG.2863.1	227	ENSSSCT00000003145	3337	-25.27	-0.1209	1	227	1749	1975
MSTRG.2863.1	227	ENSSSCT00000003175	1222	-27.66	-0.1229	1	227	848	1074
MSTRG.2863.1	227	ENSSSCT00000032732	2796	-20.41	-0.1115	1	227	537	763
MSTRG.2863.1	227	ENSSSCT00000000756	7839	-27.34	-0.1278	1	227	149	375
MSTRG.2863.1	227	ENSSSCT00000028488	1285	-21.8	-0.1603	1	183	1103	1285
MSTRG.2863.1	227	ENSSSCT00000033534	6709	-28.62	-0.1319	1	227	2143	2369
MSTRG.2863.1	227	ENSSSCT00000003486	1875	-23.84	-0.1109	1	227	294	520
MSTRG.2863.1	227	ENSSSCT00000003479	3531	-27.2	-0.1301	1	227	629	855
MSTRG.2863.1	227	ENSSSCT00000000817	4167	-33.37	-0.1531	1	227	663	889
MSTRG.2863.1	227	ENSSSCT00000003502	7073	-33.75	-0.157	1	227	6842	7068
MSTRG.2863.1	227	ENSSSCT00000003506	2609	-29.71	-0.1375	1	227	1920	2146
MSTRG.2863.1	227	ENSSSCT00000000861	3810	-30.69	-0.1475	1	227	91	317
MSTRG.2863.1	227	ENSSSCT00000000879	1224	-31.81	-0.1408	1	227	129	355
MSTRG.2863.1	227	ENSSSCT00000000880	4931	-31.83	-0.1553	1	227	879	1105
MSTRG.2863.1	227	ENSSSCT00000023274	6846	-24.92	-0.1159	1	227	635	861
MSTRG.2863.1	227	ENSSSCT00000031130	3563	-32.41	-0.15	1	227	3212	3438
MSTRG.2863.1	227	ENSSSCT00000032274	1824	-23.74	-0.1147	1	227	552	778
MSTRG.2863.1	227	ENSSSCT00000028536	3130	-28.72	-0.133	1	227	1078	1304
MSTRG.2863.1	227	ENSSSCT00000031054	1587	-24.49	-0.115	1	227	115	341
MSTRG.2863.1	227	ENSSSCT00000029955	2817	-31.62	-0.1485	1	227	1184	1410
MSTRG.2863.1	227	ENSSSCT00000000977	2890	-25.61	-0.1191	1	227	2507	2733
MSTRG.2863.1	227	ENSSSCT00000000980	6283	-29.02	-0.135	1	227	5137	5363
MSTRG.2863.1	227	ENSSSCT00000029834	2582	-29.93	-0.1392	1	227	2328	2554
MSTRG.2863.1	227	ENSSSCT00000003780	2231	-23.01	-0.1198	1	227	177	403
MSTRG.2863.1	227	ENSSSCT00000026686	1692	-29.99	-0.1477	19	227	1	209
MSTRG.2863.1	227	ENSSSCT00000023639	1488	-31.13	-0.1656	1	227	1135	1361
MSTRG.2863.1	227	ENSSSCT00000003849	3931	-32.7	-0.1447	1	227	964	1190
MSTRG.2863.1	227	ENSSSCT00000025948	1817	-27.15	-0.1201	1	227	86	312
MSTRG.2863.1	227	ENSSSCT00000027772	2647	-29.7	-0.1833	1	227	200	426
MSTRG.2863.1	227	ENSSSCT00000025781	3337	-25.27	-0.1209	1	227	1749	1975
MSTRG.2863.1	227	ENSSSCT00000003145	1222	-27.66	-0.1229	1	227	848	1074
MSTRG.2863.1	227	ENSSSCT00000003175	2796	-20.41	-0.1115	1	227	537	763
MSTRG.2863.1	227	ENSSSCT00000026468	6709	-28.62	-0.1319	1	227	2143	2369
MSTRG.2863.1	227	ENSSSCT00000034141	1875	-23.84	-0.1109	1	227	294	520
MSTRG.2863.1	227	ENSSSCT00000028488	7957	-33.08	-0.1477	1	227	4852	5078
MSTRG.2863.1	227	ENSSSCT00000033534	3531	-27.2	-0.1301	1	227	629	855
MSTRG.2863.1	227	ENSSSCT00000003486	3500	-25.91	-0.1211	1	227	1326	1552
MSTRG.2863.1	227	ENSSSCT00000003479	4167	-33.37	-0.1531	1	227	663	889
MSTRG.2863.1	227	ENSSSCT00000003955	2600	-28.02	-0.1303	1	227	2174	2400
MSTRG.2863.1	227	ENSSSCT00000003502	3577	-21.64	-0.1151	1	227	110	336
MSTRG.2863.1	227	ENSSSCT00000023994	3283	-29.44	-0.1357	1	227	677	903
MSTRG.2863.1	227	ENSSSCT00000003506	6846	-24.92	-0.1159	1	227	635	861
MSTRG.2863.1	227	ENSSSCT00000003575	3563	-32.41	-0.15	1	227	3212	3438
MSTRG.2863.1	227	ENSSSCT00000032413	1824	-23.74	-0.1147	1	227	552	778
MSTRG.2863.1	227	ENSSSCT00000004040	3130	-28.72	-0.133	1	227	1078	1304
MSTRG.2863.1	227	ENSSSCT00000003633	8370	-22.95	-0.1183	1	227	7443	7669
MSTRG.2863.1	227	ENSSSCT00000003641	3666	-33.29	-0.1656	1	227	2994	3220
MSTRG.2863.1	227	ENSSSCT00000023274	6283	-29.02	-0.135	1	227	5137	5363
MSTRG.2863.1	227	ENSSSCT00000004408	4796	-28.25	-0.1314	1	227	3960	4186
MSTRG.2863.1	227	ENSSSCT00000031130	2231	-23.01	-0.1198	1	227	177	403
MSTRG.2863.1	227	ENSSSCT00000028536	1707	-32.08	-0.152	1	227	169	395
MSTRG.2863.1	227	ENSSSCT00000003773	1692	-29.99	-0.1477	19	227	1	209
MSTRG.2863.1	227	ENSSSCT00000025775	1488	-31.13	-0.1656	1	227	1135	1361
MSTRG.2863.1	227	ENSSSCT00000003780	1817	-27.15	-0.1201	1	227	86	312
MSTRG.2863.1	227	ENSSSCT00000003849	2647	-29.7	-0.1833	1	227	200	426
MSTRG.2863.1	227	ENSSSCT00000004219	3458	-25.97	-0.1237	1	227	241	467
MSTRG.2863.1	227	ENSSSCT00000027772	2514	-32.8	-0.1533	1	227	259	485
MSTRG.2863.1	227	ENSSSCT00000004229	2748	-24.54	-0.1186	1	227	1560	1786
MSTRG.2863.1	227	ENSSSCT00000003918	3466	-28.08	-0.1271	1	227	1460	1686
MSTRG.2863.1	227	ENSSSCT00000028044	7957	-33.08	-0.1477	1	227	4852	5078
MSTRG.2863.1	227	ENSSSCT00000022716	4563	-28.89	-0.1363	1	227	4014	4240
MSTRG.2863.1	227	ENSSSCT00000004269	3500	-25.91	-0.1211	1	227	1326	1552
MSTRG.2863.1	227	ENSSSCT00000003955	3696	-34.01	-0.156	1	227	2978	3204
MSTRG.2863.1	227	ENSSSCT00000004287	2600	-28.02	-0.1303	1	227	2174	2400
MSTRG.2863.1	227	ENSSSCT00000023994	3577	-21.64	-0.1151	1	227	110	336
MSTRG.2863.1	227	ENSSSCT00000026463	3283	-29.44	-0.1357	1	227	677	903
MSTRG.2863.1	227	ENSSSCT00000001096	4200	-39.04	-0.1727	1	227	3614	3840
MSTRG.2863.1	227	ENSSSCT00000026465	2539	-29.6	-0.155	1	227	240	466
MSTRG.2863.1	227	ENSSSCT00000004040	2514	-25.72	-0.1225	1	227	1297	1523
MSTRG.2863.1	227	ENSSSCT00000001087	5400	-37.65	-0.1673	1	227	2899	3125
MSTRG.2863.1	227	ENSSSCT00000004091	8370	-22.95	-0.1183	1	227	7443	7669
MSTRG.2863.1	227	ENSSSCT00000024859	4116	-31.01	-0.1422	1	227	3020	3246
MSTRG.2863.1	227	ENSSSCT00000025775	3666	-33.29	-0.1656	1	227	2994	3220
MSTRG.2863.1	227	ENSSSCT00000004155	4624	-34.75	-0.1639	1	227	1567	1793
MSTRG.2863.1	227	ENSSSCT00000004168	1575	-32.77	-0.1639	1	227	1024	1250
MSTRG.2863.1	227	ENSSSCT00000029114	4796	-28.25	-0.1314	1	227	3960	4186
MSTRG.2863.1	227	ENSSSCT00000032249	3276	-23.47	-0.1043	1	227	187	413
MSTRG.2863.1	227	ENSSSCT00000004175	1707	-32.08	-0.152	1	227	169	395
MSTRG.2863.1	227	ENSSSCT00000004219	5806	-30.11	-0.1388	1	227	4555	4781
MSTRG.2863.1	227	ENSSSCT00000026311	3458	-25.97	-0.1237	1	227	241	467
MSTRG.2863.1	227	ENSSSCT00000004229	1353	-27.83	-0.1496	1	227	925	1151
MSTRG.2863.1	227	ENSSSCT00000001564	2514	-32.8	-0.1533	1	227	259	485
MSTRG.2863.1	227	ENSSSCT00000024705	2748	-24.54	-0.1186	1	227	1560	1786
MSTRG.2863.1	227	ENSSSCT00000026980	3466	-28.08	-0.1271	1	227	1460	1686
MSTRG.2863.1	227	ENSSSCT00000001659	4563	-28.89	-0.1363	1	227	4014	4240
MSTRG.2863.1	227	ENSSSCT00000030529	3696	-34.01	-0.156	1	227	2978	3204
MSTRG.2863.1	227	ENSSSCT00000001852	8231	-34.94	-0.1704	1	227	7883	8109
MSTRG.2863.1	227	ENSSSCT00000004269	4200	-39.04	-0.1727	1	227	3614	3840
MSTRG.2863.1	227	ENSSSCT00000004287	2539	-29.6	-0.155	1	227	240	466
MSTRG.2863.1	227	ENSSSCT00000025206	5033	-32.83	-0.1541	1	227	2608	2834
MSTRG.2863.1	227	ENSSSCT00000001096	2514	-25.72	-0.1225	1	227	1297	1523
MSTRG.2863.1	227	ENSSSCT00000001087	5400	-37.65	-0.1673	1	227	2899	3125
MSTRG.2863.1	227	ENSSSCT00000002022	4116	-31.01	-0.1422	1	227	3020	3246
MSTRG.2863.1	227	ENSSSCT00000001159	4904	-29.99	-0.1485	1	227	2243	2469
MSTRG.2863.1	227	ENSSSCT00000001160	4624	-34.75	-0.1639	1	227	1567	1793
MSTRG.2863.1	227	ENSSSCT00000001163	1575	-32.77	-0.1639	1	227	1024	1250
MSTRG.2863.1	227	ENSSSCT00000002023	3276	-23.47	-0.1043	1	227	187	413
MSTRG.2863.1	227	ENSSSCT00000032249	5806	-30.11	-0.1388	1	227	4555	4781
MSTRG.2863.1	227	ENSSSCT00000026311	1353	-27.83	-0.1496	1	227	925	1151
MSTRG.2863.1	227	ENSSSCT00000002097	7982	-23.89	-0.1357	1	227	7106	7332
MSTRG.2863.1	227	ENSSSCT00000001564	1788	-21.37	-0.1454	1	227	556	782
MSTRG.2863.1	227	ENSSSCT00000001615	3946	-26.85	-0.1243	1	227	3197	3423
MSTRG.2863.1	227	ENSSSCT00000001657	2985	-33.35	-0.1537	1	227	329	555
MSTRG.2863.1	227	ENSSSCT00000001659	8231	-34.94	-0.1704	1	227	7883	8109
MSTRG.2863.1	227	ENSSSCT00000001665	5033	-32.83	-0.1541	1	227	2608	2834
MSTRG.2863.1	227	ENSSSCT00000002098	5866	-29.69	-0.1331	1	227	5572	5798
MSTRG.2863.1	227	ENSSSCT00000030529	4904	-29.99	-0.1485	1	227	2243	2469
MSTRG.2863.1	227	ENSSSCT00000001852	3585	-34.95	-0.1633	1	227	2785	3011
MSTRG.2863.1	227	ENSSSCT00000002196	7982	-23.89	-0.1357	1	227	7106	7332
MSTRG.2863.1	227	ENSSSCT00000023296	1788	-21.37	-0.1454	1	227	556	782
MSTRG.2863.1	227	ENSSSCT00000002017	5193	-23.29	-0.1207	1	227	2152	2378
MSTRG.2863.1	227	ENSSSCT00000002020	4882	-20.64	-0.1443	1	227	2707	2933
MSTRG.2863.1	227	ENSSSCT00000002022	3946	-26.85	-0.1243	1	227	3197	3423
MSTRG.2863.1	227	ENSSSCT00000028312	2985	-33.35	-0.1537	1	227	329	555
MSTRG.2863.1	227	ENSSSCT00000002023	6375	-23.19	-0.1221	1	227	1607	1833
MSTRG.2863.1	227	ENSSSCT00000002394	1959	-32.45	-0.1631	1	227	1700	1926
MSTRG.2863.1	227	ENSSSCT00000002025	5866	-29.69	-0.1331	1	227	5572	5798
MSTRG.2863.1	227	ENSSSCT00000002044	6323	-25.26	-0.1169	1	227	560	786
MSTRG.2863.1	227	ENSSSCT00000002057	4959	-26.66	-0.1234	1	227	1606	1832
MSTRG.2863.1	227	ENSSSCT00000002075	2430	-29.27	-0.1324	1	227	111	337
MSTRG.2863.1	227	ENSSSCT00000002097	1887	-31.25	-0.1524	1	227	1039	1265
MSTRG.2863.1	227	ENSSSCT00000023708	1407	-21.95	-0.1055	1	227	57	283
MSTRG.2863.1	227	ENSSSCT00000002650	6423	-26.8	-0.1411	1	227	265	491
MSTRG.2863.1	227	ENSSSCT00000002098	1527	-28.44	-0.1311	1	227	753	979
MSTRG.2863.1	227	ENSSSCT00000002135	3585	-34.95	-0.1633	1	227	2785	3011
MSTRG.2863.1	227	ENSSSCT00000002681	6369	-29.51	-0.1306	1	227	4968	5194
MSTRG.2863.1	227	ENSSSCT00000002159	2257	-22.32	-0.1019	1	227	1030	1256
MSTRG.2863.1	227	ENSSSCT00000002192	5193	-23.29	-0.1207	1	227	2152	2378
MSTRG.2863.1	227	ENSSSCT00000002196	3186	-31.13	-0.1409	1	227	2955	3181
MSTRG.2863.1	227	ENSSSCT00000002736	2608	-30.89	-0.1424	1	227	2244	2470
MSTRG.2863.1	227	ENSSSCT00000026181	4882	-20.64	-0.1443	1	227	2707	2933
MSTRG.2863.1	227	ENSSSCT00000028312	5028	-25.71	-0.1201	1	227	707	933
MSTRG.2863.1	227	ENSSSCT00000002394	3134	-29.22	-0.1293	1	227	2822	3048
MSTRG.2863.1	227	ENSSSCT00000002515	6375	-23.19	-0.1221	1	227	1607	1833
MSTRG.2863.1	227	ENSSSCT00000002545	3508	-27.47	-0.1237	1	227	2809	3035
MSTRG.2863.1	227	ENSSSCT00000023708	1959	-32.45	-0.1631	1	227	1700	1926
MSTRG.2863.1	227	ENSSSCT00000002650	2655	-31.85	-0.1495	1	227	2020	2246
MSTRG.2863.1	227	ENSSSCT00000022285	2448	-24.31	-0.126	1	227	1922	2148
MSTRG.2863.1	227	ENSSSCT00000026096	4325	-26.48	-0.1298	1	227	3538	3764
MSTRG.2863.1	227	ENSSSCT00000002681	1146	-24	-0.1165	1	227	853	1079
MSTRG.2863.1	227	ENSSSCT00000002736	6323	-25.26	-0.1169	1	227	560	786
MSTRG.2863.1	227	ENSSSCT00000002739	2626	-27.58	-0.1422	1	227	2268	2494
MSTRG.2863.1	227	ENSSSCT00000009841	1945	-20.25	-0.1002	1	227	517	743
MSTRG.2863.1	227	ENSSSCT00000031136	1749	-19.72	-0.1281	1	184	1566	1749
MSTRG.2863.1	227	ENSSSCT00000009541	4959	-26.66	-0.1234	1	227	1606	1832
MSTRG.2863.1	227	ENSSSCT00000009532	2430	-29.27	-0.1324	1	227	111	337
MSTRG.2863.1	227	ENSSSCT00000029954	1887	-31.25	-0.1524	1	227	1039	1265
MSTRG.2863.1	227	ENSSSCT00000029582	1407	-21.95	-0.1055	1	227	57	283
MSTRG.2863.1	227	ENSSSCT00000024016	6423	-26.8	-0.1411	1	227	265	491
MSTRG.2863.1	227	ENSSSCT00000009632	1527	-28.44	-0.1311	1	227	753	979
MSTRG.2863.1	227	ENSSSCT00000023082	2471	-23.12	-0.1051	1	227	20	246
MSTRG.2863.1	227	ENSSSCT00000009836	4101	-27.86	-0.1333	1	227	3655	3881
MSTRG.2863.1	227	ENSSSCT00000010018	6369	-29.51	-0.1306	1	227	4968	5194
MSTRG.2863.1	227	ENSSSCT00000009840	2466	-31.03	-0.1506	1	227	14	240
MSTRG.2863.1	227	ENSSSCT00000009841	2257	-22.32	-0.1019	1	227	1030	1256
MSTRG.2863.1	227	ENSSSCT00000010022	2168	-32	-0.1658	1	227	1347	1573
MSTRG.2863.1	227	ENSSSCT00000029954	1503	-23.35	-0.1162	1	227	983	1209
MSTRG.2863.1	227	ENSSSCT00000009978	3186	-31.13	-0.1409	1	227	2955	3181
MSTRG.2863.1	227	ENSSSCT00000009990	3465	-30.36	-0.1488	1	227	198	424
MSTRG.2863.1	227	ENSSSCT00000010002	2608	-30.89	-0.1424	1	227	2244	2470
MSTRG.2863.1	227	ENSSSCT00000010018	3558	-29.67	-0.1393	1	227	1090	1316
MSTRG.2863.1	227	ENSSSCT00000010022	2109	-27.31	-0.1208	1	227	63	289
MSTRG.2863.1	227	ENSSSCT00000016213	2551	-33.47	-0.1481	1	227	602	828
MSTRG.2863.1	227	ENSSSCT00000016214	66	-10.82	-0.349	72	137	1	66
MSTRG.2863.1	227	ENSSSCT00000023747	5028	-25.71	-0.1201	1	227	707	933
MSTRG.2863.1	227	ENSSSCT00000016413	2762	-20.34	-0.1271	1	227	413	639
MSTRG.2863.1	227	ENSSSCT00000010065	3134	-29.22	-0.1293	1	227	2822	3048
MSTRG.2863.1	227	ENSSSCT00000016418	3316	-37.41	-0.167	1	227	3073	3299
MSTRG.2863.1	227	ENSSSCT00000027894	1871	-30.74	-0.141	1	227	1460	1686
MSTRG.2863.1	227	ENSSSCT00000010070	3508	-27.47	-0.1237	1	227	2809	3035
MSTRG.2863.1	227	ENSSSCT00000029556	3227	-34.02	-0.171	1	227	1293	1519
MSTRG.2863.1	227	ENSSSCT00000016486	2655	-31.85	-0.1495	1	227	2020	2246
MSTRG.2863.1	227	ENSSSCT00000015968	2448	-24.31	-0.126	1	227	1922	2148
MSTRG.2863.1	227	ENSSSCT00000016577	3527	-31.74	-0.1463	1	227	1572	1798
MSTRG.2863.1	227	ENSSSCT00000016179	4325	-26.48	-0.1298	1	227	3538	3764
MSTRG.2863.1	227	ENSSSCT00000016618	1146	-24	-0.1165	1	227	853	1079
MSTRG.2863.1	227	ENSSSCT00000028661	2626	-27.58	-0.1422	1	227	2268	2494
MSTRG.2863.1	227	ENSSSCT00000016190	1945	-20.25	-0.1002	1	227	517	743
MSTRG.2863.1	227	ENSSSCT00000027856	1749	-19.72	-0.1281	1	184	1566	1749
MSTRG.2863.1	227	ENSSSCT00000032414	6404	-24.48	-0.1218	1	227	6113	6339
MSTRG.2863.1	227	ENSSSCT00000016213	2471	-23.12	-0.1051	1	227	20	246
MSTRG.2863.1	227	ENSSSCT00000016214	4101	-27.86	-0.1333	1	227	3655	3881
MSTRG.2863.1	227	ENSSSCT00000016248	7706	-30.04	-0.1458	1	227	3942	4168
MSTRG.2863.1	227	ENSSSCT00000029949	2011	-27.48	-0.1238	1	227	1615	1841
MSTRG.2863.1	227	ENSSSCT00000016391	2466	-31.03	-0.1506	1	227	14	240
MSTRG.2863.1	227	ENSSSCT00000030750	2168	-32	-0.1658	1	227	1347	1573
MSTRG.2863.1	227	ENSSSCT00000034200	1503	-23.35	-0.1162	1	227	983	1209
MSTRG.2863.1	227	ENSSSCT00000016413	4488	-32.3	-0.1462	1	227	168	394
MSTRG.2863.1	227	ENSSSCT00000016930	3465	-30.36	-0.1488	1	227	198	424
MSTRG.2863.1	227	ENSSSCT00000016418	2659	-32.62	-0.1469	1	227	371	597
MSTRG.2863.1	227	ENSSSCT00000016955	3558	-29.67	-0.1393	1	227	1090	1316
MSTRG.2863.1	227	ENSSSCT00000027894	2109	-27.31	-0.1208	1	227	63	289
MSTRG.2863.1	227	ENSSSCT00000019668	2551	-33.47	-0.1481	1	227	602	828
MSTRG.2863.1	227	ENSSSCT00000029556	66	-10.82	-0.349	72	137	1	66
MSTRG.2863.1	227	ENSSSCT00000016486	2762	-20.34	-0.1271	1	227	413	639
MSTRG.2863.1	227	ENSSSCT00000016577	3316	-37.41	-0.167	1	227	3073	3299
MSTRG.2863.1	227	ENSSSCT00000033024	1871	-30.74	-0.141	1	227	1460	1686
MSTRG.2863.1	227	ENSSSCT00000016618	3227	-34.02	-0.171	1	227	1293	1519
MSTRG.2863.1	227	ENSSSCT00000016637	3527	-31.74	-0.1463	1	227	1572	1798
MSTRG.2863.1	227	ENSSSCT00000013528	6404	-24.48	-0.1218	1	227	6113	6339
MSTRG.2863.1	227	ENSSSCT00000028661	7706	-30.04	-0.1458	1	227	3942	4168
MSTRG.2863.1	227	ENSSSCT00000017047	2011	-27.48	-0.1238	1	227	1615	1841
MSTRG.2863.1	227	ENSSSCT00000027856	4488	-32.3	-0.1462	1	227	168	394
MSTRG.2863.1	227	ENSSSCT00000016731	2659	-32.62	-0.1469	1	227	371	597
MSTRG.2863.1	983	ENSSSCT00000030703	106	-12.66	-0.2637	915	983	1	69
MSTRG.2863.1	983	ENSSSCT00000028904	106	-12.66	-0.2637	915	983	1	69
MSTRG.2863.1	983	ENSSSCT00000030750	4279	-95.95	-0.1028	1	983	1860	2842
MSTRG.2863.1	983	ENSSSCT00000016777	4279	-95.95	-0.1028	1	983	1860	2842
MSTRG.2863.1	983	ENSSSCT00000033156	66	-9.76	-0.244	362	427	1	66
MSTRG.2863.1	983	ENSSSCT00000016844	66	-9.76	-0.244	362	427	1	66
MSTRG.2863.1	2087	ENSSSCT00000016930	106	-14.02	-0.1541	194	299	1	106
MSTRG.2863.1	2087	ENSSSCT00000016949	106	-14.02	-0.1541	194	299	1	106
MSTRG.2863.1	2087	ENSSSCT00000013936	537	-47.59	-0.1023	1	493	45	537
MSTRG.2863.1	2087	ENSSSCT00000016955	537	-47.59	-0.1023	1	493	45	537
MSTRG.2863.1	2087	ENSSSCT00000029367	66	-9.52	-0.167	905	970	1	66
MSTRG.2863.1	2087	ENSSSCT00000016975	66	-9.52	-0.167	905	970	1	66
MSTRG.2863.1	392	ENSSSCT00000033171	2330	-35.4	-0.1017	1	392	1925	2316
MSTRG.2863.1	392	ENSSSCT00000017013	1540	-33.31	-0.1028	1	392	1072	1463
MSTRG.2863.1	392	ENSSSCT00000019668	2559	-26.13	-0.1172	1	233	2327	2559
MSTRG.2863.1	392	ENSSSCT00000036028	5135	-42.09	-0.1085	1	392	2760	3151
MSTRG.2863.1	392	ENSSSCT00000035336	4643	-59.27	-0.1943	1	392	3743	4134
MSTRG.2863.1	392	ENSSSCT00000025493	1461	-39.77	-0.1052	1	392	950	1341
MSTRG.2863.1	392	ENSSSCT00000033024	7612	-41.95	-0.1199	1	355	7258	7612
MSTRG.2863.1	392	ENSSSCT00000013528	2462	-43.93	-0.1266	1	359	2104	2462
MSTRG.2863.1	392	ENSSSCT00000028904	1376	-50.25	-0.1412	1	392	868	1259
MSTRG.2863.1	392	ENSSSCT00000033156	7070	-49.77	-0.1338	1	392	6661	7052
MSTRG.2863.1	392	ENSSSCT00000029012	2330	-35.4	-0.1017	1	392	1925	2316
MSTRG.2863.1	392	ENSSSCT00000013936	1540	-33.31	-0.1028	1	392	1072	1463
MSTRG.2863.1	392	ENSSSCT00000029367	2559	-26.13	-0.1172	1	233	2327	2559
MSTRG.2863.1	392	ENSSSCT00000028256	5814	-34.02	-0.1233	1	281	5534	5814
MSTRG.2863.1	392	ENSSSCT00000028256	5135	-42.09	-0.1085	1	392	2760	3151
MSTRG.2863.1	392	ENSSSCT00000010768	2182	-29.87	-0.1055	1	392	1717	2108
MSTRG.2863.1	392	ENSSSCT00000010768	2551	-45.34	-0.1193	1	392	266	657
MSTRG.2863.1	392	ENSSSCT00000019668	4643	-59.27	-0.1943	1	392	3743	4134
MSTRG.2863.1	392	ENSSSCT00000019668	3182	-41.4	-0.1131	1	392	2322	2713
MSTRG.2863.1	392	ENSSSCT00000028256	1461	-39.77	-0.1052	1	392	950	1341
MSTRG.2863.1	392	ENSSSCT00000028256	2758	-38.95	-0.1303	1	392	2286	2677
MSTRG.2863.1	392	ENSSSCT00000031130	4073	-50.69	-0.1327	1	392	3648	4039
MSTRG.2863.1	392	ENSSSCT00000031130	4067	-38.54	-0.132	1	293	3775	4067
MSTRG.2863.1	392	ENSSSCT00000019668	1790	-43.3	-0.1152	1	392	854	1245
MSTRG.2863.1	392	ENSSSCT00000019668	1792	-46.96	-0.121	1	392	126	517
MSTRG.2863.1	392	ENSSSCT00000004578	7612	-41.95	-0.1199	1	355	7258	7612
MSTRG.2863.1	392	ENSSSCT00000029492	4443	-39.99	-0.1093	1	392	757	1148
MSTRG.2863.1	392	ENSSSCT00000004683	2462	-43.93	-0.1266	1	359	2104	2462
MSTRG.2863.1	392	ENSSSCT00000004826	1376	-50.25	-0.1412	1	392	868	1259
MSTRG.2863.1	392	ENSSSCT00000004862	6943	-45.55	-0.1234	1	392	6047	6438
MSTRG.2863.1	392	ENSSSCT00000004882	2742	-57.76	-0.1553	1	392	108	499
MSTRG.2863.1	392	ENSSSCT00000005084	7070	-49.77	-0.1338	1	392	6661	7052
MSTRG.2863.1	392	ENSSSCT00000005088	8981	-37.26	-0.1004	1	392	8538	8929
MSTRG.2863.1	392	ENSSSCT00000005112	5814	-34.02	-0.1233	1	281	5534	5814
MSTRG.2863.1	392	ENSSSCT00000025088	6305	-46.67	-0.1341	1	392	506	897
MSTRG.2863.1	392	ENSSSCT00000004578	2182	-29.87	-0.1055	1	392	1717	2108
MSTRG.2863.1	392	ENSSSCT00000029492	2136	-43.49	-0.1283	1	392	127	518
MSTRG.2863.1	392	ENSSSCT00000004683	2551	-45.34	-0.1193	1	392	266	657
MSTRG.2863.1	392	ENSSSCT00000005218	2913	-36.95	-0.1044	12	392	1	381
MSTRG.2863.1	392	ENSSSCT00000004826	3182	-41.4	-0.1131	1	392	2322	2713
MSTRG.2863.1	392	ENSSSCT00000005306	2758	-38.95	-0.1303	1	392	2286	2677
MSTRG.2863.1	392	ENSSSCT00000005609	4073	-50.69	-0.1327	1	392	3648	4039
MSTRG.2863.1	392	ENSSSCT00000004862	4067	-38.54	-0.132	1	293	3775	4067
MSTRG.2863.1	392	ENSSSCT00000005763	4029	-40.27	-0.1057	1	392	185	576
MSTRG.2863.1	392	ENSSSCT00000004882	942	-40.95	-0.1122	1	392	329	720
MSTRG.2863.1	392	ENSSSCT00000005783	1790	-43.3	-0.1152	1	392	854	1245
MSTRG.2863.1	392	ENSSSCT00000005806	1792	-46.96	-0.121	1	392	126	517
MSTRG.2863.1	392	ENSSSCT00000005825	3228	-47.86	-0.1367	1	392	661	1052
MSTRG.2863.1	392	ENSSSCT00000005854	2403	-47	-0.1858	1	257	2147	2403
MSTRG.2863.1	392	ENSSSCT00000005896	4443	-39.99	-0.1093	1	392	757	1148
MSTRG.2863.1	392	ENSSSCT00000005084	2178	-34.29	-0.1039	32	392	1	361
MSTRG.2863.1	392	ENSSSCT00000027470	2057	-43.02	-0.1175	1	392	457	848
MSTRG.2863.1	392	ENSSSCT00000005088	2913	-45.58	-0.1519	1	344	2570	2913
MSTRG.2863.1	392	ENSSSCT00000005112	6943	-45.55	-0.1234	1	392	6047	6438
MSTRG.2863.1	392	ENSSSCT00000005925	2742	-57.76	-0.1553	1	392	108	499
MSTRG.2863.1	392	ENSSSCT00000005990	7810	-40.61	-0.1049	1	392	1920	2311
MSTRG.2863.1	392	ENSSSCT00000025088	6341	-42.1	-0.1132	1	392	125	516
MSTRG.2863.1	392	ENSSSCT00000006004	1437	-52.12	-0.1336	1	392	457	848
MSTRG.2863.1	392	ENSSSCT00000005218	3232	-51.67	-0.1335	1	392	725	1116
MSTRG.2863.1	392	ENSSSCT00000006033	8981	-37.26	-0.1004	1	392	8538	8929
MSTRG.2863.1	392	ENSSSCT00000005306	6305	-46.67	-0.1341	1	392	506	897
MSTRG.2863.1	392	ENSSSCT00000006187	2136	-43.49	-0.1283	1	392	127	518
MSTRG.2863.1	392	ENSSSCT00000005609	7797	-48.59	-0.1296	1	392	1938	2329
MSTRG.2863.1	392	ENSSSCT00000006200	2913	-36.95	-0.1044	12	392	1	381
MSTRG.2863.1	392	ENSSSCT00000005763	8979	-40.8	-0.1127	1	392	3275	3666
MSTRG.3008.1	392	ENSSSCT00000005783	4029	-40.27	-0.1057	1	392	185	576
MSTRG.3008.1	392	ENSSSCT00000005806	2717	-43.79	-0.1196	1	392	858	1249
MSTRG.3008.1	392	ENSSSCT00000005825	942	-40.95	-0.1122	1	392	329	720
MSTRG.3008.1	392	ENSSSCT00000023759	3228	-47.86	-0.1367	1	392	661	1052
MSTRG.3008.1	392	ENSSSCT00000006283	2403	-47	-0.1858	1	257	2147	2403
MSTRG.3279.1	392	ENSSSCT00000005854	2178	-34.29	-0.1039	32	392	1	361
MSTRG.3279.1	392	ENSSSCT00000005896	2057	-43.02	-0.1175	1	392	457	848
MSTRG.3279.1	392	ENSSSCT00000006289	2913	-45.58	-0.1519	1	344	2570	2913
MSTRG.3279.1	392	ENSSSCT00000011860	5467	-50.58	-0.1331	1	392	4953	5344
MSTRG.3279.1	392	ENSSSCT00000027470	7810	-40.61	-0.1049	1	392	1920	2311
MSTRG.3295.1	392	ENSSSCT00000011926	6341	-42.1	-0.1132	1	392	125	516
MSTRG.3295.1	392	ENSSSCT00000012011	1437	-52.12	-0.1336	1	392	457	848
MSTRG.3295.1	392	ENSSSCT00000012056	7920	-34.05	-0.1154	1	392	1676	2067
MSTRG.3295.1	392	ENSSSCT00000005925	1345	-43.89	-0.1186	1	392	330	721
MSTRG.3295.1	392	ENSSSCT00000005990	2231	-51.88	-0.1362	1	392	1192	1583
MSTRG.3295.1	392	ENSSSCT00000012066	3232	-51.67	-0.1335	1	392	725	1116
MSTRG.3295.1	392	ENSSSCT00000012090	5907	-46.52	-0.1234	1	392	21	412
MSTRG.3295.1	392	ENSSSCT00000012122	4613	-45.18	-0.1333	1	392	1355	1746
MSTRG.3295.1	392	ENSSSCT00000028975	7797	-48.59	-0.1296	1	392	1938	2329
MSTRG.3295.1	392	ENSSSCT00000006004	8344	-39.95	-0.1024	1	392	5756	6147
MSTRG.3295.1	392	ENSSSCT00000006033	8979	-40.8	-0.1127	1	392	3275	3666
MSTRG.3295.1	392	ENSSSCT00000006187	2717	-43.79	-0.1196	1	392	858	1249
MSTRG.3295.1	392	ENSSSCT00000024217	6196	-38.3	-0.1046	1	392	1543	1934
MSTRG.3295.1	392	ENSSSCT00000006200	5287	-40.36	-0.1088	1	392	1314	1705
MSTRG.3295.1	392	ENSSSCT00000010234	891	-41.11	-0.1192	1	392	340	731
MSTRG.3295.1	392	ENSSSCT00000023759	5467	-50.58	-0.1331	1	392	4953	5344
MSTRG.3295.1	392	ENSSSCT00000022898	3390	-44.48	-0.1143	1	392	1045	1436
MSTRG.3295.1	392	ENSSSCT00000006283	1902	-54.87	-0.1471	1	392	839	1230
MSTRG.3295.1	392	ENSSSCT00000006289	5701	-38.79	-0.1013	1	392	3768	4159
MSTRG.3295.1	392	ENSSSCT00000011860	2772	-40.57	-0.1057	1	392	144	535
MSTRG.3295.1	392	ENSSSCT00000011926	7920	-34.05	-0.1154	1	392	1676	2067
MSTRG.3295.1	392	ENSSSCT00000012011	1345	-43.89	-0.1186	1	392	330	721
MSTRG.3295.1	392	ENSSSCT00000012056	1410	-40.61	-0.1231	1	392	649	1040
MSTRG.3295.1	392	ENSSSCT00000030501	2231	-51.88	-0.1362	1	392	1192	1583
MSTRG.3295.1	392	ENSSSCT00000012066	4176	-42.57	-0.1141	1	392	790	1181
MSTRG.3295.1	392	ENSSSCT00000012090	106	-11.8	-0.2185	187	292	1	106
MSTRG.3295.1	392	ENSSSCT00000012122	5907	-46.52	-0.1234	1	392	21	412
MSTRG.3295.1	392	ENSSSCT00000032528	3200	-41.92	-0.108	1	392	1569	1960
MSTRG.3295.1	392	ENSSSCT00000010441	4613	-45.18	-0.1333	1	392	1355	1746
MSTRG.3295.1	392	ENSSSCT00000031428	4081	-51.38	-0.1392	1	382	3700	4081
MSTRG.3295.1	392	ENSSSCT00000028975	4205	-45.76	-0.1247	1	392	3408	3799
MSTRG.3295.1	392	ENSSSCT00000018711	1578	-40.36	-0.1059	1	392	808	1199
MSTRG.3295.1	392	ENSSSCT00000018780	8344	-39.95	-0.1024	1	392	5756	6147
MSTRG.3295.1	392	ENSSSCT00000024217	5863	-36.06	-0.1016	1	392	4469	4860
MSTRG.3295.1	392	ENSSSCT00000018798	5932	-37.18	-0.1021	1	392	2161	2552
MSTRG.3295.1	392	ENSSSCT00000010234	5844	-43.74	-0.1176	1	392	4987	5378
MSTRG.3295.1	392	ENSSSCT00000022898	1607	-41.4	-0.1122	4	392	1	389
MSTRG.3295.1	392	ENSSSCT00000018832	2551	-41.38	-0.1069	1	392	1549	1940
MSTRG.3295.1	392	ENSSSCT00000018847	6196	-38.3	-0.1046	1	392	1543	1934
MSTRG.3295.1	392	ENSSSCT00000019053	5287	-40.36	-0.1088	1	392	1314	1705
MSTRG.3295.1	392	ENSSSCT00000030501	891	-41.11	-0.1192	1	392	340	731
MSTRG.3295.1	392	ENSSSCT00000019063	3390	-44.48	-0.1143	1	392	1045	1436
MSTRG.3295.1	392	ENSSSCT00000032087	3310	-39.03	-0.1115	1	391	2920	3310
MSTRG.3295.1	392	ENSSSCT00000019284	1902	-54.87	-0.1471	1	392	839	1230
MSTRG.3295.1	392	ENSSSCT00000019355	3164	-38.74	-0.1214	1	372	2793	3164
MSTRG.3295.1	392	ENSSSCT00000032528	5701	-38.79	-0.1013	1	392	3768	4159
MSTRG.3295.1	392	ENSSSCT00000010441	2772	-40.57	-0.1057	1	392	144	535
MSTRG.3295.1	392	ENSSSCT00000019364	1410	-40.61	-0.1231	1	392	649	1040
MSTRG.3295.1	392	ENSSSCT00000031428	4176	-42.57	-0.1141	1	392	790	1181
MSTRG.3295.1	392	ENSSSCT00000019363	106	-11.8	-0.2185	187	292	1	106
MSTRG.3295.1	392	ENSSSCT00000028256	3200	-41.92	-0.108	1	392	1569	1960
MSTRG.3295.1	392	ENSSSCT00000018711	4081	-51.38	-0.1392	1	382	3700	4081
MSTRG.3295.1	392	ENSSSCT00000019444	2718	-40.02	-0.1099	1	392	2292	2683
MSTRG.3295.1	392	ENSSSCT00000018780	2137	-39.88	-0.1227	53	392	1	340
MSTRG.3295.1	392	ENSSSCT00000019455	4205	-45.76	-0.1247	1	392	3408	3799
MSTRG.3295.1	392	ENSSSCT00000019462	1578	-40.36	-0.1059	1	392	808	1199
MSTRG.3295.1	392	ENSSSCT00000019484	4437	-52.2	-0.1434	1	392	4021	4412
MSTRG.3295.1	392	ENSSSCT00000018798	2102	-43.24	-0.112	1	392	1660	2051
MSTRG.3295.1	392	ENSSSCT00000019596	2524	-43.06	-0.1199	1	392	233	624
MSTRG.3295.1	392	ENSSSCT00000019597	5863	-36.06	-0.1016	1	392	4469	4860
MSTRG.3295.1	392	ENSSSCT00000019601	5932	-37.18	-0.1021	1	392	2161	2552
MSTRG.3295.1	392	ENSSSCT00000019618	3989	-38.93	-0.1049	1	392	757	1148
MSTRG.3295.1	392	ENSSSCT00000012260	3328	-44.36	-0.1202	1	392	2892	3283
MSTRG.3295.1	392	ENSSSCT00000018832	5844	-43.74	-0.1176	1	392	4987	5378
MSTRG.3295.1	392	ENSSSCT00000018847	1607	-41.4	-0.1122	4	392	1	389
MSTRG.3295.1	392	ENSSSCT00000019053	3135	-46.47	-0.1229	1	392	1788	2179
MSTRG.3295.1	392	ENSSSCT00000019063	2551	-41.38	-0.1069	1	392	1549	1940
MSTRG.3295.1	392	ENSSSCT00000030165	7025	-40.74	-0.1257	1	392	6269	6660
MSTRG.3295.1	392	ENSSSCT00000032087	3310	-39.03	-0.1115	1	391	2920	3310
MSTRG.3295.1	392	ENSSSCT00000012324	2359	-40.7	-0.1121	1	392	87	478
MSTRG.3295.1	392	ENSSSCT00000019284	3164	-38.74	-0.1214	1	372	2793	3164
MSTRG.3295.1	392	ENSSSCT00000019355	4523	-44.76	-0.1154	1	392	3709	4100
MSTRG.3295.1	392	ENSSSCT00000019364	2778	-39.52	-0.1043	1	392	2088	2479
MSTRG.3295.1	392	ENSSSCT00000019363	6337	-35.07	-0.1035	1	392	110	501
MSTRG.3295.1	392	ENSSSCT00000028256	2718	-40.02	-0.1099	1	392	2292	2683
MSTRG.3295.1	392	ENSSSCT00000019444	2137	-39.88	-0.1227	53	392	1	340
MSTRG.3295.1	392	ENSSSCT00000019455	7615	-40.8	-0.1432	1	326	7290	7615
MSTRG.3295.1	392	ENSSSCT00000012441	4437	-52.2	-0.1434	1	392	4021	4412
MSTRG.3295.1	392	ENSSSCT00000012445	2102	-43.24	-0.112	1	392	1660	2051
MSTRG.3295.1	392	ENSSSCT00000019462	2524	-43.06	-0.1199	1	392	233	624
MSTRG.3295.1	392	ENSSSCT00000019484	4941	-31.98	-0.1441	1	232	4710	4941
MSTRG.3295.1	392	ENSSSCT00000030294	3331	-44.88	-0.122	1	392	1710	2101
MSTRG.3295.1	392	ENSSSCT00000028812	2499	-29.46	-0.103	1	367	2133	2499
MSTRG.3295.1	392	ENSSSCT00000012475	3989	-38.93	-0.1049	1	392	757	1148
MSTRG.3295.1	392	ENSSSCT00000019596	3328	-44.36	-0.1202	1	392	2892	3283
MSTRG.3295.1	392	ENSSSCT00000019597	3135	-46.47	-0.1229	1	392	1788	2179
MSTRG.3295.1	392	ENSSSCT00000012628	6869	-40.3	-0.1168	1	392	6425	6816
MSTRG.3295.1	392	ENSSSCT00000030744	3616	-40.33	-0.12	24	392	1	369
MSTRG.3295.1	392	ENSSSCT00000019601	7025	-40.74	-0.1257	1	392	6269	6660
MSTRG.3295.1	392	ENSSSCT00000019618	2359	-40.7	-0.1121	1	392	87	478
MSTRG.3295.1	392	ENSSSCT00000012696	4523	-44.76	-0.1154	1	392	3709	4100
MSTRG.3295.1	392	ENSSSCT00000012260	3200	-41.28	-0.1107	1	383	2818	3200
MSTRG.3295.1	392	ENSSSCT00000012748	2778	-39.52	-0.1043	1	392	2088	2479
MSTRG.3295.1	392	ENSSSCT00000030165	3741	-38.29	-0.1008	1	392	2732	3123
MSTRG.3295.1	392	ENSSSCT00000025236	4859	-37.77	-0.1005	1	392	2050	2441
MSTRG.3295.1	392	ENSSSCT00000012324	701	-38.61	-0.1177	1	350	352	701
MSTRG.3295.1	392	ENSSSCT00000012831	6337	-35.07	-0.1035	1	392	110	501
MSTRG.3295.1	392	ENSSSCT00000012837	4121	-51.97	-0.1401	1	392	3300	3691
MSTRG.3295.1	392	ENSSSCT00000024139	3617	-39.73	-0.1068	1	392	3132	3523
MSTRG.3295.1	392	ENSSSCT00000012441	7615	-40.8	-0.1432	1	326	7290	7615
MSTRG.3295.1	392	ENSSSCT00000012445	4271	-43.21	-0.1111	1	392	2614	3005
MSTRG.3295.1	392	ENSSSCT00000012876	4941	-31.98	-0.1441	1	232	4710	4941
MSTRG.3295.1	392	ENSSSCT00000030294	3331	-44.88	-0.122	1	392	1710	2101
MSTRG.3295.1	392	ENSSSCT00000028812	2499	-29.46	-0.103	1	367	2133	2499
MSTRG.3295.1	392	ENSSSCT00000012475	4279	-51.82	-0.1364	1	392	3852	4243
MSTRG.3295.1	392	ENSSSCT00000025068	1703	-40.21	-0.105	1	392	1205	1596
MSTRG.3295.1	392	ENSSSCT00000012922	1911	-39.35	-0.1027	1	392	834	1225
MSTRG.3295.1	392	ENSSSCT00000034116	6869	-40.3	-0.1168	1	392	6425	6816
MSTRG.3295.1	392	ENSSSCT00000012628	3616	-40.33	-0.12	24	392	1	369
MSTRG.3295.1	392	ENSSSCT00000030744	7362	-49.12	-0.1299	1	392	235	626
MSTRG.3295.1	392	ENSSSCT00000012696	3831	-49.78	-0.136	1	392	1780	2171
MSTRG.3295.1	392	ENSSSCT00000024440	3340	-44.82	-0.1164	1	392	207	598
MSTRG.3295.1	392	ENSSSCT00000013041	3200	-41.28	-0.1107	1	383	2818	3200
MSTRG.3295.1	392	ENSSSCT00000012748	5296	-44.58	-0.1327	1	392	4257	4648
MSTRG.3295.1	392	ENSSSCT00000025236	3741	-38.29	-0.1008	1	392	2732	3123
MSTRG.3295.1	392	ENSSSCT00000012831	4859	-37.77	-0.1005	1	392	2050	2441
MSTRG.3295.1	392	ENSSSCT00000027220	701	-38.61	-0.1177	1	350	352	701
MSTRG.3295.1	392	ENSSSCT00000012837	5959	-44.28	-0.1175	1	392	2230	2621
MSTRG.3295.1	392	ENSSSCT00000010501	4121	-51.97	-0.1401	1	392	3300	3691
MSTRG.3295.1	392	ENSSSCT00000034311	6126	-37.16	-0.1002	1	392	4862	5253
MSTRG.3295.1	392	ENSSSCT00000010558	1529	-41.61	-0.1086	4	392	1	389
MSTRG.3295.1	392	ENSSSCT00000024139	3617	-39.73	-0.1068	1	392	3132	3523
MSTRG.3295.1	392	ENSSSCT00000010566	3231	-47.03	-0.1203	1	392	1514	1905
MSTRG.3295.1	392	ENSSSCT00000010628	4271	-43.21	-0.1111	1	392	2614	3005
MSTRG.3295.1	392	ENSSSCT00000012876	4279	-51.82	-0.1364	1	392	3852	4243
MSTRG.3295.1	392	ENSSSCT00000022985	1703	-40.21	-0.105	1	392	1205	1596
MSTRG.3295.1	392	ENSSSCT00000025068	1911	-39.35	-0.1027	1	392	834	1225
MSTRG.3295.1	392	ENSSSCT00000012922	3003	-32.29	-0.1076	77	392	1	316
MSTRG.3295.1	392	ENSSSCT00000034116	1190	-36.55	-0.1001	1	392	368	759
MSTRG.3295.1	392	ENSSSCT00000010768	4646	-42.44	-0.1144	1	392	3170	3561
MSTRG.3295.1	392	ENSSSCT00000010790	7362	-49.12	-0.1299	1	392	235	626
MSTRG.3295.1	392	ENSSSCT00000010839	5491	-47.71	-0.1259	1	392	2321	2712
MSTRG.3295.1	392	ENSSSCT00000024440	3831	-49.78	-0.136	1	392	1780	2171
MSTRG.3295.1	392	ENSSSCT00000013041	1919	-38.87	-0.1007	1	392	1371	1762
MSTRG.3295.1	392	ENSSSCT00000010889	3340	-44.82	-0.1164	1	392	207	598
MSTRG.3295.1	392	ENSSSCT00000010922	3101	-48.01	-0.1277	1	392	877	1268
MSTRG.3295.1	392	ENSSSCT00000024173	5296	-44.58	-0.1327	1	392	4257	4648
MSTRG.3295.1	392	ENSSSCT00000027220	6348	-40.43	-0.1072	1	392	5770	6161
MSTRG.3295.1	392	ENSSSCT00000011016	5959	-44.28	-0.1175	1	392	2230	2621
MSTRG.3295.1	392	ENSSSCT00000010501	6917	-40.3	-0.1061	1	392	6103	6494
MSTRG.3295.1	392	ENSSSCT00000034311	6126	-37.16	-0.1002	1	392	4862	5253
MSTRG.3295.1	392	ENSSSCT00000010558	1529	-41.61	-0.1086	4	392	1	389
MSTRG.3295.1	392	ENSSSCT00000035243	3336	-42.3	-0.114	1	392	2538	2929
MSTRG.3295.1	392	ENSSSCT00000010566	2277	-45.92	-0.1199	1	392	1216	1607
MSTRG.3295.1	392	ENSSSCT00000011106	3231	-47.03	-0.1203	1	392	1514	1905
MSTRG.3295.1	392	ENSSSCT00000011156	7721	-49.84	-0.1373	1	368	7354	7721
MSTRG.3295.1	392	ENSSSCT00000010628	4066	-45.12	-0.1304	1	392	2900	3291
MSTRG.3295.1	392	ENSSSCT00000011165	3003	-32.29	-0.1076	77	392	1	316
MSTRG.3295.1	392	ENSSSCT00000022985	1190	-36.55	-0.1001	1	392	368	759
MSTRG.3295.1	392	ENSSSCT00000010768	5384	-45.96	-0.1239	1	392	436	827
MSTRG.3295.1	392	ENSSSCT00000010790	3143	-40.26	-0.1074	1	392	1372	1763
MSTRG.3295.1	392	ENSSSCT00000010839	4646	-42.44	-0.1144	1	392	3170	3561
MSTRG.3295.1	392	ENSSSCT00000011262	5491	-47.71	-0.1259	1	392	2321	2712
MSTRG.3295.1	392	ENSSSCT00000011277	1919	-38.87	-0.1007	1	392	1371	1762
MSTRG.3295.1	392	ENSSSCT00000011276	3101	-48.01	-0.1277	1	392	877	1268
MSTRG.3295.1	392	ENSSSCT00000010889	2783	-54.52	-0.1427	1	392	2095	2486
MSTRG.3295.1	392	ENSSSCT00000011289	2505	-52.61	-0.1392	1	392	289	680
MSTRG.3295.1	392	ENSSSCT00000010922	6348	-40.43	-0.1072	1	392	5770	6161
MSTRG.3295.1	392	ENSSSCT00000011341	8800	-55.58	-0.1486	1	392	7	398
MSTRG.3295.1	392	ENSSSCT00000024173	3974	-33.72	-0.101	1	392	880	1271
MSTRG.3295.1	392	ENSSSCT00000011346	1186	-37.46	-0.1061	1	392	710	1101
MSTRG.3295.1	392	ENSSSCT00000011016	6917	-40.3	-0.1061	1	392	6103	6494
MSTRG.3295.1	392	ENSSSCT00000011358	1386	-45.81	-0.1294	1	392	896	1287
MSTRG.3295.1	392	ENSSSCT00000035243	3336	-42.3	-0.114	1	392	2538	2929
MSTRG.3295.1	392	ENSSSCT00000011414	4059	-43.88	-0.1567	108	392	1	285
MSTRG.3295.1	392	ENSSSCT00000011106	2277	-45.92	-0.1199	1	392	1216	1607
MSTRG.3295.1	392	ENSSSCT00000011156	6860	-47.65	-0.1244	1	392	6052	6443
MSTRG.3295.1	392	ENSSSCT00000011452	7721	-49.84	-0.1373	1	368	7354	7721
MSTRG.3295.1	392	ENSSSCT00000011456	4066	-45.12	-0.1304	1	392	2900	3291
MSTRG.3295.1	392	ENSSSCT00000011165	7300	-51.43	-0.1368	1	392	2	393
MSTRG.3295.1	392	ENSSSCT00000011471	2568	-34.54	-0.1066	1	392	1337	1728
MSTRG.3295.1	392	ENSSSCT00000011599	5384	-45.96	-0.1239	1	392	436	827
MSTRG.3295.1	392	ENSSSCT00000011262	3143	-40.26	-0.1074	1	392	1372	1763
MSTRG.3295.1	392	ENSSSCT00000011277	2940	-43.67	-0.1582	1	392	1908	2299
MSTRG.3295.1	392	ENSSSCT00000011638	3142	-36.79	-0.1333	1	392	2171	2562
MSTRG.3295.1	392	ENSSSCT00000011687	5688	-39.83	-0.1048	1	392	4671	5062
MSTRG.3295.1	392	ENSSSCT00000011276	2333	-42.98	-0.1119	1	392	1637	2028
MSTRG.3295.1	392	ENSSSCT00000011289	2783	-54.52	-0.1427	1	392	2095	2486
MSTRG.3295.1	392	ENSSSCT00000011341	2505	-52.61	-0.1392	1	392	289	680
MSTRG.3295.1	392	ENSSSCT00000011346	5041	-55.13	-0.1458	1	392	4134	4525
MSTRG.3295.1	392	ENSSSCT00000030086	6345	-45.68	-0.1202	1	392	803	1194
MSTRG.3295.1	392	ENSSSCT00000017120	2846	-40.3	-0.1031	1	392	1758	2149
MSTRG.3295.1	392	ENSSSCT00000011358	8800	-55.58	-0.1486	1	392	7	398
MSTRG.3295.1	392	ENSSSCT00000017143	850	-40.1	-0.1193	1	379	472	850
MSTRG.3295.1	392	ENSSSCT00000023661	1078	-40.26	-0.1059	1	392	603	994
MSTRG.3295.1	392	ENSSSCT00000017193	2530	-38.62	-0.1283	84	392	1	309
MSTRG.3295.1	392	ENSSSCT00000011414	3974	-33.72	-0.101	1	392	880	1271
MSTRG.3295.1	392	ENSSSCT00000017218	1186	-37.46	-0.1061	1	392	710	1101
MSTRG.3295.1	392	ENSSSCT00000011452	1577	-43.67	-0.1248	1	392	893	1284
MSTRG.3295.1	392	ENSSSCT00000030886	1386	-45.81	-0.1294	1	392	896	1287
MSTRG.3295.1	392	ENSSSCT00000011456	4059	-43.88	-0.1567	108	392	1	285
MSTRG.3295.1	392	ENSSSCT00000030069	6860	-47.65	-0.1244	1	392	6052	6443
MSTRG.3295.1	392	ENSSSCT00000011471	7227	-42.22	-0.1094	1	392	589	980
MSTRG.3295.1	392	ENSSSCT00000011599	1583	-45.41	-0.1351	1	392	137	528
MSTRG.3295.1	392	ENSSSCT00000017356	1986	-45.07	-0.1314	1	392	578	969
MSTRG.3295.1	392	ENSSSCT00000022813	7300	-51.43	-0.1368	1	392	2	393
MSTRG.3295.1	392	ENSSSCT00000011638	2508	-44.52	-0.1165	1	391	2118	2508
MSTRG.3295.1	392	ENSSSCT00000011687	2568	-34.54	-0.1066	1	392	1337	1728
MSTRG.3295.1	392	ENSSSCT00000017441	2987	-50.23	-0.1361	1	392	217	608
MSTRG.3295.1	392	ENSSSCT00000017632	1262	-40.98	-0.1135	1	392	649	1040
MSTRG.3295.1	392	ENSSSCT00000033825	2940	-43.67	-0.1582	1	392	1908	2299
MSTRG.3295.1	392	ENSSSCT00000030104	2451	-49.58	-0.134	1	392	1033	1424
MSTRG.3295.1	392	ENSSSCT00000030086	1729	-48.82	-0.1349	1	392	892	1283
MSTRG.3295.1	392	ENSSSCT00000017120	3142	-36.79	-0.1333	1	392	2171	2562
MSTRG.3295.1	392	ENSSSCT00000023627	5867	-44.14	-0.1213	1	392	4058	4449
MSTRG.3295.1	392	ENSSSCT00000023756	3334	-41.96	-0.1081	1	392	2552	2943
MSTRG.3295.1	392	ENSSSCT00000017783	2205	-44.28	-0.1168	1	392	21	412
MSTRG.3295.1	392	ENSSSCT00000017143	1944	-37.89	-0.1192	1	329	1616	1944
MSTRG.3295.1	392	ENSSSCT00000017784	5688	-39.83	-0.1048	1	392	4671	5062
MSTRG.3295.1	392	ENSSSCT00000017795	2691	-37.23	-0.1017	1	392	157	548
MSTRG.3295.1	392	ENSSSCT00000018361	2333	-42.98	-0.1119	1	392	1637	2028
MSTRG.3295.1	392	ENSSSCT00000023661	5041	-55.13	-0.1458	1	392	4134	4525
MSTRG.3295.1	392	ENSSSCT00000017193	6345	-45.68	-0.1202	1	392	803	1194
MSTRG.3295.1	392	ENSSSCT00000018372	2846	-40.3	-0.1031	1	392	1758	2149
MSTRG.3295.1	392	ENSSSCT00000017218	2880	-38.12	-0.1014	1	392	11	402
MSTRG.3295.1	392	ENSSSCT00000030886	850	-40.1	-0.1193	1	379	472	850
MSTRG.3295.1	392	ENSSSCT00000030069	1078	-40.26	-0.1059	1	392	603	994
MSTRG.3295.1	392	ENSSSCT00000022983	2530	-38.62	-0.1283	84	392	1	309
MSTRG.3295.1	392	ENSSSCT00000018492	1577	-43.67	-0.1248	1	392	893	1284
MSTRG.3295.1	392	ENSSSCT00000007696	1764	-40.51	-0.1107	1	392	879	1270
MSTRG.3295.1	392	ENSSSCT00000017356	3788	-37.62	-0.1036	1	392	2921	3312
MSTRG.3295.1	392	ENSSSCT00000023746	3212	-46.84	-0.1312	1	392	1622	2013
MSTRG.3295.1	392	ENSSSCT00000022813	3912	-47.15	-0.1218	1	392	1328	1719
MSTRG.3295.1	392	ENSSSCT00000007911	4144	-44.58	-0.117	1	392	340	731
MSTRG.3295.1	392	ENSSSCT00000008027	7227	-42.22	-0.1094	1	392	589	980
MSTRG.3295.1	392	ENSSSCT00000017441	1583	-45.41	-0.1351	1	392	137	528
MSTRG.3295.1	392	ENSSSCT00000008050	4446	-45.42	-0.1171	1	392	2225	2616
MSTRG.3295.1	392	ENSSSCT00000008065	2244	-45.17	-0.1317	1	392	1522	1913
MSTRG.3295.1	392	ENSSSCT00000017632	3102	-41.34	-0.1139	1	392	2182	2573
MSTRG.3295.1	392	ENSSSCT00000008141	1182	-41.11	-0.1479	1	294	889	1182
MSTRG.3295.1	392	ENSSSCT00000008166	1986	-45.07	-0.1314	1	392	578	969
MSTRG.3295.1	392	ENSSSCT00000008216	2508	-44.52	-0.1165	1	391	2118	2508
MSTRG.3295.1	392	ENSSSCT00000008219	3354	-45.37	-0.124	1	392	281	672
MSTRG.3295.1	392	ENSSSCT00000033825	2987	-50.23	-0.1361	1	392	217	608
MSTRG.3295.1	392	ENSSSCT00000017933	2234	-41.14	-0.1306	1	328	1907	2234
MSTRG.3295.1	392	ENSSSCT00000030104	1921	-47.96	-0.1236	3	392	1	390
MSTRG.3295.1	392	ENSSSCT00000023627	1262	-40.98	-0.1135	1	392	649	1040
MSTRG.3295.1	392	ENSSSCT00000023756	1827	-41.95	-0.1143	1	369	1459	1827
MSTRG.3295.1	392	ENSSSCT00000017783	2451	-49.58	-0.134	1	392	1033	1424
MSTRG.3295.1	392	ENSSSCT00000018108	2058	-40.1	-0.1061	1	392	1006	1397
MSTRG.3295.1	392	ENSSSCT00000017784	1729	-48.82	-0.1349	1	392	892	1283
MSTRG.3295.1	392	ENSSSCT00000017795	3354	-38.13	-0.1009	1	392	1433	1824
MSTRG.3295.1	392	ENSSSCT00000018361	5867	-44.14	-0.1213	1	392	4058	4449
MSTRG.3295.1	392	ENSSSCT00000018372	3142	-47.6	-0.1348	1	392	301	692
MSTRG.3295.1	392	ENSSSCT00000018156	3334	-41.96	-0.1081	1	392	2552	2943
MSTRG.3295.1	392	ENSSSCT00000018166	2046	-46.34	-0.1298	1	392	169	560
MSTRG.3295.1	392	ENSSSCT00000018201	2205	-44.28	-0.1168	1	392	21	412
MSTRG.3295.1	392	ENSSSCT00000014114	1944	-37.89	-0.1192	1	329	1616	1944
MSTRG.3295.1	392	ENSSSCT00000014146	2691	-37.23	-0.1017	1	392	157	548
MSTRG.3295.1	392	ENSSSCT00000022983	4650	-46.44	-0.1294	1	392	4238	4629
MSTRG.3295.1	392	ENSSSCT00000018492	1390	-39.63	-0.1048	1	392	893	1284
MSTRG.3295.1	392	ENSSSCT00000014174	5433	-44.91	-0.1188	1	392	526	917
MSTRG.3295.1	392	ENSSSCT00000025376	2880	-38.12	-0.1014	1	392	11	402
MSTRG.3295.1	392	ENSSSCT00000014234	1764	-40.51	-0.1107	1	392	879	1270
MSTRG.3295.1	392	ENSSSCT00000014256	3788	-37.62	-0.1036	1	392	2921	3312
MSTRG.3295.1	392	ENSSSCT00000007696	3212	-46.84	-0.1312	1	392	1622	2013
MSTRG.3295.1	392	ENSSSCT00000023746	3912	-47.15	-0.1218	1	392	1328	1719
MSTRG.3295.1	392	ENSSSCT00000014289	1182	-41.86	-0.1231	48	392	1	345
MSTRG.3295.1	392	ENSSSCT00000007911	4144	-44.58	-0.117	1	392	340	731
MSTRG.3295.1	392	ENSSSCT00000014293	4136	-39.7	-0.1328	1	303	3834	4136
MSTRG.3295.1	392	ENSSSCT00000014464	1530	-47.93	-0.1271	1	392	820	1211
MSTRG.3295.1	392	ENSSSCT00000008027	4446	-45.42	-0.1171	1	392	2225	2616
MSTRG.3295.1	392	ENSSSCT00000014527	2244	-45.17	-0.1317	1	392	1522	1913
MSTRG.3295.1	392	ENSSSCT00000008050	3102	-41.34	-0.1139	1	392	2182	2573
MSTRG.3295.1	392	ENSSSCT00000014591	1182	-41.11	-0.1479	1	294	889	1182
MSTRG.3295.1	392	ENSSSCT00000008065	3354	-45.37	-0.124	1	392	281	672
MSTRG.3295.1	392	ENSSSCT00000014639	2234	-41.14	-0.1306	1	328	1907	2234
MSTRG.3295.1	392	ENSSSCT00000008141	1921	-47.96	-0.1236	3	392	1	390
MSTRG.3295.1	392	ENSSSCT00000015205	6619	-47.59	-0.1223	1	392	155	546
MSTRG.3295.1	392	ENSSSCT00000008166	1827	-41.95	-0.1143	1	369	1459	1827
MSTRG.3295.1	392	ENSSSCT00000022764	2331	-31.97	-0.1021	1	392	1775	2166
MSTRG.3295.1	392	ENSSSCT00000008216	2058	-40.1	-0.1061	1	392	1006	1397
MSTRG.3295.1	392	ENSSSCT00000008219	3060	-52.14	-0.1365	1	392	2524	2915
MSTRG.3295.1	392	ENSSSCT00000017933	3354	-38.13	-0.1009	1	392	1433	1824
MSTRG.3295.1	392	ENSSSCT00000034954	2645	-40.62	-0.1119	1	392	79	470
MSTRG.3295.1	392	ENSSSCT00000014870	3142	-47.6	-0.1348	1	392	301	692
MSTRG.3295.1	392	ENSSSCT00000028307	2046	-46.34	-0.1298	1	392	169	560
MSTRG.3295.1	392	ENSSSCT00000018108	5015	-41.79	-0.1083	1	392	4466	4857
MSTRG.3295.1	392	ENSSSCT00000018156	4650	-46.44	-0.1294	1	392	4238	4629
MSTRG.3295.1	392	ENSSSCT00000018166	1390	-39.63	-0.1048	1	392	893	1284
MSTRG.3295.1	392	ENSSSCT00000018201	4528	-48.41	-0.1244	1	392	2329	2720
MSTRG.3295.1	392	ENSSSCT00000014114	5433	-44.91	-0.1188	1	392	526	917
MSTRG.3295.1	392	ENSSSCT00000015488	6882	-46.89	-0.1227	1	392	4666	5057
MSTRG.3295.1	392	ENSSSCT00000014146	4011	-44.46	-0.1192	1	392	1432	1823
MSTRG.3295.1	392	ENSSSCT00000015491	5112	-42.11	-0.1085	1	392	3638	4029
MSTRG.3295.1	392	ENSSSCT00000015504	3233	-51.96	-0.1339	1	392	1616	2007
MSTRG.3295.1	392	ENSSSCT00000014174	2188	-40.25	-0.1191	1	392	1717	2108
MSTRG.3295.1	392	ENSSSCT00000025376	1182	-41.86	-0.1231	48	392	1	345
MSTRG.3295.1	392	ENSSSCT00000014234	4136	-39.7	-0.1328	1	303	3834	4136
MSTRG.3295.1	392	ENSSSCT00000014256	1530	-47.93	-0.1271	1	392	820	1211
MSTRG.3295.1	392	ENSSSCT00000014289	3624	-42.94	-0.1139	1	392	734	1125
MSTRG.3295.1	392	ENSSSCT00000014293	3372	-48.4	-0.1551	1	392	2765	3156
MSTRG.3295.1	392	ENSSSCT00000014464	4645	-40.45	-0.104	1	392	2150	2541
MSTRG.3295.1	392	ENSSSCT00000015576	6619	-47.59	-0.1223	1	392	155	546
MSTRG.3295.1	392	ENSSSCT00000014527	2331	-31.97	-0.1021	1	392	1775	2166
MSTRG.3295.1	392	ENSSSCT00000015650	3060	-52.14	-0.1365	1	392	2524	2915
MSTRG.3295.1	392	ENSSSCT00000014591	2645	-40.62	-0.1119	1	392	79	470
MSTRG.3295.1	392	ENSSSCT00000015675	5015	-41.79	-0.1083	1	392	4466	4857
MSTRG.3295.1	392	ENSSSCT00000014639	6197	-43.62	-0.1192	1	392	4297	4688
MSTRG.3295.1	392	ENSSSCT00000015692	4754	-47.64	-0.1267	1	392	633	1024
MSTRG.3295.1	392	ENSSSCT00000015205	1031	-48.1	-0.1276	1	392	491	882
MSTRG.3295.1	392	ENSSSCT00000022764	4528	-48.41	-0.1244	1	392	2329	2720
MSTRG.3295.1	392	ENSSSCT00000030809	6882	-46.89	-0.1227	1	392	4666	5057
MSTRG.3295.1	392	ENSSSCT00000034954	4011	-44.46	-0.1192	1	392	1432	1823
MSTRG.3295.1	392	ENSSSCT00000014870	7033	-56.61	-0.1467	1	392	193	584
MSTRG.3295.1	392	ENSSSCT00000015790	5112	-42.11	-0.1085	1	392	3638	4029
MSTRG.3295.1	392	ENSSSCT00000028307	3233	-51.96	-0.1339	1	392	1616	2007
MSTRG.3295.1	392	ENSSSCT00000008289	1466	-49.55	-0.1332	1	392	827	1218
MSTRG.3295.1	392	ENSSSCT00000025955	2188	-40.25	-0.1191	1	392	1717	2108
MSTRG.3295.1	392	ENSSSCT00000008491	1431	-31.69	-0.1233	98	392	1	295
MSTRG.3295.1	392	ENSSSCT00000008504	1482	-47.84	-0.1289	1	392	267	658
MSTRG.3295.1	392	ENSSSCT00000008517	4877	-34.25	-0.1169	1	392	1734	2125
MSTRG.3295.1	392	ENSSSCT00000015488	3624	-42.94	-0.1139	1	392	734	1125
MSTRG.3295.1	392	ENSSSCT00000015491	3372	-48.4	-0.1551	1	392	2765	3156
MSTRG.3295.1	392	ENSSSCT00000015504	4645	-40.45	-0.104	1	392	2150	2541
MSTRG.3295.1	392	ENSSSCT00000008553	3834	-41.29	-0.1087	1	392	3371	3762
MSTRG.3295.1	392	ENSSSCT00000027749	6197	-43.62	-0.1192	1	392	4297	4688
MSTRG.3295.1	392	ENSSSCT00000008628	4275	-47.17	-0.1271	1	392	3363	3754
MSTRG.3295.1	392	ENSSSCT00000015576	4754	-47.64	-0.1267	1	392	633	1024
MSTRG.3295.1	392	ENSSSCT00000015650	1031	-48.1	-0.1276	1	392	491	882
MSTRG.3295.1	392	ENSSSCT00000015675	3433	-43.51	-0.1215	1	392	2	393
MSTRG.3295.1	392	ENSSSCT00000015692	2706	-37.48	-0.108	1	392	1556	1947
MSTRG.3295.1	392	ENSSSCT00000030809	2926	-45.51	-0.1217	1	392	1729	2120
MSTRG.3295.1	392	ENSSSCT00000008688	5374	-44.82	-0.1208	1	392	2070	2461
MSTRG.3295.1	392	ENSSSCT00000008712	2830	-43.17	-0.116	1	392	2184	2575
MSTRG.3295.1	392	ENSSSCT00000026802	7033	-56.61	-0.1467	1	392	193	584
MSTRG.3295.1	392	ENSSSCT00000015790	4840	-44.62	-0.1203	1	392	2175	2566
MSTRG.3295.1	392	ENSSSCT00000008289	1466	-49.55	-0.1332	1	392	827	1218
MSTRG.3295.1	392	ENSSSCT00000025955	1431	-31.69	-0.1233	98	392	1	295
MSTRG.3295.1	392	ENSSSCT00000008930	1482	-47.84	-0.1289	1	392	267	658
MSTRG.3295.1	392	ENSSSCT00000008491	4823	-34.58	-0.1098	1	329	4495	4823
MSTRG.3295.1	392	ENSSSCT00000008504	4877	-34.25	-0.1169	1	392	1734	2125
MSTRG.3295.1	392	ENSSSCT00000009248	7582	-41.07	-0.1078	1	392	775	1166
MSTRG.3295.1	392	ENSSSCT00000008517	1907	-39.96	-0.1027	1	392	316	707
MSTRG.3295.1	392	ENSSSCT00000009270	3834	-41.29	-0.1087	1	392	3371	3762
MSTRG.3295.1	392	ENSSSCT00000026214	3555	-44.1	-0.1164	1	392	781	1172
MSTRG.3295.1	392	ENSSSCT00000008553	1200	-29	-0.1169	1	249	952	1200
MSTRG.3295.1	392	ENSSSCT00000027749	5502	-39.89	-0.1279	1	392	5025	5416
MSTRG.3295.1	392	ENSSSCT00000008628	4275	-47.17	-0.1271	1	392	3363	3754
MSTRG.3295.1	392	ENSSSCT00000006690	6963	-39.97	-0.1052	1	392	6238	6629
MSTRG.3295.1	392	ENSSSCT00000008688	3433	-43.51	-0.1215	1	392	2	393
MSTRG.3295.1	392	ENSSSCT00000006768	2418	-37.83	-0.1009	1	392	20	411
MSTRG.3295.1	392	ENSSSCT00000008712	1525	-40.63	-0.1047	1	392	40	431
MSTRG.3295.1	392	ENSSSCT00000026802	816	-37.66	-0.1037	1	392	325	716
MSTRG.3295.1	392	ENSSSCT00000006908	2706	-37.48	-0.108	1	392	1556	1947
MSTRG.3295.1	392	ENSSSCT00000006961	2926	-45.51	-0.1217	1	392	1729	2120
MSTRG.3295.1	392	ENSSSCT00000007003	5374	-44.82	-0.1208	1	392	2070	2461
MSTRG.3295.1	392	ENSSSCT00000007004	2830	-43.17	-0.116	1	392	2184	2575
MSTRG.3295.1	392	ENSSSCT00000007166	4840	-44.62	-0.1203	1	392	2175	2566
MSTRG.3295.1	392	ENSSSCT00000008930	4939	-44.6	-0.1144	1	392	2584	2975
MSTRG.3295.1	392	ENSSSCT00000025723	2014	-40.46	-0.1062	1	392	1163	1554
MSTRG.3295.1	392	ENSSSCT00000009248	4823	-34.58	-0.1098	1	329	4495	4823
MSTRG.3295.1	392	ENSSSCT00000009253	805	-40.36	-0.1177	34	392	1	359
MSTRG.3295.1	392	ENSSSCT00000009270	1744	-43.77	-0.1134	1	392	1267	1658
MSTRG.3295.1	392	ENSSSCT00000007342	1320	-36.04	-0.1141	1	386	935	1320
MSTRG.3295.1	392	ENSSSCT00000026214	7582	-41.07	-0.1078	1	392	775	1166
MSTRG.3295.1	392	ENSSSCT00000030320	1907	-39.96	-0.1027	1	392	316	707
MSTRG.3295.1	392	ENSSSCT00000007358	5907	-40.45	-0.1326	1	392	2163	2554
MSTRG.3295.1	392	ENSSSCT00000006690	3555	-44.1	-0.1164	1	392	781	1172
MSTRG.3295.1	392	ENSSSCT00000007380	1200	-29	-0.1169	1	249	952	1200
MSTRG.3295.1	392	ENSSSCT00000007390	5973	-45.29	-0.1324	1	392	5550	5941
MSTRG.3295.1	392	ENSSSCT00000007525	3214	-48	-0.1234	1	392	2615	3006
MSTRG.3295.1	392	ENSSSCT00000006768	5502	-39.89	-0.1279	1	392	5025	5416
MSTRG.3295.1	392	ENSSSCT00000007545	3637	-45.99	-0.1288	1	392	2392	2783
MSTRG.3295.1	392	ENSSSCT00000006908	4097	-50.7	-0.1303	1	392	1214	1605
MSTRG.3295.1	392	ENSSSCT00000007595	6963	-39.97	-0.1052	1	392	6238	6629
MSTRG.3295.1	392	ENSSSCT00000000141	2831	-39.82	-0.1073	1	392	1305	1696
MSTRG.3295.1	392	ENSSSCT00000000138	1161	-38.66	-0.1004	1	392	272	663
MSTRG.3295.1	392	ENSSSCT00000006961	2418	-37.83	-0.1009	1	392	20	411
MSTRG.3295.1	392	ENSSSCT00000007003	1525	-40.63	-0.1047	1	392	40	431
MSTRG.3295.1	392	ENSSSCT00000007004	3734	-48.12	-0.124	1	392	3195	3586
MSTRG.3295.1	392	ENSSSCT00000007166	816	-37.66	-0.1037	1	392	325	716
MSTRG.3295.1	392	ENSSSCT00000025723	3986	-38.87	-0.1034	1	392	994	1385
MSTRG.3295.1	392	ENSSSCT00000000219	3866	-40.01	-0.1073	1	392	2657	3048
MSTRG.3295.1	392	ENSSSCT00000032318	2104	-39.91	-0.1102	1	392	1006	1397
MSTRG.3295.1	392	ENSSSCT00000007342	1656	-46.54	-0.1218	1	392	1260	1651
MSTRG.3295.1	392	ENSSSCT00000000319	4939	-44.6	-0.1144	1	392	2584	2975
MSTRG.3295.1	392	ENSSSCT00000000680	4616	-40.26	-0.1057	1	392	1018	1409
MSTRG.3295.1	392	ENSSSCT00000000756	2014	-40.46	-0.1062	1	392	1163	1554
MSTRG.3295.1	392	ENSSSCT00000030320	805	-40.36	-0.1177	34	392	1	359
MSTRG.3295.1	392	ENSSSCT00000007358	2110	-43.27	-0.113	1	392	66	457
MSTRG.3295.1	392	ENSSSCT00000000817	1744	-43.77	-0.1134	1	392	1267	1658
MSTRG.3295.1	392	ENSSSCT00000007380	6420	-42.03	-0.1095	1	392	5220	5611
MSTRG.3295.1	392	ENSSSCT00000007390	1424	-38.52	-0.1174	1	392	498	889
MSTRG.3295.1	392	ENSSSCT00000000861	1320	-36.04	-0.1141	1	386	935	1320
MSTRG.3295.1	392	ENSSSCT00000000879	4807	-43.45	-0.1156	1	392	4253	4644
MSTRG.3295.1	392	ENSSSCT00000007525	5907	-40.45	-0.1326	1	392	2163	2554
MSTRG.3295.1	392	ENSSSCT00000032274	4107	-41.86	-0.1147	1	392	2838	3229
[truncated: 14,223 more rows]
